# Supplementary material for: Hypervirulent Klebsiella pneumoniae employs genomic island encoded toxins against bacterial competitors in the gut
Source: ISME J. 2024 Mar 28;18(1):wrae054. doi: 10.1093/ismejo/wrae054 (PMC11020217; doi:10.1093/ismejo/wrae054)
Supplement: Supplementary_Table_1_wrae054 [file supplementary_table_1_wrae054.xlsx]

## Sheet: Sheet1
Supplementary Table 1. List of bacteria strains used in this study
Strain	Source
K. pneumoniae
SGH10	A-KLASS study
SGH10ΔICEKp10	(Tan et al., 2020)
SGH10ΔGIE492	This study
SGH10ΔGIE492ΔICEKp10
SGH10ΔmceA
SGH10ΔclbP
SGH10ΔmceAΔclbP
SGH10ΔlacZ
SGH10ΔmceAΔlacZ
SGH10ΔclbPΔlacZ
SGH10ΔmceAΔclbPΔlacZ
SGH10-pMLBAD
SGH10ΔmceA-pMLBAD
SGH10ΔclbP-pMLBAD
SGH10ΔmceAΔclbP-pMLBAD
SGH10ΔclbP-pMLBAD-clbP
SGH10ΔmceAΔclbP-pMLBAD-clbP
SGH10ΔclbP-pMLBAD-clbPS95A
SGH10ΔmceAΔclbP-pMLBAD-clbPS95A
NUH9	A-KLASS study
NUH11
NUH19
NUH28
NUH29
NUH36
NUH56
SGH7
TTSH5
TTSH18
TTSH47
K. variicola NUH59
K. quasipneumoniae TTSH4
K. aerogenes KpGe
K. oxytoca 380	Dr Jeanette Teo, NUH
K. oxytoca 205
E. coli
MG1655	ATCC
MG1655 - pUCP28T	This study
MG1655 - pUCP28T-clbS
MG1655 - pACYC184-catR
MG1655 - pACYC184-catR-mceB
MG1655 - pUCP28T - pACYC184-catR
MG1655 - pUCP28T-clbS - pACYC184-catR
MG1655 - pUCP28T - pACYC184-catR-mceB
MG1655 - pUCP28T-clbS pACYC184-catR-mceB
BW25113-pACYC184-catR	Derived from NCTC, and modified in this study
BW25113∆9-pACYC184-catR
dH5α	ATCC
C. difficile ATCC 9689
B. thetaiotaomicron ATCC 29148
B. uniformis ATCC 8492
B. adolescentis DSM 20083	DSM
B. longum DSM 20219
Dorea longicatena DSM107518
Lachnospiraceae DSM24430
Oscillibacter acetigenes DSM108348
