# Supplementary material for: Hypervirulent Klebsiella pneumoniae employs genomic island encoded toxins against bacterial competitors in the gut
Source: ISME J. 2024 Mar 28;18(1):wrae054. doi: 10.1093/ismejo/wrae054 (PMC11020217; doi:10.1093/ismejo/wrae054)
Supplement: Supplementary_Table_2_wrae054 [file supplementary_table_2_wrae054.xlsx]

## Sheet: sheet1
Supplementary Table 2. Main features of the K. pneumoniae genomes analyzed in this study.
Genome	Dataset	LINcode	Phylogroup	Sublineage	Clonal group	CG23-I?	Redundant CG23?	Species	ST	Colibactin	Aerobactin	Salmochelin	K_type	O_type	clbA	clbS	ybt	ICEKp	KpVP	GIE492	int	mceA	mceB	mceC	mceD	mceS2	mceS3	mceM	mceL	mceE	mceX	mceJ	mceI	mceH	mceG	mceK	mceF	oriT	u1	u2	u3	u4	u5	u6
1069	BSI	0_0_0_0_2_0_13_3_1_0	Kp1	SL15	CG15	-	-	Klebsiella pneumoniae	ST15	-	-	-	unknown (KL112)	O1	-	-	ybt 16	ICEKp12	-	ND	N	N	N	N	N	N	N	N	N	N	N	N	N	N	N	N	N	N	N	N	N	N	N	N
1075	BSI	0_0_105_0_3_0_1_67_1_0	Kp1	SL258	CG340	-	-	Klebsiella pneumoniae	ST11	-	-	-	unknown (KL105)	O2afg	-	-	-	-	-	ND	N	N	N	N	N	N	N	N	N	N	N	N	N	N	N	N	N	N	N	N	N	N	N	N
1087	BSI	0_0_158_8_11_2_0_3_0_0	Kp1	SL45	CG45	-	-	Klebsiella pneumoniae	ST45	-	-	-	K52	unknown (OL101)	-	-	ybt 10	ICEKp4	-	ND	N	N	N	N	N	N	N	N	N	N	N	N	N	N	N	N	N	N	N	N	N	N	N	N
1195	BSI	0_0_105_0_3_0_1_67_2_0	Kp1	SL258	CG340	-	-	Klebsiella pneumoniae	ST11	-	-	-	unknown (KL107)	O2afg	-	-	-	-	-	ND	N	N	N	N	N	N	N	N	N	N	N	N	N	N	N	N	N	N	N	N	N	N	N	N
1196	BSI	0_0_105_0_3_0_1_67_3_0	Kp1	SL258	CG340	-	-	Klebsiella pneumoniae	ST11	-	-	-	unknown (KL105)	O2afg	-	-	-	-	-	ND	N	N	N	N	N	N	N	N	N	N	N	N	N	N	N	N	N	N	N	N	N	N	N	N
1235	BSI	0_0_130_1_2_0_0_0_2_0	Kp1	SL4	CG10235	-	-	Klebsiella pneumoniae	ST4	-	-	-	unknown (K2)	O1	-	-	ybt 10	ICEKp4	-	ND	N	N	N	N	N	N	N	N	N	N	N	N	N	N	N	N	N	N	N	N	N	N	N	N
1241	BSI	0_0_130_1_2_0_0_0_3_0	Kp1	SL4	CG10235	-	-	Klebsiella pneumoniae	ST4	-	-	-	unknown (K5)	O1	-	-	ybt 10	ICEKp4	-	ND	N	N	N	N	N	N	N	N	N	N	N	N	N	N	N	N	N	N	N	N	N	N	N	N
1251	BSI	0_0_130_1_2_0_0_0_4_0	Kp1	SL4	CG10235	-	-	Klebsiella pneumoniae	ST4	-	-	-	unknown (K5)	O1	-	-	ybt 10	ICEKp4	-	ND	N	N	N	N	N	N	N	N	N	N	N	N	N	N	N	N	N	N	N	N	N	N	N	N
1272	BSI	0_0_130_1_2_0_0_0_5_0	Kp1	SL4	CG10235	-	-	Klebsiella pneumoniae	ST4	-	-	-	unknown (K13)	O1	-	-	ybt 10	ICEKp4	-	ND	N	N	N	N	N	N	N	N	N	N	N	N	N	N	N	N	N	N	N	N	N	N	N	N
1273	BSI	0_0_130_1_2_0_0_0_6_0	Kp1	SL4	CG10235	-	-	Klebsiella pneumoniae	ST4	-	-	-	unknown (K13)	O1	-	-	ybt 10	ICEKp4	-	ND	N	N	N	N	N	N	N	N	N	N	N	N	N	N	N	N	N	N	N	N	N	N	N	N
1302	BSI	0_0_1_1_33_0_0_0_5_0	Kp1	SL14	CG14	-	-	Klebsiella pneumoniae	ST14	-	-	-	unknown (K5)	O1	-	-	-	-	-	ND	N	N	N	N	N	N	N	N	N	N	N	N	N	N	N	N	N	N	N	N	N	N	N	N
1306	BSI	0_0_22_8_18_0_0_0_1_0	Kp1	SL17	CG10122	-	-	Klebsiella pneumoniae	ST17	-	-	-	K23	O1	-	-	-	-	-	ND	N	N	N	N	N	N	N	N	N	N	N	N	N	N	N	N	N	N	N	N	N	N	N	N
1358	BSI	0_0_1_1_78_1_0_0_0_0	Kp1	SL14	CG14	-	-	Klebsiella pneumoniae	ST14-1LV	-	-	-	unknown (K2)	O1	-	-	-	-	-	ND	N	N	N	N	N	N	N	N	N	N	N	N	N	N	N	N	N	N	N	N	N	N	N	N
1370	BSI	0_0_1_1_78_1_0_0_0_1	Kp1	SL14	CG14	-	-	Klebsiella pneumoniae	ST14-1LV	-	-	-	unknown (K5)	O1	-	-	-	-	-	ND	N	N	N	N	N	N	N	N	N	N	N	N	N	N	N	N	N	N	N	N	N	N	N	N
1379	BSI	0_0_1439_0_0_0_0_0_0_0	Kp1	ND	ND	-	-	Klebsiella pneumoniae	ST172-2LV	-	-	-	unknown (KL107)	unknown (OL101)	-	-	-	-	-	ND	N	N	N	N	N	N	N	N	N	N	N	N	N	N	N	N	N	N	N	N	N	N	N	N
1429	BSI	2_0_154_0_0_0_0_0_0_0	Kp2	ND	ND	-	-	Klebsiella quasipneumoniae subsp. quasipneumoniae	ST3274-2LV	-	-	-	unknown (KL107)	O3/O3a	-	-	-	-	-	ND	N	N	N	N	N	N	N	N	N	N	N	N	N	N	N	N	N	N	N	N	N	N	N	N
1469	BSI	0_0_160_0_14_1_0_0_0_0	Kp1	SL873	CG873	-	-	Klebsiella pneumoniae	ST873-1LV	-	-	-	unknown (KL107)	unknown (OL101)	-	-	-	-	-	ND	N	N	N	N	N	N	N	N	N	N	N	N	N	N	N	N	N	N	N	N	N	N	N	N
1470	BSI	2_0_155_0_0_0_0_0_0_0	Kp2	ND	ND	-	-	Klebsiella quasipneumoniae subsp. quasipneumoniae	ST3274-2LV	-	-	-	unknown (KL107)	O3/O3a	-	-	-	-	-	ND	N	N	N	N	N	N	N	N	N	N	N	N	N	N	N	N	N	N	N	N	N	N	N	N
1495	BSI	0_0_160_0_14_1_0_0_0_0	Kp1	SL873	CG873	-	-	Klebsiella pneumoniae	ST873	-	-	-	unknown (KL107)	unknown (OL101)	-	-	-	-	-	ND	N	N	N	N	N	N	N	N	N	N	N	N	N	N	N	N	N	N	N	N	N	N	N	N
2427	BSI	0_0_0_0_2_0_0_0_62_0	Kp1	SL15	CG15	-	-	Klebsiella pneumoniae	ST15	-	-	-	unknown (KL112)	O1	-	-	ybt 16	ICEKp12 (incomplete)	-	ND	N	N	N	N	N	N	N	N	N	N	N	N	N	N	N	N	N	N	N	N	N	N	N	N
2455	BSI	0_0_0_0_2_0_0_0_49_1	Kp1	SL15	CG15	-	-	Klebsiella pneumoniae	ST15	-	-	-	unknown (KL112)	O1	-	-	ybt 16	ICEKp12	-	ND	N	N	N	N	N	N	N	N	N	N	N	N	N	N	N	N	N	N	N	N	N	N	N	N
2478	BSI	0_0_249_0_30_0_0_0_1_0	Kp1	SL200	CG200	-	-	Klebsiella pneumoniae	ST200	-	-	-	unknown (K39)	O3b	-	-	-	-	-	ND	N	N	N	N	N	N	N	N	N	N	N	N	N	N	N	N	N	N	N	N	N	N	N	N
2481	BSI	0_0_109_36_1_0_0_3_0_1	Kp1	SL37	CG896	-	-	Klebsiella pneumoniae	ST394	-	-	-	K3	O2afg	-	-	ybt 14	ICEKp12	-	ND	N	N	N	N	N	N	N	N	N	N	N	N	N	N	N	N	N	N	N	N	N	N	N	N
2483	BSI	0_0_388_1_6_6_0_0_1_0	Kp1	SL25	CG25	-	-	Klebsiella pneumoniae	ST25	-	-	-	K2	O1	-	-	-	-	-	ND	N	N	N	N	N	N	N	N	N	N	N	N	N	N	N	N	N	N	N	N	N	N	N	N
2557	BSI	0_0_0_0_2_0_91_0_1_0	Kp1	SL15	CG15	-	-	Klebsiella pneumoniae	ST15	-	iuc 1	-	unknown (KL112)	O1	-	-	ybt 16	ICEKp12	-	ND	N	N	N	N	N	N	N	N	N	N	N	N	N	N	N	N	N	N	N	N	N	N	N	N
2579	BSI	0_0_0_0_2_0_0_0_63_0	Kp1	SL15	CG15	-	-	Klebsiella pneumoniae	ST15	-	iuc 1	-	unknown (KL112)	O1	-	-	ybt 16	ICEKp12	-	ND	N	N	N	N	N	N	N	N	N	N	N	N	N	N	N	N	N	N	N	N	N	N	N	N
2589	BSI	0_0_0_0_32_0_3_0_1_0	Kp1	SL15	CG15	-	-	Klebsiella pneumoniae	ST15	-	-	-	unknown (K24)	O1	-	-	-	-	-	ND	N	N	N	N	N	N	N	N	N	N	N	N	N	N	N	N	N	N	N	N	N	N	N	N
2607	BSI	1_0_160_1_0_0_0_0_0_0	Kp3	SL10073	ND	-	-	Klebsiella variicola subsp. variicola	ST3528-2LV	-	-	-	unknown (KL107)	O5	-	-	-	-	-	ND	N	N	N	N	N	N	N	N	N	N	N	N	N	N	N	N	N	N	N	N	N	N	N	N
2685	BSI	0_0_378_0_4_0_0_0_0_0	Kp1	SL297	CG297	-	-	Klebsiella pneumoniae	ST297	-	-	-	K10	O1	-	-	ybt 14	ICEKp5	-	ND	N	N	N	N	N	N	N	N	N	N	N	N	N	N	N	N	N	N	N	N	N	N	N	N
2692	BSI	0_0_1292_0_0_0_0_0_1_0	Kp1	SL11475	CG12614	-	-	Klebsiella pneumoniae	ST26-1LV	-	-	-	unknown (KL117)	O2afg	-	-	-	-	-	ND	N	N	N	N	N	N	N	N	N	N	N	N	N	N	N	N	N	N	N	N	N	N	N	N
2703	BSI	0_0_0_0_2_0_0_0_64_0	Kp1	SL15	CG15	-	-	Klebsiella pneumoniae	ST15	-	-	-	unknown (KL112)	O1	-	-	ybt 16	ICEKp12	-	ND	N	N	N	N	N	N	N	N	N	N	N	N	N	N	N	N	N	N	N	N	N	N	N	N
2725	BSI	0_0_0_0_2_0_0_0_65_0	Kp1	SL15	CG15	-	-	Klebsiella pneumoniae	ST15	-	-	-	unknown (KL112)	O1	-	-	ybt 16	ICEKp12	-	ND	N	N	N	N	N	N	N	N	N	N	N	N	N	N	N	N	N	N	N	N	N	N	N	N
2740	BSI	0_0_197_0_25_0_0_45_1_0	Kp1	SL147	CG147	-	-	Klebsiella pneumoniae	ST392	-	-	-	unknown (KL107)	O4	-	-	-	-	-	ND	N	N	N	N	N	N	N	N	N	N	N	N	N	N	N	N	N	N	N	N	N	N	N	N
2765	BSI	0_0_391_0_29_0_0_0_1_0	Kp1	SL65	CG65	-	-	Klebsiella pneumoniae	ST65	-	iuc 1	iro 1	K2	O1	-	-	-	-	-	ND	N	N	N	N	N	N	N	N	N	N	N	N	N	N	N	N	N	N	N	N	N	N	N	N
1623415	BSI	0_0_395_0_13_0_3_1_0_0	Kp1	SL86	CG86	-	-	Klebsiella pneumoniae	ST86	-	iuc 1	iro 1	K2	O1	-	-	ybt 10	ICEKp4?	KpVP-1	ND	N	N	N	N	N	N	N	N	N	N	N	N	N	N	N	N	N	N	N	N	N	N	N	N
1623424	BSI	2_1_2_0_0_0_1_0_0_0	Kp4	SL334	CG334	-	-	Klebsiella quasipneumoniae subsp. similipneumoniae	ST334	-	-	-	unknown (KL103)	O5	-	-	-	-	-	ND	N	N	N	N	N	N	N	N	N	N	N	N	N	N	N	N	N	N	N	N	N	N	N	N
1623449	BSI	0_0_429_0_44_1_0_0_1_0	Kp1	SL23	CG23	yes	no	Klebsiella pneumoniae	ST23	clb 2	iuc 1	iro 1	K1	O1	2	Cko	ybt 1	ICEKp10	KpVP-1	I	1	1	1	1	1	1	2	1	1	1	1	2	2	1	2	2	1	1	2	1	1	1	1	2
1623463	BSI	0_0_122_0_59_0_0_0_0_0	Kp1	SL661	CG661	-	-	Klebsiella pneumoniae	ST3340	-	-	-	K7	O2a	-	-	-	-	-	ND	N	N	N	N	N	N	N	N	N	N	N	N	N	N	N	N	N	N	N	N	N	N	N	N
1623483	BSI	0_0_13_12_4_0_0_2_0_0	Kp1	SL34	CG592	-	-	Klebsiella pneumoniae	ST592	-	iuc 1	iro 1	K57	O3b	-	-	-	-	KpVP-1	ND	N	N	N	N	N	N	N	N	N	N	N	N	N	N	N	N	N	N	N	N	N	N	N	N
1623618	BSI	0_0_109_33_14_0_0_0_0_2	Kp1	SL37	CG3693	-	-	Klebsiella pneumoniae	ST37	-	-	-	K15	O4	-	-	-	-	-	ND	N	N	N	N	N	N	N	N	N	N	N	N	N	N	N	N	N	N	N	N	N	N	N	N
1675473	BSI	0_0_22_27_0_0_0_5_10_0	Kp1	SL17	CG16	-	-	Klebsiella pneumoniae	ST16	-	-	-	K51	O3b	-	-	ybt 10	ICEKp4	-	ND	N	N	N	N	N	N	N	N	N	N	N	N	N	N	N	N	N	N	N	N	N	N	N	N
1675474	BSI	0_0_19_0_5_0_0_0_0_0	Kp1	SL889	CG7	-	-	Klebsiella pneumoniae	ST7-1LV	-	iuc 3	-	K54	O1	-	-	-	-	-	ND	N	N	N	N	N	N	N	N	N	N	N	N	N	N	N	N	N	N	N	N	N	N	N	N
1675475	BSI	0_0_513_0_1_1_0_0_0_0	Kp1	SL10171	CG10498	-	-	Klebsiella pneumoniae	ST520	-	-	-	K2	O1	-	-	-	-	-	ND	N	N	N	N	N	N	N	N	N	N	N	N	N	N	N	N	N	N	N	N	N	N	N	3
1675477	BSI	0_0_391_0_0_5_0_3_0_0	Kp1	SL65	CG65	-	-	Klebsiella pneumoniae	ST65	clb 3	iuc 1	iro 1	K2	O1	2	Cko	ybt 17	ICEKp10	KpVP-1 (truncated)	ND	N	N	N	N	N	N	N	N	N	N	N	N	N	N	N	N	N	N	N	N	N	N	N	N
1675478	BSI	0_0_13_12_3_0_0_1_1_0	Kp1	SL34	CG592	-	-	Klebsiella pneumoniae	ST592	-	iuc 1	iro 1	unknown (K57)	O3b	-	-	-	-	KpVP-1	ND	N	N	N	N	N	N	N	N	N	N	N	N	N	N	N	N	N	N	N	N	N	N	N	N
1675479	BSI	0_0_799_1_1_0_0_0_0_0	Kp1	SL10610	CG12816	-	-	Klebsiella pneumoniae	ST5554-1LV	-	iuc 3	-	unknown (KL125)	O3/O3a	-	-	-	-	-	ND	N	N	N	N	N	N	N	N	N	N	N	N	N	N	N	N	N	N	N	N	N	N	N	N
1675480	BSI	0_0_395_0_36_0_1_0_0_0	Kp1	SL86	CG86	-	-	Klebsiella pneumoniae	ST86	-	iuc 1	iro 1	K2	O1	-	-	-	-	KpVP-1	ND	N	N	N	N	N	N	N	N	N	N	N	N	N	N	N	N	N	N	N	N	N	N	N	N
1675481	BSI	0_0_429_0_44_1_0_0_2_0	Kp1	SL23	CG23	yes	yes	Klebsiella pneumoniae	ST23	clb 2	iuc 1	iro 1	K1	O1	2	Cko	ybt 1	ICEKp10 (incomplete)	KpVP-1	I	1	1	1	1	1	1	2	1	1	1	1	2	2	1	2	2	1	1	2	1	1	1	1	2
1675482	BSI	1_0_494_0_0_0_0_0_0_0	Kp3	ND	ND	-	-	Klebsiella variicola subsp. variicola	ST360-1LV	-	-	-	unknown (KL165)	O5	-	-	-	-	-	ND	N	N	N	N	N	N	N	N	N	N	N	N	N	N	N	N	N	N	N	N	N	N	N	N
1675484	BSI	0_0_46_5_20_0_0_3_0_0	Kp1	SL76	CG10052	-	-	Klebsiella pneumoniae	ST76-1LV	-	-	-	K10	O3/O3a	-	-	ybt 10	ICEKp4	-	ND	N	N	N	N	N	N	N	N	N	N	N	N	N	N	N	N	N	N	N	N	N	N	N	N
1675485	BSI	0_0_391_0_0_5_2_0_0_0	Kp1	SL65	CG65	-	-	Klebsiella pneumoniae	ST65	clb 3	iuc 1	iro 1	K2	O1	2	Cko	ybt 17	ICEKp10	KpVP-1 (truncated)	ND	N	N	N	N	N	N	N	N	N	N	N	N	N	N	N	N	N	N	N	N	N	N	N	N
1675486	BSI	0_0_429_0_44_1_0_0_3_0	Kp1	SL23	CG23	yes	yes	Klebsiella pneumoniae	ST23	clb 2	iuc 1	iro 1	K1	O1	2	Cko	ybt 1	ICEKp10	KpVP-1	I	1	1	1	1	1	1	2	1	1	1	1	2	2	1	2	2	1	1	2	1	1	1	1	2
1675487	BSI	0_0_13_12_3_0_0_1_2_0	Kp1	SL34	CG592	-	-	Klebsiella pneumoniae	ST592	-	iuc 1	iro 1	K57	O3b	-	-	-	-	KpVP-1	ND	N	N	N	N	N	N	N	N	N	N	N	N	N	N	N	N	N	N	N	N	N	N	N	N
1675488	BSI	0_0_221_1_92_0_0_0_0_0	Kp1	SL111	CG111	-	-	Klebsiella pneumoniae	ST2543	-	-	-	K63	O1	-	-	-	-	-	ND	N	N	N	N	N	N	N	N	N	N	N	N	N	N	N	N	N	N	N	N	N	N	N	N
1675489	BSI	0_0_46_5_20_0_0_4_0_0	Kp1	SL76	CG10052	-	-	Klebsiella pneumoniae	ST76-1LV	-	-	-	K10	O3/O3a	-	-	ybt 10	ICEKp4	-	ND	N	N	N	N	N	N	N	N	N	N	N	N	N	N	N	N	N	N	N	N	N	N	N	N
1675491	BSI	0_0_29_10_0_0_2_0_0_0	Kp1	SL268	CG10067	-	-	Klebsiella pneumoniae	ST36	-	-	-	unknown (KL102)	O1	-	-	-	-	-	ND	N	N	N	N	N	N	N	N	N	N	N	N	N	N	N	N	N	N	N	N	N	N	N	N
1675493	BSI	0_0_220_1_3_2_0_0_0_0	Kp1	SL152	CG10275	-	-	Klebsiella pneumoniae	ST152	-	-	-	K52	unknown (OL101)	-	-	-	-	-	ND	N	N	N	N	N	N	N	N	N	N	N	N	N	N	N	N	N	N	N	N	N	N	N	N
1675494	BSI	0_0_46_5_20_0_0_5_0_0	Kp1	SL76	CG10052	-	-	Klebsiella pneumoniae	ST76-1LV	-	-	-	K10	O3/O3a	-	-	ybt 10	ICEKp4	-	ND	N	N	N	N	N	N	N	N	N	N	N	N	N	N	N	N	N	N	N	N	N	N	N	N
1675496	BSI	0_0_429_0_44_1_0_0_4_0	Kp1	SL23	CG23	yes	yes	Klebsiella pneumoniae	ST23	clb 2	iuc 1	iro 1	K1	O1	2	Cko	ybt 1	ICEKp10	KpVP-1	I	1	1	1	1	1	1	2	1	1	1	1	2	2	1	2	2	1	1	2	1	1	1	1	2
1676103	BSI	2_1_218_0_0_0_0_0_0_0	Kp4	ND	ND	-	-	Klebsiella quasipneumoniae subsp. similipneumoniae	ST5594	-	-	-	K10	O5	-	-	-	-	-	ND	N	N	N	N	N	N	N	N	N	N	N	N	N	N	N	N	N	N	N	N	N	N	N	N
1690084	BSI	0_0_424_0_0_0_1_2_0_0	Kp1	SL1787	CG1787	-	-	Klebsiella pneumoniae	ST1787	-	-	-	unknown (KL148)	O1	-	-	ybt 19	ICEKp16	-	ND	N	N	N	N	N	N	N	N	N	N	N	N	N	N	N	N	N	N	N	N	N	N	N	N
1690085	BSI	0_0_424_0_0_0_1_3_0_0	Kp1	SL1787	CG1787	-	-	Klebsiella pneumoniae	ST1787	-	-	-	unknown (KL148)	O1	-	-	ybt 19	ICEKp16	-	ND	N	N	N	N	N	N	N	N	N	N	N	N	N	N	N	N	N	N	N	N	N	N	N	N
1690089	BSI	0_0_46_5_20_0_0_6_0_0	Kp1	SL76	CG10052	-	-	Klebsiella pneumoniae	ST76-1LV	-	-	-	K10	O3/O3a	-	-	ybt 10	ICEKp4	-	ND	N	N	N	N	N	N	N	N	N	N	N	N	N	N	N	N	N	N	N	N	N	N	N	N
1690090	BSI	0_0_0_0_2_0_163_0_0_0	Kp1	SL15	CG15	-	-	Klebsiella pneumoniae	ST15	-	-	-	K24	O1	-	-	ybt 10	ICEKp4	-	ND	N	N	N	N	N	N	N	N	N	N	N	N	N	N	N	N	N	N	N	N	N	N	N	N
1690092	BSI	0_0_249_0_15_0_0_3_0_0	Kp1	SL200	CG200	-	-	Klebsiella pneumoniae	ST200	-	-	-	K23	O2afg	-	-	-	-	-	ND	N	N	N	N	N	N	N	N	N	N	N	N	N	N	N	N	N	N	N	N	N	N	N	N
1690093	BSI	0_0_137_1_18_0_0_0_0_0	Kp1	SL29	CG29	-	-	Klebsiella pneumoniae	ST29	-	-	-	K30	O1	-	-	ybt 14	ICEKp5	-	ND	N	N	N	N	N	N	N	N	N	N	N	N	N	N	N	N	N	N	N	N	N	N	N	N
1690095	BSI	0_0_84_0_50_1_0_0_3_0	Kp1	SL101	CG101	-	-	Klebsiella pneumoniae	ST101	-	-	-	K17	O1	-	-	-	-	-	ND	N	N	N	N	N	N	N	N	N	N	N	N	N	N	N	N	N	N	N	N	N	N	N	N
1690098	BSI	0_0_0_0_2_0_164_0_0_0	Kp1	SL15	CG15	-	-	Klebsiella pneumoniae	ST15	-	-	-	K24	O1	-	-	ybt 10	ICEKp4	-	ND	N	N	N	N	N	N	N	N	N	N	N	N	N	N	N	N	N	N	N	N	N	N	N	N
1690099	BSI	0_0_0_0_2_0_37_0_0_2	Kp1	SL15	CG15	-	-	Klebsiella pneumoniae	ST15	-	-	-	K24	O1	-	-	ybt 9	ICEKp3	-	ND	N	N	N	N	N	N	N	N	N	N	N	N	N	N	N	N	N	N	N	N	N	N	N	N
1690100	BSI	0_0_0_0_2_0_165_0_0_0	Kp1	SL15	CG15	-	-	Klebsiella pneumoniae	ST15	-	-	-	K24	O1	-	-	ybt 10	ICEKp4	-	ND	N	N	N	N	N	N	N	N	N	N	N	N	N	N	N	N	N	N	N	N	N	N	N	N
1690101	BSI	0_0_429_0_44_1_0_3_0_0	Kp1	SL23	CG23	yes	no	Klebsiella pneumoniae	ST23	clb 2	iuc 1	iro 1	K1	O1	2	Cko	ybt 1	ICEKp10	KpVP-1	I	1	1	1	1	1	1	2	1	1	1	1	2	2	1	2	2	1	1	2	1	1	1	1	2
16112557	BSI	0_0_587_0_0_1_0_0_0_0	Kp1	SL10299	CG10699	-	-	Klebsiella pneumoniae	ST1192	-	-	-	unknown (KL128)	O3b	-	-	-	-	-	ND	N	N	N	N	N	N	N	N	N	N	N	N	N	N	N	N	N	N	N	N	N	N	N	N
16112578	BSI	0_0_57_1_0_0_0_1_1_1	Kp1	SL412	CG10014	-	-	Klebsiella pneumoniae	ST412	-	iuc 1	iro 1	K57	O3b	-	-	-	-	KpVP-1	ND	N	N	N	N	N	N	N	N	N	N	N	N	N	N	N	N	N	N	N	N	N	N	N	N
16112935	BSI	0_0_429_0_32_1_0_0_0_0	Kp1	SL23	CG23	yes	no	Klebsiella pneumoniae	ST23	clb 2	iuc 1	iro 1	K1	O1	2	Cko	ybt 1	ICEKp10 (truncated)	KpVP-1	I-1LV	1	1	1	1	1	1	2	1	1	1	1	2	2	1	2	2	1	1	2	1	1	N	1	2
16113032	BSI	0_0_395_0_10_0_0_0_0_0	Kp1	SL86	CG86	-	-	Klebsiella pneumoniae	ST86	-	iuc 1	iro 1	K2	O1	-	-	-	-	KpVP-1	ND	N	N	N	N	N	N	N	N	N	N	N	N	N	N	N	N	N	N	N	N	N	N	N	N
16113738	BSI	2_1_3_0_0_1_0_1_0_0	Kp4	SL1308	CG1308	-	-	Klebsiella quasipneumoniae subsp. similipneumoniae	ST1308	-	-	-	unknown (KL144)	O4	-	-	-	-	-	ND	N	N	N	N	N	N	N	N	N	N	N	N	N	N	N	N	N	N	N	N	N	N	N	N
16113882	BSI	0_0_84_0_49_0_0_2_0_0	Kp1	SL101	CG101	-	-	Klebsiella pneumoniae	ST101	-	-	-	unknown (KL106)	O1	-	-	-	-	-	ND	N	N	N	N	N	N	N	N	N	N	N	N	N	N	N	N	N	N	N	N	N	N	N	N
16114031	BSI	0_0_140_0_6_0_1_0_0_0	Kp1	SL278	CG278	-	-	Klebsiella pneumoniae	ST2188	-	-	-	unknown (KL136)	O2afg	-	-	-	-	-	ND	N	N	N	N	N	N	N	N	N	N	N	N	N	N	N	N	N	N	N	N	N	N	N	N
16114200	BSI	0_0_391_0_0_5_0_2_0_0	Kp1	SL65	CG65	-	-	Klebsiella pneumoniae	ST65	-	iuc 1	iro 1	K2	O1	-	-	-	-	KpVP-1 (truncated)	ND	N	N	N	N	N	N	N	N	N	N	N	N	N	N	N	N	N	N	N	N	N	N	N	N
16114343	BSI	0_0_429_0_44_1_0_1_0_0	Kp1	SL23	CG23	yes	no	Klebsiella pneumoniae	ST23	clb 2	iuc 1	iro 1	K1	O1	2	Cko	ybt 1	ICEKp10	KpVP-1	I	1	1	1	1	1	1	2	1	1	1	1	2	2	1	2	2	1	1	2	1	1	1	1	2
16114394	BSI	0_0_126_0_0_0_0_10_0_0	Kp1	SL1	CG1	-	-	Klebsiella pneumoniae	ST1	-	-	-	unknown (KL106)	O1	-	-	-	-	-	ND	N	N	N	N	N	N	N	N	N	N	N	N	N	N	N	N	N	N	N	N	N	N	N	N
16114547	BSI	0_0_75_0_24_0_0_0_1_0	Kp1	SL290	CG290	-	-	Klebsiella pneumoniae	ST290	-	iuc 3	-	K21	O1	-	-	-	-	-	ND	N	N	N	N	N	N	N	N	N	N	N	N	N	N	N	N	N	N	N	N	N	N	N	N
16114608	BSI	0_0_249_9_0_0_0_2_0_0	Kp1	SL200	CG10509	-	-	Klebsiella pneumoniae	ST966	-	-	-	unknown (KL102)	O2a	-	-	-	-	-	ND	N	N	N	N	N	N	N	N	N	N	N	N	N	N	N	N	N	N	N	N	N	N	N	N
16114661	BSI	0_0_429_0_11_0_1_0_0_0	Kp1	SL23	CG23	yes	no	Klebsiella pneumoniae	ST23	clb 2	iuc 1	iro 1	K1	O1	2	Cko	ybt 1	ICEKp10	KpVP-1	I	1	1	1	1	1	1	2	1	1	1	1	2	2	1	2	2	1	1	2	1	1	1	1	2
16114664	BSI	0_0_429_0_44_1_0_2_0_0	Kp1	SL23	CG23	yes	no	Klebsiella pneumoniae	ST23	clb 2	iuc 1	iro 1	K1	O1	2	Cko	ybt 1	ICEKp10	KpVP-1	I	1	1	1	1	1	1	2	1	1	1	1	2	2	1	2	2	1	1	2	1	1	1	1	2
010110-41626	BSI	0_0_605_2_2_0_1_0_0_0	Kp1	SL10300	CG11620	-	-	Klebsiella pneumoniae	ST2108	-	-	-	unknown (K31)	O5	-	-	-	-	-	ND	N	N	N	N	N	N	N	N	N	N	N	N	N	N	N	N	N	N	N	N	N	N	N	N
010114-15345	BSI	0_0_13_13_20_0_1_0_0_0	Kp1	SL34	CG34	-	-	Klebsiella pneumoniae	ST34	-	-	-	unknown (K22)	O2a	-	-	-	-	-	ND	N	N	N	N	N	N	N	N	N	N	N	N	N	N	N	N	N	N	N	N	N	N	N	N
010212-15595	BSI	0_0_22_8_13_0_0_1_1_0	Kp1	SL17	CG10122	-	-	Klebsiella pneumoniae	ST17	-	-	iro 3 (truncated)	K23	O2afg	-	-	ybt 2	ICEKp1	-	ND	N	N	N	N	N	N	N	N	N	N	N	N	N	N	N	N	N	N	N	N	N	N	N	N
010510-33980	BSI	0_0_57_0_0_1_0_0_0_0	Kp1	SL412	CG412	-	-	Klebsiella pneumoniae	ST412	-	iuc 1	iro 1	K57	O3b	-	-	-	-	KpVP-1	ND	N	N	N	N	N	N	N	N	N	N	N	N	N	N	N	N	N	N	N	N	N	N	N	N
020212-24850	BSI	0_0_197_0_73_0_0_0_1_0	Kp1	SL147	CG147	-	-	Klebsiella pneumoniae	ST273	-	-	-	K10	O3/O3a	-	-	-	-	-	ND	N	N	N	N	N	N	N	N	N	N	N	N	N	N	N	N	N	N	N	N	N	N	N	N
020212-29662	BSI	0_0_429_0_109_0_0_0_0_0	Kp1	SL23	CG23	yes	no	Klebsiella pneumoniae	ST23	clb 2	iuc 1	iro 1	K1	O1	2	Cko	ybt 1	ICEKp10	KpVP-1	I-1LV	1	1	1	1	1	1	2	1	1	1	1	2	2	1	2	2	1	1	2	N	1	1	1	2
020312-40166	BSI	2_1_43_0_1_0_0_0_0_0	Kp4	SL3503	CG3503	-	-	Klebsiella quasipneumoniae subsp. similipneumoniae	ST3503	-	-	-	K53	O5	-	-	-	-	-	ND	N	N	N	N	N	N	N	N	N	N	N	N	N	N	N	N	N	N	N	N	N	N	N	N
021111-30040	BSI	0_0_158_8_6_0_13_0_1_0	Kp1	SL45	CG45	-	-	Klebsiella pneumoniae	ST45	-	-	-	K62	O2a	-	-	-	-	-	ND	N	N	N	N	N	N	N	N	N	N	N	N	N	N	N	N	N	N	N	N	N	N	N	N
030114-15490	BSI	0_0_388_1_4_3_0_1_0_0	Kp1	SL25	CG25	-	-	Klebsiella pneumoniae	ST25	-	iuc 3	iro 3 (truncated)	K2	O1	-	-	ybt 2	ICEKp1	-	ND	N	N	N	N	N	N	N	N	N	N	N	N	N	N	N	N	N	N	N	N	N	N	N	N
030911-40006	BSI	0_0_22_12_72_0_0_0_1_0	Kp1	SL17	CG1123	-	-	Klebsiella pneumoniae	ST17	-	-	-	unknown (KL162)	unknown (OL102)	-	-	-	-	-	ND	N	N	N	N	N	N	N	N	N	N	N	N	N	N	N	N	N	N	N	N	N	N	N	N
040513-14721	BSI	0_0_429_0_5_0_2_1_0_0	Kp1	SL23	CG23	yes	no	Klebsiella pneumoniae	ST23	clb 2	iuc 1	iro 1	K1	O1	2	Cko	ybt 1	ICEKp10	KpVP-1 (truncated)	I	1	1	1	1	1	1	2	1	1	1	1	2	2	1	2	2	1	1	2	1	1	1	1	2
040812-14943	BSI	0_0_13_12_10_0_0_1_0_0	Kp1	SL34	CG592	-	-	Klebsiella pneumoniae	ST592	-	iuc 1	iro 1	K57	O3b	-	-	-	-	KpVP-1	ND	N	N	N	N	N	N	N	N	N	N	N	N	N	N	N	N	N	N	N	N	N	N	N	N
050410-14967	BSI	0_0_22_12_72_0_0_0_2_0	Kp1	SL17	CG1123	-	-	Klebsiella pneumoniae	ST17	-	-	-	unknown (KL162)	unknown (OL102)	-	-	-	-	-	ND	N	N	N	N	N	N	N	N	N	N	N	N	N	N	N	N	N	N	N	N	N	N	N	N
050511-15698	BSI	0_0_1402_0_0_1_0_1_0_0	Kp1	SL11485	CG12633	-	-	Klebsiella pneumoniae	ST5215	-	-	-	K1	O1	-	-	-	-	-	ND	N	N	N	N	N	N	N	N	N	N	N	N	N	N	N	N	N	N	N	N	N	N	N	N
051010-65443	BSI	2_1_191_0_1_0_0_0_0_0	Kp4	SL11323	CG12320	-	-	Klebsiella quasipneumoniae subsp. similipneumoniae	ST1605	-	-	-	unknown (KL114)	O3/O3a	-	-	-	-	-	ND	N	N	N	N	N	N	N	N	N	N	N	N	N	N	N	N	N	N	N	N	N	N	N	N
060114-10767	BSI	0_0_126_0_0_0_13_0_0_0	Kp1	SL1	CG1	-	-	Klebsiella pneumoniae	ST1	-	-	-	unknown (K45)	unknown (O1)	-	-	-	-	-	ND	N	N	N	N	N	N	N	N	N	N	N	N	N	N	N	N	N	N	N	N	N	N	N	N
061012-38375	BSI	0_0_109_36_1_0_8_0_0_1	Kp1	SL37	CG896	-	-	Klebsiella pneumoniae	ST394	-	-	-	K3	O2afg	-	-	-	-	-	ND	N	N	N	N	N	N	N	N	N	N	N	N	N	N	N	N	N	N	N	N	N	N	N	N
061114-17647	BSI	0_0_429_0_44_16_0_0_0_0	Kp1	SL23	CG23	yes	no	Klebsiella pneumoniae	ST23	clb 2	iuc 1	iro 1	K1	O1	2	Cko	ybt 1	ICEKp10	KpVP-1 (truncated)	I	1	1	1	1	1	1	2	1	1	1	1	2	2	1	2	2	1	1	2	1	1	1	1	2
070111-39341	BSI	0_0_126_0_0_0_0_9_0_0	Kp1	SL1	CG1	-	-	Klebsiella pneumoniae	ST1	-	-	-	K45	O1	-	-	-	-	-	ND	N	N	N	N	N	N	N	N	N	N	N	N	N	N	N	N	N	N	N	N	N	N	N	N
070814-63389	BSI	0_0_391_0_0_0_9_1_0_0	Kp1	SL65	CG65	-	-	Klebsiella pneumoniae	ST65	clb 3	iuc 1	iro 1	unknown (K2)	O1	2	Cko	ybt 17	ICEKp10	KpVP-1 (truncated)	ND	N	N	N	N	N	N	N	N	N	N	N	N	N	N	N	N	N	N	N	N	N	N	N	N
071110-18900	BSI	0_0_429_0_44_18_0_0_1_0	Kp1	SL23	CG23	yes	no	Klebsiella pneumoniae	ST23	clb 2	iuc 1	iro 1	K1	O1	2	Cko	ybt 1	ICEKp10	KpVP-1	I	1	1	1	1	1	1	2	1	1	1	1	2	2	1	2	2	1	1	2	1	1	1	1	2
080111-63202	BSI	0_0_57_0_0_0_2_0_1_0	Kp1	SL412	CG412	-	-	Klebsiella pneumoniae	ST412	-	iuc 1	iro 1	K57	O3b	-	-	-	-	KpVP-1	ND	N	N	N	N	N	N	N	N	N	N	N	N	N	N	N	N	N	N	N	N	N	N	N	N
090411-29874	BSI	0_0_0_15_4_0_0_0_0_1	Kp1	SL15	CG12605	-	-	Klebsiella pneumoniae	ST709	-	-	-	unknown (KL163)	O1	-	-	-	-	-	ND	N	N	N	N	N	N	N	N	N	N	N	N	N	N	N	N	N	N	N	N	N	N	N	N
090514-35970	BSI	0_0_429_0_93_0_0_1_0_0	Kp1	SL23	CG23	yes	no	Klebsiella pneumoniae	ST23	clb 2	iuc 1	iro 1	unknown (K1)	unknown (O2afg)	2	Cko	ybt 1	ICEKp10	-	no_mceB	1	1	N	1	1	1	N	1	1	1	1	2	2	1	2	N	N	1	2	1	1	1	1	2
090813-23155	BSI	0_0_1401_0_0_0_0_0_0_1	Kp1	SL11473	CG12610	-	-	Klebsiella pneumoniae	ST29-3LV	-	-	-	unknown (KL103)	O5	-	-	-	-	-	ND	N	N	N	N	N	N	N	N	N	N	N	N	N	N	N	N	N	N	N	N	N	N	N	N
091112-15433	BSI	0_0_1_1_21_0_1_1_0_1	Kp1	SL14	CG14	-	-	Klebsiella pneumoniae	ST14	-	-	-	K2	O1	-	-	-	-	-	ND	N	N	N	N	N	N	N	N	N	N	N	N	N	N	N	N	N	N	N	N	N	N	N	N
100212-16391	BSI	0_0_339_1_23_0_0_0_0_0	Kp1	SL380	CG10118	-	-	Klebsiella pneumoniae	ST380	clb 1	iuc 2	iro 2	K2	O1	1	Eco	ybt 12	ICEKp10	KpVP-2	V	1	1	1	1	1	1	1	1	1	1	1	1	1	1	1	2	1	1	2	1	1	1	1	1
100314-15669	BSI	0_0_429_0_72_0_0_0_2_0	Kp1	SL23	CG23	no	no	Klebsiella pneumoniae	ST23	-	iuc 1	iro 1	K1	O1	-	-	ybt 8	ICEKp3 (truncated)	KpVP-1	ND	N	N	N	N	N	N	N	N	N	N	N	N	N	N	N	N	N	N	N	N	N	N	N	N
100710-14507	BSI	0_0_29_9_32_0_0_1_0_0	Kp1	SL268	CG268	-	-	Klebsiella pneumoniae	ST268	-	-	-	K20	O2a	-	-	-	-	-	II	2	1	2	1	2	2	1	1	2	2	2	3	3	2	3	3	2	2	N	N	N	N	N	3
110212-60438	BSI	0_0_429_0_5_0_2_3_0_0	Kp1	SL23	CG23	yes	no	Klebsiella pneumoniae	ST23	clb 2	iuc 1 (truncated)	iro 1	unknown (K1)	unknown (O2afg)	2	-	ybt 1	ICEKp10	-	U	1	1	1	1	N	N	N	N	N	N	N	N	N	N	2	N	N	1	2	1	1	N	N	2
110314-15769	BSI	2_0_153_0_0_0_0_0_0_0	Kp2	ND	ND	-	-	Klebsiella quasipneumoniae subsp. quasipneumoniae	ST446-3LV	-	-	-	K21	O3/O3a	-	-	-	-	-	ND	N	N	N	N	N	N	N	N	N	N	N	N	N	N	N	N	N	N	N	N	N	N	N	N
120314-39454	BSI	0_0_137_6_0_0_10_0_0_0	Kp1	SL29	CG10208	-	-	Klebsiella pneumoniae	ST29	-	-	-	unknown (K19)	O1	-	-	ybt 14	ICEKp5 (incomplete)	-	ND	N	N	N	N	N	N	N	N	N	N	N	N	N	N	N	N	N	N	N	N	N	N	N	N
120613-40584	BSI	0_0_22_12_62_0_0_1_0_0	Kp1	SL17	CG1123	-	-	Klebsiella pneumoniae	ST17	-	-	-	unknown (KL122)	O2afg	-	-	-	-	-	ND	N	N	N	N	N	N	N	N	N	N	N	N	N	N	N	N	N	N	N	N	N	N	N	N
121212-65426	BSI	0_0_281_0_0_0_1_0_0_0	Kp1	SL160	CG160	-	-	Klebsiella pneumoniae	ST160	-	-	-	K62	O1	-	-	-	-	-	ND	N	N	N	N	N	N	N	N	N	N	N	N	N	N	N	N	N	N	N	N	N	N	N	N
130411-38618	BSI	0_0_22_19_4_1_0_0_1_0	Kp1	SL17	CG10218	-	-	Klebsiella pneumoniae	ST17	-	iuc 3	-	unknown (KL127)	unknown (OL101)	-	-	-	-	-	ND	N	N	N	N	N	N	N	N	N	N	N	N	N	N	N	N	N	N	N	N	N	N	N	N
130510-30257	BSI	0_0_391_0_0_9_0_0_1_0	Kp1	SL65	CG65	-	-	Klebsiella pneumoniae	ST65	-	iuc 1	iro 1	K2	O1	-	-	-	-	KpVP-1 (truncated)	ND	N	N	N	N	N	N	N	N	N	N	N	N	N	N	N	N	N	N	N	N	N	N	N	N
130712-16884	BSI	0_0_1259_0_0_0_0_0_1_0	Kp1	SL11467	CG12592	-	-	Klebsiella pneumoniae	ST2156-2LV	-	-	-	unknown (KL142)	O1	-	-	-	-	-	ND	N	N	N	N	N	N	N	N	N	N	N	N	N	N	N	N	N	N	N	N	N	N	N	N
130914-37043	BSI	0_0_429_0_5_0_4_0_0_0	Kp1	SL23	CG23	yes	no	Klebsiella pneumoniae	ST23	clb 2	iuc 1	iro 1	K1	O1	2	Cko	ybt 1	ICEKp10	KpVP-1	I	1	1	1	1	1	1	2	1	1	1	1	2	2	1	2	2	1	1	2	1	1	1	1	2
131211-14450	BSI	0_0_313_0_5_0_0_0_0_0	Kp1	SL3747	CG3747	-	-	Klebsiella pneumoniae	ST534	-	-	-	unknown (KL164)	unknown (OL102)	-	-	-	-	-	ND	N	N	N	N	N	N	N	N	N	N	N	N	N	N	N	N	N	N	N	N	N	N	N	N
141013-65180	BSI	0_0_109_75_0_1_0_0_1_0	Kp1	SL37	CG12627	-	-	Klebsiella pneumoniae	ST309	-	-	-	K42	O4	-	-	-	-	-	ND	N	N	N	N	N	N	N	N	N	N	N	N	N	N	N	N	N	N	N	N	N	N	N	N
150712-17061	BSI	0_0_128_13_1_0_0_0_0_0	Kp1	SL540	CG12593	-	-	Klebsiella pneumoniae	ST540	-	-	-	unknown (K21)	O1	-	-	-	-	-	ND	N	N	N	N	N	N	N	N	N	N	N	N	N	N	N	N	N	N	N	N	N	N	N	N
15B01325	BSI	0_0_293_0_1_0_1_0_0_0	Kp1	SL500	CG500	-	-	Klebsiella pneumoniae	ST500	-	-	-	K34	O1	-	-	-	-	-	ND	N	N	N	N	N	N	N	N	N	N	N	N	N	N	N	N	N	N	N	N	N	N	N	N
15B02285	BSI	1_0_493_0_0_0_0_0_0_0	Kp3	ND	ND	-	-	Klebsiella variicola subsp. variicola	ST146-2LV	-	-	-	unknown (K31)	O3/O3a	-	-	-	-	-	ND	N	N	N	N	N	N	N	N	N	N	N	N	N	N	N	N	N	N	N	N	N	N	N	N
15B03097	BSI	0_0_109_30_3_0_1_0_0_0	Kp1	SL37	CG10159	-	-	Klebsiella pneumoniae	ST37	-	-	-	K15	O4	-	-	-	-	-	ND	N	N	N	N	N	N	N	N	N	N	N	N	N	N	N	N	N	N	N	N	N	N	N	N
160211-22349	BSI	0_0_0_0_2_0_26_3_0_0	Kp1	SL15	CG15	-	-	Klebsiella pneumoniae	ST15	-	-	-	K10	O1	-	-	ybt 9	ICEKp3	-	ND	N	N	N	N	N	N	N	N	N	N	N	N	N	N	N	N	N	N	N	N	N	N	N	N
160514-16019	BSI	0_0_22_27_0_0_9_14_1_0	Kp1	SL17	CG16	-	-	Klebsiella pneumoniae	ST16	-	-	-	K51	O3b	-	-	ybt 9	ICEKp3	-	ND	N	N	N	N	N	N	N	N	N	N	N	N	N	N	N	N	N	N	N	N	N	N	N	N
16B03772	BSI	0_0_19_1_11_0_1_0_0_0	Kp1	SL889	CG889	-	-	Klebsiella pneumoniae	ST889	-	-	-	K54	O1	-	-	ybt 14	ICEKp5	-	ND	N	N	N	N	N	N	N	N	N	N	N	N	N	N	N	N	N	N	N	N	N	N	N	N
171011-17937	BSI	0_0_429_0_37_1_0_0_0_0	Kp1	SL23	CG23	no	no	Klebsiella pneumoniae	ST23	-	iuc 1	iro 1	K1	O1	-	-	-	-	KpVP-1	ND	N	N	N	N	N	N	N	N	N	N	N	N	N	N	N	N	N	N	N	N	N	N	N	N
17B00553	BSI	0_0_72_0_4_0_0_0_0_0	Kp1	SL3132	CG3132	-	-	Klebsiella pneumoniae	ST3132	-	-	-	unknown (KL142)	O1	-	-	-	-	-	ND	N	N	N	N	N	N	N	N	N	N	N	N	N	N	N	N	N	N	N	N	N	N	N	N
180411-37385	BSI	0_0_115_1_14_0_0_0_1_0	Kp1	SL218	CG218	-	-	Klebsiella pneumoniae	ST218	-	iuc 1	iro 1	K57	O2afg	-	-	ybt 9	ICEKp3	KpVP-1	ND	N	N	N	N	N	N	N	N	N	N	N	N	N	N	N	N	N	N	N	N	N	N	N	N
180414-14224	BSI	2_1_219_0_0_0_0_0_0_0	Kp4	ND	ND	-	-	Klebsiella quasipneumoniae subsp. similipneumoniae	ST2829	-	-	-	unknown (KL107)	O5	-	-	-	-	-	ND	N	N	N	N	N	N	N	N	N	N	N	N	N	N	N	N	N	N	N	N	N	N	N	N
180511-16668	BSI	0_0_131_1_122_0_0_0_0_0	Kp1	SL35	CG35	-	-	Klebsiella pneumoniae	ST35	-	iuc 3	-	K22	O1	-	-	ybt 10	ICEKp4	-	III	1	1	1	1	1	1	1	1	1	1	1	1	1	1	1	1	1	1	1	1	1	1	1	1
180613-14294	BSI	0_0_0_0_11_0_0_4_1_0	Kp1	SL15	CG15	-	-	Klebsiella pneumoniae	ST15	-	-	-	K62	O1	-	-	ybt 16	ICEKp12	-	ND	N	N	N	N	N	N	N	N	N	N	N	N	N	N	N	N	N	N	N	N	N	N	N	N
190212-30787	BSI	2_1_168_0_2_1_0_0_0_0	Kp4	SL10948	CG11704	-	-	Klebsiella quasipneumoniae subsp. similipneumoniae	ST283-1LV	-	-	-	K10	O5	-	-	-	-	-	ND	N	N	N	N	N	N	N	N	N	N	N	N	N	N	N	N	N	N	N	N	N	N	N	N
190611-13201	BSI	0_0_107_0_1_9_3_0_1_0	Kp1	SL39	CG39	-	-	Klebsiella pneumoniae	ST39	-	-	-	unknown (K23)	O1	-	-	-	-	-	ND	N	N	N	N	N	N	N	N	N	N	N	N	N	N	N	N	N	N	N	N	N	N	N	3
201112-39229	BSI	0_0_109_1_98_0_0_0_0_0	Kp1	SL37	CG37	-	-	Klebsiella pneumoniae	ST37-1LV	-	-	-	unknown (KL107)	unknown (OL103)	-	-	-	-	-	ND	N	N	N	N	N	N	N	N	N	N	N	N	N	N	N	N	N	N	N	N	N	N	N	N
201213-39019	BSI	0_0_369_0_0_0_0_346_0_1	Kp1	SL307	CG307	-	-	Klebsiella pneumoniae	ST307	-	-	-	unknown (KL102)	O2afg	-	-	-	-	-	ND	N	N	N	N	N	N	N	N	N	N	N	N	N	N	N	N	N	N	N	N	N	N	N	N
201213-58969	BSI	0_0_22_27_0_0_9_0_9_0	Kp1	SL17	CG16	-	-	Klebsiella pneumoniae	ST16	-	-	-	K51	O3b	-	-	ybt 9	ICEKp3	-	ND	N	N	N	N	N	N	N	N	N	N	N	N	N	N	N	N	N	N	N	N	N	N	N	N
210312-65635	BSI	0_0_182_0_11_0_0_0_0_0	Kp1	SL420	CG420	-	-	Klebsiella pneumoniae	ST420	-	iuc 1	iro 1	K20	O1	-	-	ybt 9	ICEKp3	KpVP-1 (incomplete)	ND	N	N	N	N	N	N	N	N	N	N	N	N	N	N	N	N	N	N	N	N	N	N	N	N
210610-40713	BSI	0_0_0_0_2_0_37_0_0_3	Kp1	SL15	CG15	-	-	Klebsiella pneumoniae	ST15	-	-	-	K24	O1	-	-	-	-	-	ND	N	N	N	N	N	N	N	N	N	N	N	N	N	N	N	N	N	N	N	N	N	N	N	N
220313-26139	BSI	0_0_197_0_20_0_0_2_0_0	Kp1	SL147	CG147	-	-	Klebsiella pneumoniae	ST147	-	-	-	unknown (KL107)	unknown (OL102)	-	-	-	-	-	ND	N	N	N	N	N	N	N	N	N	N	N	N	N	N	N	N	N	N	N	N	N	N	N	N
220413-39441	BSI	0_0_388_1_4_1_0_2_1_0	Kp1	SL25	CG25	-	-	Klebsiella pneumoniae	ST25	-	iuc 3	iro 3 (truncated)	K2	O1	-	-	ybt 2	ICEKp1	-	ND	N	N	N	N	N	N	N	N	N	N	N	N	N	N	N	N	N	N	N	N	N	N	N	N
220810-14414	BSI	0_0_389_0_5_0_0_0_1_0	Kp1	SL3804	CG3804	-	-	Klebsiella pneumoniae	ST25	-	iuc 1	iro 1	unknown (K2)	O1	-	-	-	-	KpVP-1	ND	N	N	N	N	N	N	N	N	N	N	N	N	N	N	N	N	N	N	N	N	N	N	N	N
220814-59141	BSI	0_0_126_1_0_0_0_1_2_0	Kp1	SL1	CG656	-	-	Klebsiella pneumoniae	ST656	-	-	-	unknown (KL177)	unknown (OL101)	-	-	ybt 14	ICEKp5 (incomplete) (truncated)	-	ND	N	N	N	N	N	N	N	N	N	N	N	N	N	N	N	N	N	N	N	N	N	N	N	N
221214-63697	BSI	0_0_22_85_1_0_0_0_0_0	Kp1	SL17	CG12640	-	-	Klebsiella pneumoniae	ST2797	-	-	-	K23	O2afg	-	-	-	-	-	ND	N	N	N	N	N	N	N	N	N	N	N	N	N	N	N	N	N	N	N	N	N	N	N	N
230411-40332	BSI	0_0_137_11_35_0_0_1_0_0	Kp1	SL29	CG711	-	-	Klebsiella pneumoniae	ST29	-	iuc 1	iro 1	K54	O1	-	-	ybt 9	ICEKp3	KpVP-1	ND	N	N	N	N	N	N	N	N	N	N	N	N	N	N	N	N	N	N	N	N	N	N	N	N
231014-16656	BSI	0_0_220_1_8_0_0_1_0_0	Kp1	SL152	CG10275	-	-	Klebsiella pneumoniae	ST152	-	-	-	unknown (KL149)	O4	-	-	-	-	-	ND	N	N	N	N	N	N	N	N	N	N	N	N	N	N	N	N	N	N	N	N	N	N	N	N
240411-14788	BSI	0_0_429_0_102_0_0_0_0_0	Kp1	SL23	CG23	yes	no	Klebsiella pneumoniae	ST23	clb 2 (truncated)	iuc 1	iro 1	K1	O1	2	Cko	ybt 1	ICEKp10	-	I	1	1	1	1	1	1	2	1	1	1	1	2	2	1	2	2	1	1	2	1	1	1	1	2
240512-16460	BSI	0_0_429_0_37_2_0_0_0_0	Kp1	SL23	CG23	no	no	Klebsiella pneumoniae	ST23	-	iuc 1	iro 1	K1	O1	-	-	-	-	KpVP-1	ND	N	N	N	N	N	N	N	N	N	N	N	N	N	N	N	N	N	N	N	N	N	N	N	N
240611-15654	BSI	0_0_0_0_2_0_101_0_1_0	Kp1	SL15	CG15	-	-	Klebsiella pneumoniae	ST15	-	-	-	K19	O1	-	-	-	-	-	ND	N	N	N	N	N	N	N	N	N	N	N	N	N	N	N	N	N	N	N	N	N	N	N	N
240713-62874	BSI	1_0_8_1_0_0_0_0_0_0	Kp3	SL2221	ND	-	-	Klebsiella variicola subsp. variicola	ST2221	-	-	-	K20	O3/O3a	-	-	-	-	-	ND	N	N	N	N	N	N	N	N	N	N	N	N	N	N	N	N	N	N	N	N	N	N	N	N
250114-16988	BSI	0_0_118_0_7_0_0_1_0_0	Kp1	SL1962	CG1962	-	-	Klebsiella pneumoniae	ST1962	-	-	-	unknown (KL149)	O4	-	-	-	-	-	ND	N	N	N	N	N	N	N	N	N	N	N	N	N	N	N	N	N	N	N	N	N	N	N	N
250210-16217	BSI	0_0_46_9_0_0_1_0_1_0	Kp1	SL76	CG1263	-	-	Klebsiella pneumoniae	ST1263	-	-	-	K10	O3/O3a	-	-	-	-	-	ND	N	N	N	N	N	N	N	N	N	N	N	N	N	N	N	N	N	N	N	N	N	N	N	N
250411-14801	BSI	2_0_65_1_0_0_0_0_0_0	Kp2	SL10187	ND	-	-	Klebsiella quasipneumoniae subsp. quasipneumoniae	ST4009-2LV	-	-	-	unknown (KL142)	O3/O3a	-	-	-	-	-	ND	N	N	N	N	N	N	N	N	N	N	N	N	N	N	N	N	N	N	N	N	N	N	N	N
260610-38532	BSI	0_0_809_1_1_0_0_1_0_0	Kp1	SL10377	CG12609	-	-	Klebsiella pneumoniae	ST828	-	iuc 3	iro 3 (truncated)	K5	O1	-	-	ybt 2	ICEKp1	-	ND	N	N	N	N	N	N	N	N	N	N	N	N	N	N	N	N	N	N	N	N	N	N	N	N
260813-39861	BSI	0_0_0_0_2_0_26_1_1_0	Kp1	SL15	CG15	-	-	Klebsiella pneumoniae	ST15	-	-	-	K10	O1	-	-	ybt 9	ICEKp3	-	ND	N	N	N	N	N	N	N	N	N	N	N	N	N	N	N	N	N	N	N	N	N	N	N	N
261210-64157	BSI	0_0_220_7_32_0_0_1_0_0	Kp1	SL152	CG105	-	-	Klebsiella pneumoniae	ST105	-	-	-	unknown (KL102)	O2afg	-	-	ybt 0	ICEKp16 (truncated)	-	VIII	1	1	1	1	2	1	1	1	1	1	1	2	1	1	1	2	2	2	2	N	1	1	1	2
2675.A	BSI	0_0_94_2_10_0_0_0_1_0	Kp1	SL252	CG10023	-	-	Klebsiella pneumoniae	ST252	-	-	-	unknown (KL107)	O1	-	-	-	-	-	ND	N	N	N	N	N	N	N	N	N	N	N	N	N	N	N	N	N	N	N	N	N	N	N	N
270113-38673	BSI	0_0_220_12_0_0_1_0_1_0	Kp1	SL152	CG12611	-	-	Klebsiella pneumoniae	ST152	-	-	-	unknown (KL105)	O3b	-	-	-	-	-	ND	N	N	N	N	N	N	N	N	N	N	N	N	N	N	N	N	N	N	N	N	N	N	N	N
270210-16361	BSI	0_0_395_0_13_0_3_0_0_0	Kp1	SL86	CG86	-	-	Klebsiella pneumoniae	ST86	-	iuc 1	iro 1	unknown (K2)	O1	-	-	ybt 10	ICEKp4?	KpVP-1	ND	N	N	N	N	N	N	N	N	N	N	N	N	N	N	N	N	N	N	N	N	N	N	N	N
280313-35165	BSI	2_1_32_0_1_0_0_0_0_0	Kp4	SL367	CG10037	-	-	Klebsiella quasipneumoniae subsp. similipneumoniae	ST367	-	iuc 1	iro 1	K1	O3/O3a	-	-	ybt 9	ICEKp3	KpVP-1	ND	N	N	N	N	N	N	N	N	N	N	N	N	N	N	N	N	N	N	N	N	N	N	N	N
280314-17003	BSI	0_0_50_6_1_0_0_0_0_0	Kp1	SL883	CG12612	-	-	Klebsiella pneumoniae	ST883-1LV	-	-	-	unknown (KL107)	unknown (O4)	-	-	-	-	-	ND	N	N	N	N	N	N	N	N	N	N	N	N	N	N	N	N	N	N	N	N	N	N	N	N
290614-39283	BSI	0_0_158_8_6_0_7_1_3_1	Kp1	SL45	CG45	-	-	Klebsiella pneumoniae	ST45	-	-	-	K62	O2a	-	-	ybt 10	ICEKp4	-	ND	N	N	N	N	N	N	N	N	N	N	N	N	N	N	N	N	N	N	N	N	N	N	N	N
290713-41317	BSI	0_0_0_0_2_0_131_0_0_1	Kp1	SL15	CG15	-	-	Klebsiella pneumoniae	ST15	-	-	-	K19	O1	-	-	-	-	-	ND	N	N	N	N	N	N	N	N	N	N	N	N	N	N	N	N	N	N	N	N	N	N	N	N
300712-14436	BSI	2_1_26_0_5_1_0_0_0_0	Kp4	SL421	CG421	-	-	Klebsiella quasipneumoniae subsp. similipneumoniae	ST414	-	-	-	unknown (KL123)	O3/O3a	-	-	-	-	-	ND	N	N	N	N	N	N	N	N	N	N	N	N	N	N	N	N	N	N	N	N	N	N	N	N
301212-16345	BSI	0_0_105_1_7_1_0_0_0_0	Kp1	SL258	CG10268	-	-	Klebsiella pneumoniae	ST437	-	-	-	unknown (KL163)	O2a	-	-	-	-	-	ND	N	N	N	N	N	N	N	N	N	N	N	N	N	N	N	N	N	N	N	N	N	N	N	N
311213-59673	BSI	0_0_429_0_96_0_0_0_0_0	Kp1	SL23	CG23	yes	no	Klebsiella pneumoniae	ST23	clb 2	iuc 1	iro 1	unknown (K1)	O1	2	Cko	ybt 1	ICEKp10	KpVP-1	I	1	1	1	1	1	1	2	1	1	1	1	2	2	1	2	2	1	1	2	1	1	1	1	2
A150019	BSI	0_0_0_0_2_0_166_0_0_0	Kp1	SL15	CG15	-	-	Klebsiella pneumoniae	ST15	-	-	-	K24	O1	-	-	ybt 10	ICEKp4	-	ND	N	N	N	N	N	N	N	N	N	N	N	N	N	N	N	N	N	N	N	N	N	N	N	N
A1516566	BSI	2_1_143_0_0_0_0_1_0_0	Kp4	SL10464	CG10952	-	-	Klebsiella quasipneumoniae subsp. similipneumoniae	ST4775	-	-	-	K57	O5	-	-	-	-	-	ND	N	N	N	N	N	N	N	N	N	N	N	N	N	N	N	N	N	N	N	N	N	N	N	N
A1516655	BSI	0_0_0_0_2_0_167_0_0_0	Kp1	SL15	CG15	-	-	Klebsiella pneumoniae	ST15	-	-	-	K24	O1	-	-	ybt 10	ICEKp4	-	ND	N	N	N	N	N	N	N	N	N	N	N	N	N	N	N	N	N	N	N	N	N	N	N	N
A1516666	BSI	0_0_0_0_2_0_168_0_0_0	Kp1	SL15	CG15	-	-	Klebsiella pneumoniae	ST15	-	-	-	K24	O1	-	-	ybt 10	ICEKp4	-	ND	N	N	N	N	N	N	N	N	N	N	N	N	N	N	N	N	N	N	N	N	N	N	N	N
A1516677	BSI	0_0_0_0_2_0_169_0_0_0	Kp1	SL15	CG15	-	-	Klebsiella pneumoniae	ST15	-	-	-	K24	O1	-	-	ybt 10	ICEKp4	-	ND	N	N	N	N	N	N	N	N	N	N	N	N	N	N	N	N	N	N	N	N	N	N	N	N
A156502	BSI	2_1_58_0_3_1_0_0_0_0	Kp4	SL1224	CG1224	-	-	Klebsiella quasipneumoniae subsp. similipneumoniae	ST1224	-	-	-	K60	O5	-	-	-	-	-	ND	N	N	N	N	N	N	N	N	N	N	N	N	N	N	N	N	N	N	N	N	N	N	N	N
A1616722	BSI	0_0_0_0_2_0_170_0_0_0	Kp1	SL15	CG15	-	-	Klebsiella pneumoniae	ST15	-	-	-	K24	O1	-	-	ybt 10	ICEKp4	-	ND	N	N	N	N	N	N	N	N	N	N	N	N	N	N	N	N	N	N	N	N	N	N	N	N
A1616762	BSI	0_0_0_0_2_0_171_0_0_0	Kp1	SL15	CG15	-	-	Klebsiella pneumoniae	ST15	-	-	-	K24	O1	-	-	ybt 10	ICEKp4	-	ND	N	N	N	N	N	N	N	N	N	N	N	N	N	N	N	N	N	N	N	N	N	N	N	N
A1616822	BSI	0_0_0_0_2_0_172_0_0_0	Kp1	SL15	CG15	-	-	Klebsiella pneumoniae	ST15	-	-	-	K24	O1	-	-	ybt 10	ICEKp4	-	ND	N	N	N	N	N	N	N	N	N	N	N	N	N	N	N	N	N	N	N	N	N	N	N	N
A1616823	BSI	0_0_0_0_2_0_173_0_0_0	Kp1	SL15	CG15	-	-	Klebsiella pneumoniae	ST15	-	-	-	K24	O1	-	-	ybt 10	ICEKp4	-	ND	N	N	N	N	N	N	N	N	N	N	N	N	N	N	N	N	N	N	N	N	N	N	N	N
A1616826	BSI	2_1_2_0_0_0_2_0_0_0	Kp4	SL334	CG334	-	-	Klebsiella quasipneumoniae subsp. similipneumoniae	ST334	-	-	-	unknown (KL103)	O5	-	-	-	-	-	ND	N	N	N	N	N	N	N	N	N	N	N	N	N	N	N	N	N	N	N	N	N	N	N	N
A1616858	BSI	0_0_0_0_2_0_174_0_0_0	Kp1	SL15	CG15	-	-	Klebsiella pneumoniae	ST15	-	-	-	K24	O1	-	-	ybt 10	ICEKp4	-	ND	N	N	N	N	N	N	N	N	N	N	N	N	N	N	N	N	N	N	N	N	N	N	N	N
A1616888	BSI	0_0_0_0_2_0_175_0_0_0	Kp1	SL15	CG15	-	-	Klebsiella pneumoniae	ST15	-	-	-	K24	O1	-	-	ybt 10	ICEKp4	-	ND	N	N	N	N	N	N	N	N	N	N	N	N	N	N	N	N	N	N	N	N	N	N	N	N
A1617160	BSI	0_0_57_4_0_0_0_0_0_0	Kp1	SL412	ND	-	-	Klebsiella pneumoniae	ST4885	-	-	-	K56	unknown (OL103)	-	-	-	-	-	ND	N	N	N	N	N	N	N	N	N	N	N	N	N	N	N	N	N	N	N	N	N	N	N	N
A1617166	BSI	0_0_429_0_44_1_0_0_5_0	Kp1	SL23	CG23	yes	yes	Klebsiella pneumoniae	ST23	clb 2	iuc 1	iro 1	K1	O1	2	Cko	ybt 1	ICEKp10	KpVP-1	I	1	1	1	1	1	1	2	1	1	1	1	2	2	1	2	2	1	1	2	1	1	1	1	2
BA10141	BSI	0_0_88_0_0_0_0_0_23_0	Kp1	SL231	CG231	-	-	Klebsiella pneumoniae	ST231	-	iuc 5	-	unknown (KL107)	O1	-	-	ybt 14	ICEKp5	-	ND	N	N	N	N	N	N	N	N	N	N	N	N	N	N	N	N	N	N	N	N	N	N	N	N
BA1024	BSI	0_0_395_0_11_0_0_10_0_0	Kp1	SL86	CG86	-	-	Klebsiella pneumoniae	ST86	-	iuc 1	iro 1	unknown (KL107)	O2a	-	-	ybt 9	ICEKp3	-	ND	N	N	N	N	N	N	N	N	N	N	N	N	N	N	N	N	N	N	N	N	N	N	N	N
BA12464	BSI	0_0_1_1_17_0_3_58_1_0	Kp1	SL14	CG14	-	-	Klebsiella pneumoniae	ST14	-	-	-	unknown (KL107)	unknown (O3/O3a)	-	-	ybt 14	ICEKp5 (truncated)	-	ND	N	N	N	N	N	N	N	N	N	N	N	N	N	N	N	N	N	N	N	N	N	N	N	N
BA12537	BSI	0_0_0_0_2_0_0_226_0_0	Kp1	SL15	CG15	-	-	Klebsiella pneumoniae	ST15	-	-	-	unknown (KL107)	O1	-	-	ybt 16	ICEKp12	-	ND	N	N	N	N	N	N	N	N	N	N	N	N	N	N	N	N	N	N	N	N	N	N	N	N
BA12818	BSI	0_0_80_0_0_5_1_0_0_0	Kp1	SL107	CG107	-	-	Klebsiella pneumoniae	ST107	-	-	-	unknown (KL107)	O1	-	-	-	-	-	ND	N	N	N	N	N	N	N	N	N	N	N	N	N	N	N	N	N	N	N	N	N	N	N	N
BA1308	BSI	0_0_1440_0_0_0_0_0_0_0	Kp1	ND	ND	-	-	Klebsiella pneumoniae	ST819-2LV	-	-	-	unknown (KL107)	unknown (O2a)	-	-	-	-	-	ND	N	N	N	N	N	N	N	N	N	N	N	N	N	N	N	N	N	N	N	N	N	N	N	N
BA1335	BSI	0_0_137_9_3_0_0_3_4_0	Kp1	SL29	CG985	-	-	Klebsiella pneumoniae	ST985	-	-	-	unknown (K5)	O1	-	-	ybt 16	ICEKp12	-	ND	N	N	N	N	N	N	N	N	N	N	N	N	N	N	N	N	N	N	N	N	N	N	N	N
BA13391	BSI	0_0_1_1_17_0_3_58_2_0	Kp1	SL14	CG14	-	-	Klebsiella pneumoniae	ST14	-	-	-	unknown (K5)	unknown (O2a)	-	-	ybt 14	ICEKp5	-	ND	N	N	N	N	N	N	N	N	N	N	N	N	N	N	N	N	N	N	N	N	N	N	N	N
BA13406	BSI	0_0_369_0_0_0_0_379_0_0	Kp1	SL307	CG307	-	-	Klebsiella pneumoniae	ST307	-	-	-	unknown (KL107)	O2a	-	-	ybt 10	ICEKp4	-	ND	N	N	N	N	N	N	N	N	N	N	N	N	N	N	N	N	N	N	N	N	N	N	N	N
BA13599	BSI	0_0_88_0_0_0_0_0_24_0	Kp1	SL231	CG231	-	-	Klebsiella pneumoniae	ST231	-	iuc unknown	-	unknown (K50)	unknown (O2a)	-	-	ybt 14	ICEKp5	-	ND	N	N	N	N	N	N	N	N	N	N	N	N	N	N	N	N	N	N	N	N	N	N	N	N
BA14001	BSI	0_0_22_27_0_12_0_0_1_0	Kp1	SL17	CG16	-	-	Klebsiella pneumoniae	ST16	-	-	-	unknown (K50)	O3b	-	-	ybt 9	ICEKp3	-	ND	N	N	N	N	N	N	N	N	N	N	N	N	N	N	N	N	N	N	N	N	N	N	N	N
BA14732	BSI	0_0_1_1_17_0_29_1_0_0	Kp1	SL14	CG14	-	-	Klebsiella pneumoniae	ST14	-	-	-	unknown (KL107)	unknown (OL102)	-	-	-	-	-	ND	N	N	N	N	N	N	N	N	N	N	N	N	N	N	N	N	N	N	N	N	N	N	N	N
BA1497	BSI	0_0_406_0_13_0_0_1_0_0	Kp1	SL551	CG551	-	-	Klebsiella pneumoniae	ST551	-	-	-	K10	O1	-	-	-	-	-	ND	N	N	N	N	N	N	N	N	N	N	N	N	N	N	N	N	N	N	N	N	N	N	N	N
BA15484	BSI	0_0_158_8_6_0_3_2_0_0	Kp1	SL45	CG45	-	-	Klebsiella pneumoniae	ST45	-	-	-	unknown (KL107)	O2a	-	-	ybt 10	ICEKp4	-	ND	N	N	N	N	N	N	N	N	N	N	N	N	N	N	N	N	N	N	N	N	N	N	N	N
BA1625	BSI	0_0_1_1_17_0_43_0_1_0	Kp1	SL14	CG14	-	-	Klebsiella pneumoniae	ST14	-	-	-	unknown (KL107)	O1	-	-	ybt 14	ICEKp5	-	ND	N	N	N	N	N	N	N	N	N	N	N	N	N	N	N	N	N	N	N	N	N	N	N	N
BA1688	BSI	0_0_197_0_72_0_1_0_1_0	Kp1	SL147	CG147	-	-	Klebsiella pneumoniae	ST273	-	-	-	unknown (KL107)	unknown (OL102)	-	-	-	-	-	ND	N	N	N	N	N	N	N	N	N	N	N	N	N	N	N	N	N	N	N	N	N	N	N	N
BA17415	BSI	0_0_962_0_5_0_0_0_0_0	Kp1	SL10895	CG11611	-	-	Klebsiella pneumoniae	ST372	-	-	-	unknown (K43)	O2a	-	-	-	-	-	ND	N	N	N	N	N	N	N	N	N	N	N	N	N	N	N	N	N	N	N	N	N	N	N	N
BA19371	BSI	0_0_1_5_1_0_0_0_0_1	Kp1	SL14	CG11158	-	-	Klebsiella pneumoniae	ST995	-	-	-	unknown (KL117)	O1	-	-	-	-	-	ND	N	N	N	N	N	N	N	N	N	N	N	N	N	N	N	N	N	N	N	N	N	N	N	N
BA20045	BSI	0_0_137_6_0_0_8_1_0_0	Kp1	SL29	CG10208	-	-	Klebsiella pneumoniae	ST29	-	-	-	unknown (KL107)	O1	-	-	ybt 14	ICEKp5	-	ND	N	N	N	N	N	N	N	N	N	N	N	N	N	N	N	N	N	N	N	N	N	N	N	N
BA2005	BSI	0_0_1_1_17_0_29_2_0_0	Kp1	SL14	CG14	-	-	Klebsiella pneumoniae	ST14	-	-	-	unknown (KL107)	unknown (O2a)	-	-	-	-	-	ND	N	N	N	N	N	N	N	N	N	N	N	N	N	N	N	N	N	N	N	N	N	N	N	N
BA20567	BSI	0_0_88_0_0_0_0_79_0_0	Kp1	SL231	CG231	-	-	Klebsiella pneumoniae	ST231	-	-	-	unknown (K51)	O1	-	-	ybt 14	ICEKp5	-	ND	N	N	N	N	N	N	N	N	N	N	N	N	N	N	N	N	N	N	N	N	N	N	N	N
BA2138	BSI	0_0_1_1_17_0_3_84_0_0	Kp1	SL14	CG14	-	-	Klebsiella pneumoniae	ST14	-	-	-	unknown (KL107)	unknown (O2a)	-	-	ybt 14	ICEKp5	-	ND	N	N	N	N	N	N	N	N	N	N	N	N	N	N	N	N	N	N	N	N	N	N	N	N
BA22051	BSI	0_0_1_1_17_0_3_27_1_0	Kp1	SL14	CG14	-	-	Klebsiella pneumoniae	ST14	-	-	-	unknown (K64)	O1	-	-	ybt 14	ICEKp5	-	ND	N	N	N	N	N	N	N	N	N	N	N	N	N	N	N	N	N	N	N	N	N	N	N	N
BA22538	BSI	0_0_22_27_0_0_9_21_0_0	Kp1	SL17	CG16	-	-	Klebsiella pneumoniae	ST16	-	-	-	K51	O3b	-	-	ybt 9	ICEKp3	-	ND	N	N	N	N	N	N	N	N	N	N	N	N	N	N	N	N	N	N	N	N	N	N	N	N
BA2364	BSI	0_0_735_5_1_0_0_0_1_0	Kp1	SL10650	CG12594	-	-	Klebsiella pneumoniae	ST2053-1LV	-	-	-	unknown (KL176)	O3b	-	-	-	-	-	ND	N	N	N	N	N	N	N	N	N	N	N	N	N	N	N	N	N	N	N	N	N	N	N	N
BA25529	BSI	0_0_106_1_0_0_0_0_21_0	Kp1	SL395	CG10190	-	-	Klebsiella pneumoniae	ST395	-	-	-	unknown (K64)	O1	-	-	ybt 16	ICEKp12	-	ND	N	N	N	N	N	N	N	N	N	N	N	N	N	N	N	N	N	N	N	N	N	N	N	N
BA2641	BSI	0_0_57_1_0_0_2_0_0_0	Kp1	SL412	CG10014	-	-	Klebsiella pneumoniae	ST412	-	iuc 1	iro 1	unknown (K57)	O3b	-	-	-	-	KpVP-1	ND	N	N	N	N	N	N	N	N	N	N	N	N	N	N	N	N	N	N	N	N	N	N	N	N
BA266	BSI	0_0_395_0_33_0_0_0_1_0	Kp1	SL86	CG86	-	-	Klebsiella pneumoniae	ST86	-	iuc 1	-	unknown (K5)	O2a	-	-	-	-	-	ND	N	N	N	N	N	N	N	N	N	N	N	N	N	N	N	N	N	N	N	N	N	N	N	N
BA2688	BSI	0_0_1_1_17_0_3_0_42_0	Kp1	SL14	CG14	-	-	Klebsiella pneumoniae	ST14	-	-	-	unknown (K5)	unknown (O2a)	-	-	ybt 14	ICEKp5	-	ND	N	N	N	N	N	N	N	N	N	N	N	N	N	N	N	N	N	N	N	N	N	N	N	N
BA26945	BSI	2_0_156_0_0_0_0_0_0_0	Kp2	ND	ND	-	-	Klebsiella quasipneumoniae subsp. quasipneumoniae	ST5220	-	-	-	unknown (KL107)	unknown (O12)	-	-	-	-	-	ND	N	N	N	N	N	N	N	N	N	N	N	N	N	N	N	N	N	N	N	N	N	N	N	N
BA2839	BSI	0_0_52_5_7_0_0_1_0_0	Kp1	SL2004	CG10423	-	-	Klebsiella pneumoniae	ST441	-	-	-	unknown (K62)	O2a	-	-	-	-	-	ND	N	N	N	N	N	N	N	N	N	N	N	N	N	N	N	N	N	N	N	N	N	N	N	N
BA2843	BSI	0_0_1_10_0_0_0_0_0_0	Kp1	SL14	ND	-	-	Klebsiella pneumoniae	ST2096	-	iuc unknown	iro 1 (incomplete)	unknown (KL107)	O2a	-	-	ybt 14	ICEKp5	-	ND	N	N	N	N	N	N	N	N	N	N	N	N	N	N	N	N	N	N	N	N	N	N	N	N
BA28434	BSI	0_0_88_0_0_0_0_0_25_0	Kp1	SL231	CG231	-	-	Klebsiella pneumoniae	ST231	-	iuc 5 (truncated)	-	unknown (K50)	unknown (OL102)	-	-	ybt 14	ICEKp5	-	ND	N	N	N	N	N	N	N	N	N	N	N	N	N	N	N	N	N	N	N	N	N	N	N	N
BA28939	BSI	0_0_88_0_0_0_0_0_26_0	Kp1	SL231	CG231	-	-	Klebsiella pneumoniae	ST231	-	iuc 5 (truncated)	-	unknown (K50)	unknown (OL102)	-	-	ybt 14	ICEKp5	-	ND	N	N	N	N	N	N	N	N	N	N	N	N	N	N	N	N	N	N	N	N	N	N	N	N
BA29158	BSI	0_0_1_1_17_0_3_85_0_0	Kp1	SL14	CG14	-	-	Klebsiella pneumoniae	ST2096	-	iuc 1	-	unknown (KL107)	unknown (O2a)	-	-	ybt 14	ICEKp5	-	ND	N	N	N	N	N	N	N	N	N	N	N	N	N	N	N	N	N	N	N	N	N	N	N	N
BA29281	BSI	0_0_84_0_11_0_1_0_0_0	Kp1	SL101	CG101	-	-	Klebsiella pneumoniae	ST101	-	-	-	unknown (K17)	O1	-	-	ybt 9	ICEKp3	-	ND	N	N	N	N	N	N	N	N	N	N	N	N	N	N	N	N	N	N	N	N	N	N	N	N
BA30084	BSI	0_0_13_46_0_0_0_0_1_0	Kp1	SL34	CG12623	-	-	Klebsiella pneumoniae	ST34	-	-	-	unknown (K50)	unknown (OL104)	-	-	-	-	-	ND	N	N	N	N	N	N	N	N	N	N	N	N	N	N	N	N	N	N	N	N	N	N	N	N
BA30093	BSI	0_0_1_1_17_0_8_3_0_0	Kp1	SL14	CG14	-	-	Klebsiella pneumoniae	ST14	-	-	-	K2	O1	-	-	ybt 14	ICEKp5	-	ND	N	N	N	N	N	N	N	N	N	N	N	N	N	N	N	N	N	N	N	N	N	N	N	N
BA30179	BSI	0_0_106_1_0_0_0_0_22_0	Kp1	SL395	CG10190	-	-	Klebsiella pneumoniae	ST395	-	-	-	unknown (K64)	O1	-	-	ybt 16	ICEKp12	-	ND	N	N	N	N	N	N	N	N	N	N	N	N	N	N	N	N	N	N	N	N	N	N	N	N
BA3056	BSI	0_0_1_1_17_0_3_64_1_0	Kp1	SL14	CG14	-	-	Klebsiella pneumoniae	ST14	-	-	-	unknown (KL107)	unknown (OL102)	-	-	ybt 14	ICEKp5	-	ND	N	N	N	N	N	N	N	N	N	N	N	N	N	N	N	N	N	N	N	N	N	N	N	N
BA3081	BSI	0_0_88_0_0_0_0_0_27_0	Kp1	SL231	CG231	-	-	Klebsiella pneumoniae	ST231	-	iuc unknown	-	unknown (K50)	O2a	-	-	ybt 14	ICEKp5	-	ND	N	N	N	N	N	N	N	N	N	N	N	N	N	N	N	N	N	N	N	N	N	N	N	N
BA31018	BSI	0_0_1_1_17_0_8_1_5_0	Kp1	SL14	CG14	-	-	Klebsiella pneumoniae	ST14	-	-	-	unknown (KL107)	O1	-	-	ybt 14	ICEKp5	-	ND	N	N	N	N	N	N	N	N	N	N	N	N	N	N	N	N	N	N	N	N	N	N	N	N
BA32355	BSI	0_0_88_0_0_0_0_35_1_0	Kp1	SL231	CG231	-	-	Klebsiella pneumoniae	ST231	-	iuc 5	-	unknown (KL107)	O1	-	-	ybt 14	ICEKp5	-	ND	N	N	N	N	N	N	N	N	N	N	N	N	N	N	N	N	N	N	N	N	N	N	N	N
BA32726	BSI	0_0_0_0_2_0_0_0_66_0	Kp1	SL15	CG15	-	-	Klebsiella pneumoniae	ST15	-	-	-	unknown (K24)	O1	-	-	-	-	-	ND	N	N	N	N	N	N	N	N	N	N	N	N	N	N	N	N	N	N	N	N	N	N	N	N
BA335	BSI	0_0_254_0_2_0_0_2_0_0	Kp1	SL967	CG967	-	-	Klebsiella pneumoniae	ST967	-	-	-	unknown (KL107)	O2a	-	-	-	-	-	ND	N	N	N	N	N	N	N	N	N	N	N	N	N	N	N	N	N	N	N	N	N	N	N	N
BA33569	BSI	0_0_1_1_36_0_1_4_0_0	Kp1	SL14	CG14	-	-	Klebsiella pneumoniae	ST14	-	-	-	K2	O1	-	-	-	-	-	ND	N	N	N	N	N	N	N	N	N	N	N	N	N	N	N	N	N	N	N	N	N	N	N	N
BA356	BSI	0_0_197_0_4_0_10_0_41_0	Kp1	SL147	CG147	-	-	Klebsiella pneumoniae	ST147	-	-	-	unknown (KL107)	O2a	-	-	ybt 10	ICEKp4	-	ND	N	N	N	N	N	N	N	N	N	N	N	N	N	N	N	N	N	N	N	N	N	N	N	N
BA3605	BSI	0_0_1_1_17_0_3_0_43_0	Kp1	SL14	CG14	-	-	Klebsiella pneumoniae	ST14	-	-	-	unknown (KL107)	unknown (O1)	-	-	ybt 14	ICEKp5	-	ND	N	N	N	N	N	N	N	N	N	N	N	N	N	N	N	N	N	N	N	N	N	N	N	N
BA3614	BSI	0_0_106_1_0_0_0_0_23_0	Kp1	SL395	CG10190	-	-	Klebsiella pneumoniae	ST395	-	-	-	unknown (K64)	O1	-	-	ybt 16	ICEKp12	-	ND	N	N	N	N	N	N	N	N	N	N	N	N	N	N	N	N	N	N	N	N	N	N	N	N
BA3720	BSI	0_0_88_0_0_0_38_1_0_0	Kp1	SL231	CG231	-	-	Klebsiella pneumoniae	ST231	-	-	-	unknown (K50)	unknown (O2a)	-	-	ybt 14	ICEKp5	-	ND	N	N	N	N	N	N	N	N	N	N	N	N	N	N	N	N	N	N	N	N	N	N	N	N
BA3754	BSI	0_0_73_0_0_0_1_2_0_0	Kp1	SL3609	CG3609	-	-	Klebsiella pneumoniae	ST3609	-	-	-	unknown (KL117)	O1	-	-	-	-	-	ND	N	N	N	N	N	N	N	N	N	N	N	N	N	N	N	N	N	N	N	N	N	N	N	N
BA37657	BSI	0_0_88_0_0_0_0_52_0_0	Kp1	SL231	CG231	-	-	Klebsiella pneumoniae	ST231	-	iuc 5 (truncated)	-	unknown (K50)	unknown (OL102)	-	-	ybt 14	ICEKp5	-	ND	N	N	N	N	N	N	N	N	N	N	N	N	N	N	N	N	N	N	N	N	N	N	N	N
BA38014	BSI	0_0_369_0_0_0_0_0_1_170	Kp1	SL307	CG307	-	-	Klebsiella pneumoniae	ST307	-	-	-	unknown (KL107)	O2afg	-	-	-	-	-	ND	N	N	N	N	N	N	N	N	N	N	N	N	N	N	N	N	N	N	N	N	N	N	N	N
BA38271	BSI	0_0_249_1_7_0_0_0_1_0	Kp1	SL200	CG966	-	-	Klebsiella pneumoniae	ST966	-	-	-	unknown (K50)	unknown (O3b)	-	-	-	-	-	ND	N	N	N	N	N	N	N	N	N	N	N	N	N	N	N	N	N	N	N	N	N	N	N	N
BA38736	BSI	0_0_220_0_0_0_8_0_1_0	Kp1	SL152	CG152	-	-	Klebsiella pneumoniae	ST152	-	-	-	unknown (KL107)	unknown (OL102)	-	-	-	-	-	ND	N	N	N	N	N	N	N	N	N	N	N	N	N	N	N	N	N	N	N	N	N	N	N	N
BA4464	BSI	0_0_1_1_17_0_29_3_0_0	Kp1	SL14	CG14	-	-	Klebsiella pneumoniae	ST14	-	-	-	unknown (KL107)	O1	-	-	-	-	-	ND	N	N	N	N	N	N	N	N	N	N	N	N	N	N	N	N	N	N	N	N	N	N	N	N
BA4471	BSI	0_0_228_5_8_0_0_0_0_0	Kp1	SL432	CG10504	-	-	Klebsiella pneumoniae	ST432	-	-	-	unknown (K50)	unknown (OL104)	-	-	-	-	-	ND	N	N	N	N	N	N	N	N	N	N	N	N	N	N	N	N	N	N	N	N	N	N	N	N
BA4649	BSI	0_0_1_1_17_0_3_0_44_0	Kp1	SL14	CG14	-	-	Klebsiella pneumoniae	ST2096	-	-	-	unknown (KL107)	unknown (OL102)	-	-	ybt 14	ICEKp5	-	ND	N	N	N	N	N	N	N	N	N	N	N	N	N	N	N	N	N	N	N	N	N	N	N	N
BA468	BSI	0_0_137_9_3_0_0_17_0_0	Kp1	SL29	CG985	-	-	Klebsiella pneumoniae	ST985	-	-	-	unknown (K39)	O1	-	-	ybt 16	ICEKp12	-	ND	N	N	N	N	N	N	N	N	N	N	N	N	N	N	N	N	N	N	N	N	N	N	N	N
BA5373	BSI	0_0_84_0_31_0_0_1_0_0	Kp1	SL101	CG101	-	-	Klebsiella pneumoniae	ST101	-	-	-	unknown (KL107)	O2a	-	-	ybt 9	ICEKp3	-	ND	N	N	N	N	N	N	N	N	N	N	N	N	N	N	N	N	N	N	N	N	N	N	N	N
BA5688	BSI	0_0_88_0_0_0_28_0_1_0	Kp1	SL231	CG231	-	-	Klebsiella pneumoniae	ST231	-	iuc 5	-	unknown (KL107)	O1	-	-	ybt 14	ICEKp5	-	ND	N	N	N	N	N	N	N	N	N	N	N	N	N	N	N	N	N	N	N	N	N	N	N	N
BA6115	BSI	0_0_0_0_2_55_0_0_1_0	Kp1	SL15	CG15	-	-	Klebsiella pneumoniae	ST15	-	-	-	unknown (KL112)	O2a	-	-	ybt 16	ICEKp12	-	ND	N	N	N	N	N	N	N	N	N	N	N	N	N	N	N	N	N	N	N	N	N	N	N	N
BA6201	BSI	0_0_88_0_0_0_0_58_1_0	Kp1	SL231	CG231	-	-	Klebsiella pneumoniae	ST231	-	iuc 5	-	unknown (KL107)	O1	-	-	ybt 14	ICEKp5	-	ND	N	N	N	N	N	N	N	N	N	N	N	N	N	N	N	N	N	N	N	N	N	N	N	N
BA6211	BSI	0_0_88_0_0_0_0_0_28_0	Kp1	SL231	CG231	-	-	Klebsiella pneumoniae	ST231	-	-	-	unknown (KL107)	O2a	-	-	ybt 14	ICEKp5	-	ND	N	N	N	N	N	N	N	N	N	N	N	N	N	N	N	N	N	N	N	N	N	N	N	N
BA6740	BSI	0_0_105_11_0_0_45_3_0_0	Kp1	SL258	CG3666	-	-	Klebsiella pneumoniae	ST11	-	iuc 1	-	K24	O2a	-	-	ybt 16	ICEKp12	-	ND	N	N	N	N	N	N	N	N	N	N	N	N	N	N	N	N	N	N	N	N	N	N	N	N
BA7090	BSI	0_0_94_2_7_0_0_0_1_0	Kp1	SL252	CG10023	-	-	Klebsiella pneumoniae	ST252	-	-	-	unknown (KL107)	unknown (O2a)	-	-	-	-	-	ND	N	N	N	N	N	N	N	N	N	N	N	N	N	N	N	N	N	N	N	N	N	N	N	N
BA7193	BSI	0_0_88_0_0_0_0_12_24_0	Kp1	SL231	CG231	-	-	Klebsiella pneumoniae	ST231	-	iuc 5 (truncated)	-	unknown (KL107)	O1	-	-	ybt 14	ICEKp5	-	ND	N	N	N	N	N	N	N	N	N	N	N	N	N	N	N	N	N	N	N	N	N	N	N	N
BA779	BSI	0_0_429_0_128_0_0_0_0_0	Kp1	SL23	CG23	no	no	Klebsiella pneumoniae	ST23	-	iuc 1	iro 1	unknown (K1)	O2a	-	-	ybt 9	ICEKp3	-	U	1	1	1	1	1	1	N	N	1	1	1	2	2	1	2	N	N	N	N	N	N	N	N	2
BA7971	BSI	0_0_22_27_0_0_18_24_0_0	Kp1	SL17	CG16	-	-	Klebsiella pneumoniae	ST16	-	-	-	unknown (KL107)	O3b	-	-	ybt 9	ICEKp3	-	ND	N	N	N	N	N	N	N	N	N	N	N	N	N	N	N	N	N	N	N	N	N	N	N	N
BA813	BSI	0_0_1_1_17_0_3_86_0_0	Kp1	SL14	CG14	-	-	Klebsiella pneumoniae	ST2096	-	iuc 1	-	unknown (KL107)	unknown (O2a)	-	-	ybt 14	ICEKp5	-	ND	N	N	N	N	N	N	N	N	N	N	N	N	N	N	N	N	N	N	N	N	N	N	N	N
BA828	BSI	0_0_29_9_43_0_1_0_0_0	Kp1	SL268	CG268	-	-	Klebsiella pneumoniae	ST268	clb 3	iuc 1	iro 1	unknown (K20)	O2a	2	Cko	ybt 20	ICEKp10	-	ND	N	N	N	N	N	N	N	N	N	N	N	N	N	N	N	N	N	N	N	N	N	N	N	N
BA9971	BSI	0_0_1_1_17_0_40_0_1_0	Kp1	SL14	CG14	-	-	Klebsiella pneumoniae	ST78	-	-	-	unknown (K5)	unknown (O2a)	-	-	ybt 14	ICEKp5	-	ND	N	N	N	N	N	N	N	N	N	N	N	N	N	N	N	N	N	N	N	N	N	N	N	N
BM1254	BSI	0_0_1_1_17_0_8_1_6_0	Kp1	SL14	CG14	-	-	Klebsiella pneumoniae	ST14	-	-	-	unknown (KL107)	unknown (O1)	-	-	ybt 14	ICEKp5	-	ND	N	N	N	N	N	N	N	N	N	N	N	N	N	N	N	N	N	N	N	N	N	N	N	N
BP13716	BSI	0_0_429_0_44_4_2_0_0_0	Kp1	SL23	CG23	yes	no	Klebsiella pneumoniae	ST23	clb 2	iuc 1	iro 1 (incomplete) (truncated)	K1	O1	2	Cko	ybt 1	ICEKp10	KpVP-1	I-1LV	1	1	1	1	1	1	2	1	1	1	1	2	2	1	2	N	1	1	2	1	1	1	1	2
BP13802	BSI	0_0_137_11_1_1_0_0_0_0	Kp1	SL29	CG711	-	-	Klebsiella pneumoniae	ST29	-	-	-	K54	O1	-	-	ybt 14	ICEKp5	-	ND	N	N	N	N	N	N	N	N	N	N	N	N	N	N	N	N	N	N	N	N	N	N	N	N
BP15995	BSI	0_0_88_0_0_0_0_52_0_0	Kp1	SL231	CG231	-	-	Klebsiella pneumoniae	ST231	-	iuc 5	-	unknown (KL107)	unknown (O2a)	-	-	ybt 14	ICEKp5	-	ND	N	N	N	N	N	N	N	N	N	N	N	N	N	N	N	N	N	N	N	N	N	N	N	N
BP16012	BSI	0_0_88_0_0_0_0_52_0_0	Kp1	SL231	CG231	-	-	Klebsiella pneumoniae	ST231	-	iuc 5	-	unknown (K51)	O1	-	-	ybt 14	ICEKp5	-	ND	N	N	N	N	N	N	N	N	N	N	N	N	N	N	N	N	N	N	N	N	N	N	N	N
BP16197	BSI	0_0_147_0_7_0_0_0_0_0	Kp1	SL48	CG48	-	-	Klebsiella pneumoniae	ST48	-	-	-	unknown (KL107)	unknown (OL102)	-	-	ybt 14	ICEKp5	-	ND	N	N	N	N	N	N	N	N	N	N	N	N	N	N	N	N	N	N	N	N	N	N	N	N
BP16240	BSI	0_0_509_1_0_0_0_0_1_0	Kp1	SL10259	CG12595	-	-	Klebsiella pneumoniae	ST320	-	-	-	unknown (KL107)	unknown (O2a)	-	-	-	-	-	ND	N	N	N	N	N	N	N	N	N	N	N	N	N	N	N	N	N	N	N	N	N	N	N	N
BP16331	BSI	0_0_88_0_0_0_0_52_2_0	Kp1	SL231	CG231	-	-	Klebsiella pneumoniae	ST231	-	iuc 5	-	unknown (K50)	O2a	-	-	ybt 14	ICEKp5	-	ND	N	N	N	N	N	N	N	N	N	N	N	N	N	N	N	N	N	N	N	N	N	N	N	N
BP16383	BSI	0_0_88_0_0_0_0_52_0_0	Kp1	SL231	CG231	-	-	Klebsiella pneumoniae	ST231	-	iuc 5 (truncated)	-	unknown (KL107)	O2a	-	-	-	-	-	ND	N	N	N	N	N	N	N	N	N	N	N	N	N	N	N	N	N	N	N	N	N	N	N	N
BP16575	BSI	0_0_137_6_0_0_9_0_1_0	Kp1	SL29	CG10208	-	-	Klebsiella pneumoniae	ST29	-	-	-	unknown (KL107)	O2a	-	-	ybt 14	ICEKp5	-	ND	N	N	N	N	N	N	N	N	N	N	N	N	N	N	N	N	N	N	N	N	N	N	N	N
BP2189	BSI	0_0_73_0_0_0_1_3_0_0	Kp1	SL3609	CG3609	-	-	Klebsiella pneumoniae	ST3609	-	-	-	unknown (KL117)	O1	-	-	-	-	-	ND	N	N	N	N	N	N	N	N	N	N	N	N	N	N	N	N	N	N	N	N	N	N	N	N
BP966	BSI	0_0_1_0_27_0_1_0_0_0	Kp1	SL14	CG10156	-	-	Klebsiella pneumoniae	ST14	-	-	-	unknown (KL113)	O1	-	-	-	-	-	ND	N	N	N	N	N	N	N	N	N	N	N	N	N	N	N	N	N	N	N	N	N	N	N	N
BV205	BSI	0_0_0_0_2_0_0_31_39_0	Kp1	SL15	CG15	-	-	Klebsiella pneumoniae	ST15	-	-	-	unknown (KL107)	O1	-	-	ybt 10	ICEKp4 (truncated)	-	ND	N	N	N	N	N	N	N	N	N	N	N	N	N	N	N	N	N	N	N	N	N	N	N	N
BV879	BSI	0_0_128_10_3_0_0_0_0_1	Kp1	SL540	CG11691	-	-	Klebsiella pneumoniae	ST1087	-	-	-	unknown (K62)	O1	-	-	-	-	-	ND	N	N	N	N	N	N	N	N	N	N	N	N	N	N	N	N	N	N	N	N	N	N	N	N
CM3204	BSI	0_0_429_0_5_0_3_0_0_0	Kp1	SL23	CG23	yes	no	Klebsiella pneumoniae	ST23	clb 2	iuc 1	iro 1	K1	O1	2	Cko	ybt 1	ICEKp10	KpVP-1	I	1	1	1	1	1	1	2	1	1	1	1	2	2	1	2	2	1	1	2	1	1	1	1	2
CM3280	BSI	0_0_390_0_4_0_1_1_1_0	Kp1	SL375	CG375	-	-	Klebsiella pneumoniae	ST375	-	iuc 1	iro 1	K2	O1	-	-	-	-	-	ND	N	N	N	N	N	N	N	N	N	N	N	N	N	N	N	N	N	N	N	N	N	N	N	N
CM3425	BSI	0_0_22_24_77_0_0_0_2_0	Kp1	SL17	CG17	-	-	Klebsiella pneumoniae	ST17	-	-	-	unknown (K25)	O5	-	-	ybt unknown	-	-	ND	N	N	N	N	N	N	N	N	N	N	N	N	N	N	N	N	N	N	N	N	N	N	N	N
CM3543	BSI	0_0_809_1_2_0_0_0_1_0	Kp1	SL10377	CG12609	-	-	Klebsiella pneumoniae	ST828	-	iuc 3	iro 3 (truncated)	unknown (K5)	O2a	-	-	ybt 2	ICEKp1	-	ND	N	N	N	N	N	N	N	N	N	N	N	N	N	N	N	N	N	N	N	N	N	N	N	N
CM3560	BSI	0_0_13_12_3_0_0_1_3_0	Kp1	SL34	CG592	-	-	Klebsiella pneumoniae	ST592	-	iuc 1	iro 1	unknown (K57)	O3b	-	-	-	-	KpVP-1 (incomplete)	ND	N	N	N	N	N	N	N	N	N	N	N	N	N	N	N	N	N	N	N	N	N	N	N	N
CM3660	BSI	0_0_429_0_5_0_2_2_0_0	Kp1	SL23	CG23	yes	no	Klebsiella pneumoniae	ST23-1LV	clb 2	iuc 1	iro 1	K1	O1	2	Cko	ybt 1	ICEKp10	KpVP-1	I	1	1	1	1	1	1	2	1	1	1	1	2	2	1	2	2	1	1	2	1	1	1	1	2
CM3664	BSI	0_0_0_0_25_0_4_0_1_0	Kp1	SL15	CG15	-	-	Klebsiella pneumoniae	ST15	-	-	-	unknown (K5)	O2a	-	-	ybt 10	ICEKp4	-	ND	N	N	N	N	N	N	N	N	N	N	N	N	N	N	N	N	N	N	N	N	N	N	N	N
CM3757	BSI	0_0_182_0_0_2_1_0_0_0	Kp1	SL420	CG420	-	-	Klebsiella pneumoniae	ST420	-	iuc 1	iro 1	K20	O1	-	-	ybt 9	ICEKp3	KpVP-1 (truncated)	ND	N	N	N	N	N	N	N	N	N	N	N	N	N	N	N	N	N	N	N	N	N	N	N	N
COMRU-KPN-BC-2014-1	BSI	0_0_23_1_13_0_2_0_0_0	Kp1	SL22	CG22	-	-	Klebsiella pneumoniae	ST22	-	-	-	K10	O3b	-	-	-	-	-	ND	N	N	N	N	N	N	N	N	N	N	N	N	N	N	N	N	N	N	N	N	N	N	N	N
COMRU-KPN-BC-2014-10	BSI	0_0_1441_0_0_0_0_0_0_0	Kp1	ND	ND	-	-	Klebsiella pneumoniae	ST667	-	-	-	unknown (KL135)	O3b	-	-	-	-	-	ND	N	N	N	N	N	N	N	N	N	N	N	N	N	N	N	N	N	N	N	N	N	N	N	N
COMRU-KPN-BC-2014-11	BSI	0_0_22_12_66_0_0_1_0_0	Kp1	SL17	CG1123	-	-	Klebsiella pneumoniae	ST17-1LV	-	-	-	unknown (KL122)	O1	-	-	-	-	-	ND	N	N	N	N	N	N	N	N	N	N	N	N	N	N	N	N	N	N	N	N	N	N	N	N
COMRU-KPN-BC-2014-12	BSI	0_0_22_2_112_1_0_1_0_0	Kp1	SL17	CG20	-	-	Klebsiella pneumoniae	ST20	-	-	-	K23	O1	-	-	-	-	-	ND	N	N	N	N	N	N	N	N	N	N	N	N	N	N	N	N	N	N	N	N	N	N	N	N
COMRU-KPN-BC-2014-13	BSI	0_0_94_3_2_0_1_0_0_0	Kp1	SL252	CG10240	-	-	Klebsiella pneumoniae	ST252	-	-	-	K8	O1	-	-	-	-	-	ND	N	N	N	N	N	N	N	N	N	N	N	N	N	N	N	N	N	N	N	N	N	N	N	N
COMRU-KPN-BC-2014-14	BSI	0_0_147_1_0_16_0_0_1_0	Kp1	SL48	CG48	-	-	Klebsiella pneumoniae	ST48	-	-	-	K62	O1	-	-	ybt 9	ICEKp3	-	ND	N	N	N	N	N	N	N	N	N	N	N	N	N	N	N	N	N	N	N	N	N	N	N	N
COMRU-KPN-BC-2014-15	BSI	0_0_22_2_112_1_0_2_0_0	Kp1	SL17	CG20	-	-	Klebsiella pneumoniae	ST20	-	-	-	K23	O1	-	-	-	-	-	ND	N	N	N	N	N	N	N	N	N	N	N	N	N	N	N	N	N	N	N	N	N	N	N	N
COMRU-KPN-BC-2014-16	BSI	2_1_220_0_0_0_0_0_0_0	Kp4	ND	ND	-	-	Klebsiella quasipneumoniae subsp. similipneumoniae	ST1901-1LV	-	-	-	K60	O3/O3a	-	-	-	-	-	ND	N	N	N	N	N	N	N	N	N	N	N	N	N	N	N	N	N	N	N	N	N	N	N	N
COMRU-KPN-BC-2014-17	BSI	0_0_22_2_112_1_0_3_0_0	Kp1	SL17	CG20	-	-	Klebsiella pneumoniae	ST20	-	-	-	K23	O1	-	-	-	-	-	ND	N	N	N	N	N	N	N	N	N	N	N	N	N	N	N	N	N	N	N	N	N	N	N	N
COMRU-KPN-BC-2014-18	BSI	0_0_388_1_20_0_0_1_0_0	Kp1	SL25	CG25	-	-	Klebsiella pneumoniae	ST25	-	iuc 3	-	K2	O1	-	-	-	-	-	ND	N	N	N	N	N	N	N	N	N	N	N	N	N	N	N	N	N	N	N	N	N	N	N	N
COMRU-KPN-BC-2014-19	BSI	0_0_225_0_10_0_0_0_0_0	Kp1	SL1402	CG1402	-	-	Klebsiella pneumoniae	ST1777	-	-	-	unknown (KL111)	O3b	-	-	-	-	-	ND	N	N	N	N	N	N	N	N	N	N	N	N	N	N	N	N	N	N	N	N	N	N	N	N
COMRU-KPN-BC-2014-2	BSI	0_0_1_1_0_6_1_0_0_0	Kp1	SL14	CG14	-	-	Klebsiella pneumoniae	ST14	-	-	-	K2	O1	-	-	-	-	-	ND	N	N	N	N	N	N	N	N	N	N	N	N	N	N	N	N	N	N	N	N	N	N	N	N
COMRU-KPN-BC-2014-20	BSI	0_0_127_10_4_0_0_0_1_0	Kp1	SL6	CG10691	-	-	Klebsiella pneumoniae	ST950	-	-	-	K7	O1	-	-	-	-	-	ND	N	N	N	N	N	N	N	N	N	N	N	N	N	N	N	N	N	N	N	N	N	N	N	N
COMRU-KPN-BC-2014-21	BSI	0_0_22_24_77_0_0_2_0_0	Kp1	SL17	CG17	-	-	Klebsiella pneumoniae	ST17	-	-	-	K25	O5	-	-	ybt unknown	-	-	ND	N	N	N	N	N	N	N	N	N	N	N	N	N	N	N	N	N	N	N	N	N	N	N	N
COMRU-KPN-BC-2014-3	BSI	0_0_0_0_11_0_0_2_1_0	Kp1	SL15	CG15	-	-	Klebsiella pneumoniae	ST15	-	-	-	K62	O1	-	-	-	-	-	ND	N	N	N	N	N	N	N	N	N	N	N	N	N	N	N	N	N	N	N	N	N	N	N	N
COMRU-KPN-BC-2014-4	BSI	0_0_137_11_50_0_0_0_0_0	Kp1	SL29	CG711	-	-	Klebsiella pneumoniae	ST1104	-	-	-	K54	O1	-	-	-	-	-	ND	N	N	N	N	N	N	N	N	N	N	N	N	N	N	N	N	N	N	N	N	N	N	N	N
COMRU-KPN-BC-2014-5	BSI	0_0_22_2_50_4_0_0_0_0	Kp1	SL17	CG20	-	-	Klebsiella pneumoniae	ST20	-	-	-	K28	O1	-	-	-	-	-	ND	N	N	N	N	N	N	N	N	N	N	N	N	N	N	N	N	N	N	N	N	N	N	N	N
COMRU-KPN-BC-2014-6	BSI	0_0_764_0_2_0_0_0_0_0	Kp1	SL10623	CG11233	-	-	Klebsiella pneumoniae	ST685	-	-	-	K13	O3b	-	-	-	-	-	ND	N	N	N	N	N	N	N	N	N	N	N	N	N	N	N	N	N	N	N	N	N	N	N	N
COMRU-KPN-BC-2014-7	BSI	2_1_4_1_0_0_0_0_0_0	Kp4	SL3873	ND	-	-	Klebsiella quasipneumoniae subsp. similipneumoniae	ST1484	-	-	-	unknown (KL111)	O12	-	-	-	-	-	ND	N	N	N	N	N	N	N	N	N	N	N	N	N	N	N	N	N	N	N	N	N	N	N	N
COMRU-KPN-BC-2014-8	BSI	0_0_29_10_0_3_0_0_0_0	Kp1	SL268	CG10067	-	-	Klebsiella pneumoniae	ST36	-	-	-	unknown (KL102)	O1	-	-	-	-	-	ND	N	N	N	N	N	N	N	N	N	N	N	N	N	N	N	N	N	N	N	N	N	N	N	N
COMRU-KPN-BC-2014-9	BSI	0_0_22_12_66_0_1_0_0_0	Kp1	SL17	CG1123	-	-	Klebsiella pneumoniae	ST17	-	-	-	unknown (KL122)	O1	-	-	-	-	-	ND	N	N	N	N	N	N	N	N	N	N	N	N	N	N	N	N	N	N	N	N	N	N	N	N
COMRU-KPN-BC-2015-1	BSI	0_0_1_1_11_2_0_0_2_0	Kp1	SL14	CG14	-	-	Klebsiella pneumoniae	ST14	-	-	-	K2	O1	-	-	ybt 9	ICEKp3	-	ND	N	N	N	N	N	N	N	N	N	N	N	N	N	N	N	N	N	N	N	N	N	N	N	N
COMRU-KPN-BC-2015-2	BSI	0_0_513_0_1_0_1_0_0_0	Kp1	SL10171	CG10498	-	-	Klebsiella pneumoniae	ST520	-	-	-	K2	O1	-	-	-	-	-	ND	N	N	N	N	N	N	N	N	N	N	N	N	N	N	N	N	N	N	N	N	N	N	N	3
COMRU-KPN-BC-2015-3	BSI	0_0_131_1_93_0_2_0_0_0	Kp1	SL35	CG35	-	-	Klebsiella pneumoniae	ST35	-	iuc 3	-	K62	O1	-	-	-	-	-	ND	N	N	N	N	N	N	N	N	N	N	N	N	N	N	N	N	N	N	N	N	N	N	N	N
COMRU-KPN-BC-2015-4	BSI	0_0_137_20_2_0_0_0_0_0	Kp1	SL29	CG12684	-	-	Klebsiella pneumoniae	ST29-1LV	-	-	-	K24	O2a	-	-	-	-	-	ND	N	N	N	N	N	N	N	N	N	N	N	N	N	N	N	N	N	N	N	N	N	N	N	N
COMRU-KPN-BC-2015-5	BSI	2_1_58_0_0_2_0_0_0_0	Kp4	SL1224	CG1224	-	-	Klebsiella quasipneumoniae subsp. similipneumoniae	ST1224	-	-	-	K60	O5	-	-	-	-	-	ND	N	N	N	N	N	N	N	N	N	N	N	N	N	N	N	N	N	N	N	N	N	N	N	N
COMRU-KPN-BC-2015-6	BSI	2_1_221_0_0_0_0_0_0_0	Kp4	ND	ND	-	-	Klebsiella quasipneumoniae subsp. similipneumoniae	ST1355-3LV	-	-	-	K16	O5	-	-	-	-	-	ND	N	N	N	N	N	N	N	N	N	N	N	N	N	N	N	N	N	N	N	N	N	N	N	N
COMRU-KPN-BC-2015-7	BSI	0_0_391_0_0_5_0_4_0_0	Kp1	SL65	CG65	-	-	Klebsiella pneumoniae	ST65	clb 3	iuc 1	iro 1	K2	O1	2	Cko	ybt 17	ICEKp10	KpVP-1 (truncated)	ND	N	N	N	N	N	N	N	N	N	N	N	N	N	N	N	N	N	N	N	N	N	N	N	N
COMRU-KPN-BC-2015-8	BSI	1_0_108_1_0_0_0_0_0_0	Kp3	SL2790	ND	-	-	Klebsiella variicola subsp. variicola	ST2790-1LV	-	-	-	unknown (KL105)	O3/O3a	-	-	-	-	-	ND	N	N	N	N	N	N	N	N	N	N	N	N	N	N	N	N	N	N	N	N	N	N	N	N
COMRU-KPN-BC-2016-10	BSI	0_0_1284_0_0_0_0_1_0_0	Kp1	SL11439	CG12514	-	-	Klebsiella pneumoniae	ST1540	-	-	-	K7	O2a	-	-	ybt 15	ICEKp11	-	ND	N	N	N	N	N	N	N	N	N	N	N	N	N	N	N	N	N	N	N	N	N	N	N	N
COMRU-KPN-BC-2016-11	BSI	0_0_249_9_0_0_0_1_1_0	Kp1	SL200	CG10509	-	-	Klebsiella pneumoniae	ST966	-	-	-	unknown (KL102)	O2a	-	-	-	-	-	ND	N	N	N	N	N	N	N	N	N	N	N	N	N	N	N	N	N	N	N	N	N	N	N	N
COMRU-KPN-BC-2016-12	BSI	0_0_378_3_0_0_1_0_0_0	Kp1	SL297	CG297	-	-	Klebsiella pneumoniae	ST3228	-	-	-	unknown (KL122)	O1	-	-	-	-	-	ND	N	N	N	N	N	N	N	N	N	N	N	N	N	N	N	N	N	N	N	N	N	N	N	N
COMRU-KPN-BC-2016-13	BSI	0_0_46_1_6_0_1_1_0_0	Kp1	SL76	CG76	-	-	Klebsiella pneumoniae	ST76	-	-	-	K35	O5	-	-	-	-	-	ND	N	N	N	N	N	N	N	N	N	N	N	N	N	N	N	N	N	N	N	N	N	N	N	N
COMRU-KPN-BC-2016-14	BSI	1_0_495_0_0_0_0_0_0_0	Kp3	ND	ND	-	-	Klebsiella variicola subsp. variicola	ST209-1LV	-	-	-	unknown (KL158)	unknown (OL103)	-	-	ybt 4	plasmid	-	ND	N	N	N	N	N	N	N	N	N	N	N	N	N	N	N	N	N	N	N	N	N	N	N	N
COMRU-KPN-BC-2016-15	BSI	0_0_29_10_0_1_1_0_0_0	Kp1	SL268	CG10067	-	-	Klebsiella pneumoniae	ST36	-	-	-	unknown (KL102)	O1	-	-	-	-	-	ND	N	N	N	N	N	N	N	N	N	N	N	N	N	N	N	N	N	N	N	N	N	N	N	N
COMRU-KPN-BC-2016-16	BSI	0_0_161_0_0_0_1_0_0_0	Kp1	SL3658	CG3658	-	-	Klebsiella pneumoniae	ST3658	-	-	-	K52	unknown (OL101)	-	-	-	-	-	ND	N	N	N	N	N	N	N	N	N	N	N	N	N	N	N	N	N	N	N	N	N	N	N	N
COMRU-KPN-BC-2016-17	BSI	0_0_29_0_37_0_0_1_0_0	Kp1	SL268	CG36	-	-	Klebsiella pneumoniae	ST36	-	-	-	K27	O2afg	-	-	-	-	-	ND	N	N	N	N	N	N	N	N	N	N	N	N	N	N	N	N	N	N	N	N	N	N	N	N
COMRU-KPN-BC-2016-18	BSI	0_0_1_4_5_0_0_0_0_0	Kp1	SL14	CG10663	-	-	Klebsiella pneumoniae	ST14	-	-	-	unknown (KL157)	O1	-	-	-	-	-	ND	N	N	N	N	N	N	N	N	N	N	N	N	N	N	N	N	N	N	N	N	N	N	N	N
COMRU-KPN-BC-2016-19	BSI	2_1_222_0_0_0_0_0_0_0	Kp4	ND	ND	-	-	Klebsiella quasipneumoniae subsp. similipneumoniae	ST2653	-	-	-	unknown (KL130)	O12	-	-	-	-	-	ND	N	N	N	N	N	N	N	N	N	N	N	N	N	N	N	N	N	N	N	N	N	N	N	N
COMRU-KPN-BC-2016-20	BSI	0_0_429_0_44_1_0_0_6_0	Kp1	SL23	CG23	yes	yes	Klebsiella pneumoniae	ST23	clb 2	iuc 1	iro 1	K1	O1	2	Cko	ybt 1	ICEKp10	KpVP-1	I-1LV	1	1	1	1	1	1	2	1	1	1	1	2	2	1	N	2	1	1	2	1	1	1	1	2
COMRU-KPN-BC-2016-9	BSI	0_0_69_2_0_1_0_1_0_0	Kp1	SL846	CG10640	-	-	Klebsiella pneumoniae	ST2459	-	-	-	K15	O4	-	-	-	-	-	ND	N	N	N	N	N	N	N	N	N	N	N	N	N	N	N	N	N	N	N	N	N	N	N	N
COMRU-KPN-BC-2017-1	BSI	0_0_293_0_1_0_2_0_0_0	Kp1	SL500	CG500	-	-	Klebsiella pneumoniae	ST500	-	-	-	K34	O1	-	-	-	-	-	ND	N	N	N	N	N	N	N	N	N	N	N	N	N	N	N	N	N	N	N	N	N	N	N	N
COMRU-KPN-BC-2017-2	BSI	0_0_0_0_2_0_0_227_0_0	Kp1	SL15	CG15	-	-	Klebsiella pneumoniae	ST15	-	-	-	K24	O1	-	-	ybt 16	ICEKp12	-	ND	N	N	N	N	N	N	N	N	N	N	N	N	N	N	N	N	N	N	N	N	N	N	N	N
COMRU-KPN-BC-2017-3	BSI	0_0_0_0_2_0_26_0_0_3	Kp1	SL15	CG15	-	-	Klebsiella pneumoniae	ST15	-	-	-	K10	O1	-	-	ybt 13	ICEKp2	-	ND	N	N	N	N	N	N	N	N	N	N	N	N	N	N	N	N	N	N	N	N	N	N	N	N
COMRU-KPN-BC-2017-4	BSI	0_0_128_1_0_1_0_0_0_0	Kp1	SL540	CG540	-	-	Klebsiella pneumoniae	ST540	-	-	-	K21	O1	-	-	-	-	-	ND	N	N	N	N	N	N	N	N	N	N	N	N	N	N	N	N	N	N	N	N	N	N	N	N
ERR025654	Lam et al. 2018	0_0_429_0_136_0_0_0_0_0	Kp1	SL23	CG23	yes	no	Klebsiella pneumoniae	ST23	clb 2 (incomplete)	iuc 1 (incomplete)	iro 1	unknown (K1)	O1	2	Cko	ybt 1	ICEKp10 (incomplete) (truncated)	KpVP-1	I-1LV	1	1	1	1	1	1	2	1	1	1	1	2	2	1	2	2	1	N	2	1	1	1	1	2
ERR025673	Lam et al. 2018	0_0_429_0_109_0_1_0_0_0	Kp1	SL23	CG23	yes	no	Klebsiella pneumoniae	ST23	clb 2	iuc 1 (incomplete)	iro 1	unknown (K1)	O1	2	Cko	ybt 1	ICEKp10 (incomplete)	KpVP-1	I-1LV	1	1	1	1	1	1	2	1	1	1	1	2	2	1	2	2	1	1	2	N	1	1	1	2
ERR1015301	Lam et al. 2018	0_0_429_0_44_21_0_0_0_0	Kp1	SL23	CG23	no	no	Klebsiella pneumoniae	ST23	-	iuc 1	iro 1	K1	O1	-	-	-	-	KpVP-1	I	1	1	1	1	1	1	2	1	1	1	1	2	2	1	2	2	1	1	2	1	1	1	1	2
ERR1015341	Lam et al. 2018	0_0_429_0_44_22_0_0_0_0	Kp1	SL23	CG23	no	yes	Klebsiella pneumoniae	ST23	-	iuc 1	iro 1	K1	O1	-	-	-	-	KpVP-1	I	1	1	1	1	1	1	2	1	1	1	1	2	2	1	2	2	1	1	2	1	1	1	1	2
ERR230383	Murray	0_0_438_1_0_0_0_0_1_0	Kp1	SL82	CG82	-	-	Klebsiella pneumoniae	ST3764	-	iuc 2A	iro unknown	K1	O1	-	-	-	-	-	ND	N	N	N	N	N	N	N	N	N	N	N	N	N	N	N	N	N	N	N	N	N	N	N	N
ERR230391	Murray	0_0_439_7_0_0_0_0_0_0	Kp1	SL91	ND	-	-	Klebsiella pneumoniae	ST91-1LV (subsp. ozaenae)	-	-	-	K6	unknown (O2ac)	-	-	-	-	-	ND	N	N	N	N	N	N	N	N	N	N	N	N	N	N	N	N	N	N	N	N	N	N	N	N
ERR230399	Murray	0_0_438_1_1_0_0_0_1_0	Kp1	SL82	CG82	-	-	Klebsiella pneumoniae	ST82	-	iuc 2A	iro unknown	K1	O1	-	-	-	-	-	ND	N	N	N	N	N	N	N	N	N	N	N	N	N	N	N	N	N	N	N	N	N	N	N	N
ERR230400	Murray	0_0_438_0_1_0_0_1_1_0	Kp1	SL82	CG82	-	-	Klebsiella pneumoniae	ST82	-	-	-	K1	O1	-	-	-	-	-	ND	N	N	N	N	N	N	N	N	N	N	N	N	N	N	N	N	N	N	N	N	N	N	N	N
ERR230407	Murray	0_0_438_0_1_0_0_0_1_0	Kp1	SL82	CG82	-	-	Klebsiella pneumoniae	ST82	-	-	-	K1	O1	-	-	-	-	-	ND	N	N	N	N	N	N	N	N	N	N	N	N	N	N	N	N	N	N	N	N	N	N	N	N
ERR230425	Murray	0_0_429_0_12_0_0_0_0_0	Kp1	SL23	CG23	no	no	Klebsiella pneumoniae	ST3765	-	iuc 1	iro 1	K1	O1	-	-	-	-	KpVP-1	I	1	1	1	1	1	1	2	1	1	1	1	2	2	1	2	2	1	1	2	1	1	1	1	2
ERR230435	Murray	0_0_438_1_2_0_0_0_1_0	Kp1	SL82	CG82	-	-	Klebsiella pneumoniae	ST82	-	iuc 2A	iro unknown	K1	O1	-	-	-	-	-	ND	N	N	N	N	N	N	N	N	N	N	N	N	N	N	N	N	N	N	N	N	N	N	N	N
ERR230441	Murray	0_0_438_1_0_0_0_2_0_0	Kp1	SL82	CG82	-	-	Klebsiella pneumoniae	ST3764	-	iuc 2A	iro unknown	K1	O1	-	-	-	-	-	ND	N	N	N	N	N	N	N	N	N	N	N	N	N	N	N	N	N	N	N	N	N	N	N	N
ERR230443	Murray	0_0_438_1_0_0_0_0_2_0	Kp1	SL82	CG82	-	-	Klebsiella pneumoniae	ST3764	-	iuc 2A	iro unknown	K1	O1	-	-	-	-	-	ND	N	N	N	N	N	N	N	N	N	N	N	N	N	N	N	N	N	N	N	N	N	N	N	N
ERR276927	Lam et al. 2018	0_0_429_0_44_7_0_1_0_0	Kp1	SL23	CG23	yes	no	Klebsiella pneumoniae	ST23	clb 2	iuc 1	iro 1	K1	O1	2	Cko	ybt 1	ICEKp10	KpVP-1	I	1	1	1	1	1	1	2	1	1	1	1	2	2	1	2	2	1	1	2	1	1	1	1	2
ERR314326	Murray	0_0_438_1_2_0_0_1_0_0	Kp1	SL82	CG82	-	-	Klebsiella pneumoniae	ST82	-	iuc 2A	iro unknown	K1	O1	-	-	-	-	-	ND	N	N	N	N	N	N	N	N	N	N	N	N	N	N	N	N	N	N	N	N	N	N	N	N
ERR316978	Murray	0_0_29_0_61_0_0_0_0_0	Kp1	SL268	CG36	-	-	Klebsiella pneumoniae	ST36	-	-	-	K27	O2afg	-	-	-	-	-	ND	N	N	N	N	N	N	N	N	N	N	N	N	N	N	N	N	N	N	N	N	N	N	N	N
ERR316992	Murray	0_0_421_0_2_0_0_0_0_0	Kp1	SL3	CG3	-	-	Klebsiella pneumoniae	ST3	clb 1 (truncated)	iuc 2A	-	K3	O1	4	Eco	ybt 12	ICEKp10 (truncated)	-	ND	N	N	N	N	N	N	N	N	N	N	N	N	N	N	N	N	N	N	N	N	N	N	N	N
ERR560501	Lam et al. 2018	0_0_429_0_63_0_0_0_0_0	Kp1	SL23	CG23	yes	no	Klebsiella pneumoniae	ST57	clb 2	iuc 1	iro 1	K1	O1	2	Cko	ybt 1	ICEKp10	KpVP-1	I-1LV	1	1	1	1	1	1	2	1	1	1	1	N	2	1	2	2	1	1	2	1	1	1	1	2
ERR560505	Lam et al. 2018	0_0_429_0_58_0_0_0_0_0	Kp1	SL23	CG23	yes	no	Klebsiella pneumoniae	ST23	clb 2	iuc 1	iro 1	K1	O1	2	Cko	ybt 1	ICEKp10	KpVP-1 (truncated)	I	1	1	1	1	1	1	2	1	1	1	1	2	2	1	2	2	1	1	2	1	1	1	1	2
ERR560506	Lam et al. 2018	0_0_429_0_60_0_0_0_1_0	Kp1	SL23	CG23	yes	no	Klebsiella pneumoniae	ST23	clb 2	iuc 1	iro 1	K1	O1	2	Cko	ybt 1	ICEKp10 (incomplete)	KpVP-1	I	1	1	1	1	1	1	2	1	1	1	1	2	2	1	2	2	1	1	2	1	1	1	1	2
ERR560508	Lam et al. 2018	0_0_429_0_56_0_0_1_0_0	Kp1	SL23	CG23	no	no	Klebsiella pneumoniae	ST23	-	iuc 1	iro unknown,-	K1	O1	-	-	ybt 2	ICEKp1 (truncated)	-	ND	N	N	N	N	N	N	N	N	N	N	N	N	N	N	N	N	N	N	N	N	N	N	N	N
ERR560510	Lam et al. 2018	0_0_429_0_55_0_0_0_0_0	Kp1	SL23	CG23	no	no	Klebsiella pneumoniae	ST23	-	iuc 1	iro 1	K1	O1	-	-	-	-	KpVP-1	ND	1	N	N	N	N	N	N	N	N	N	N	N	N	N	N	N	N	N	N	1	1	1	1	2
ERR560521	Lam et al. 2018	0_0_429_0_62_1_0_0_0_1	Kp1	SL23	CG23	yes	no	Klebsiella pneumoniae	ST23	clb 2	iuc 1	iro 1	K1	O1	2	Cko	ybt 1	ICEKp10	KpVP-1	I	1	1	1	1	1	1	2	1	1	1	1	2	2	1	2	2	1	1	2	1	1	1	1	2
ERR560522	Lam et al. 2018	0_0_429_0_4_12_0_0_0_0	Kp1	SL23	CG23	yes	no	Klebsiella pneumoniae	ST23	clb 2	iuc 1	iro 1	K1	O1	2	Cko	-	-	KpVP-1	I	1	1	1	1	1	1	2	1	1	1	1	2	2	1	2	2	1	1	2	1	1	1	1	2
ERR560523	Lam et al. 2018	0_0_429_0_62_1_0_0_0_0	Kp1	SL23	CG23	yes	no	Klebsiella pneumoniae	ST23	clb 2	iuc 1	iro 1	K1	O1	2	Cko	ybt 1	ICEKp10	KpVP-1	I	1	1	1	1	1	1	2	1	1	1	1	2	2	1	2	2	1	1	2	1	1	1	1	2
ERR562350	Lam et al. 2018	0_0_429_0_44_1_1_0_0_0	Kp1	SL23	CG23	yes	no	Klebsiella pneumoniae	ST23	clb 2	-	-	K1	O1	2	Cko	ybt 1	ICEKp10	-	I	1	1	1	1	1	1	2	1	1	1	1	2	2	1	2	2	1	1	2	1	1	1	1	2
ERR562351	Lam et al. 2018	0_0_429_0_44_1_1_0_1_0	Kp1	SL23	CG23	yes	no	Klebsiella pneumoniae	ST23	clb 3	iuc 1	iro 1	K1	O1	2	Cko	ybt 1	ICEKp10	KpVP-1	I	1	1	1	1	1	1	2	1	1	1	1	2	2	1	2	2	1	1	2	1	1	1	1	2
ERR562352	Lam et al. 2018	0_0_429_0_44_1_1_0_1_0	Kp1	SL23	CG23	yes	no	Klebsiella pneumoniae	ST23	clb 2	iuc 1	iro 1	K1	O1	2	Cko	ybt 1	ICEKp10	KpVP-1	I	1	1	1	1	1	1	2	1	1	1	1	2	2	1	2	2	1	1	2	1	1	1	1	2
ERR562353	Lam et al. 2018	0_0_429_0_137_0_0_0_0_0	Kp1	SL23	CG23	no	no	Klebsiella pneumoniae	ST23	-	iuc 1	-	K1	O1	-	-	ybt 2	ICEKp1	KpVP-1 (incomplete)	ND	N	N	N	N	N	N	N	N	N	N	N	N	N	N	N	N	N	N	N	N	N	N	N	N
ERR562354	Lam et al. 2018	0_0_429_0_57_0_0_0_0_0	Kp1	SL23	CG23	yes	no	Klebsiella pneumoniae	ST23	clb 2	-	iro 1	K1	O1	3	Cko	ybt 1	ICEKp10	KpVP-1	I-1LV	1	1	1	1	1	1	2	1	1	1	1	2	2	1	N	2	1	1	2	1	1	1	1	2
ERR562357	Lam et al. 2018	0_0_429_0_62_0_0_0_0_0	Kp1	SL23	CG23	yes	no	Klebsiella pneumoniae	ST23	clb 2	iuc 1	iro 1	K1	O1	2	Cko	ybt 1	ICEKp10	KpVP-1	I	1	1	1	1	1	1	2	1	1	1	1	2	2	1	2	2	1	1	2	1	1	1	1	2
ERR562359	Lam et al. 2018	0_0_429_0_63_0_1_0_0_0	Kp1	SL23	CG23	yes	no	Klebsiella pneumoniae	ST57	clb 2	iuc 1	iro 1	K1	O1	2	Cko	ybt 1	ICEKp10 (truncated)	KpVP-1	I-1LV	1	1	1	1	1	1	2	1	1	1	1	2	2	1	2	2	1	1	N	1	1	1	1	2
ERR562360	Lam et al. 2018	0_0_429_0_5_1_0_0_0_0	Kp1	SL23	CG23	yes	no	Klebsiella pneumoniae	ST23	clb 2	iuc 1	iro 1	K1	O1	2	Cko	ybt 1	ICEKp10	KpVP-1	I	1	1	1	1	1	1	2	1	1	1	1	2	2	1	2	2	1	1	2	1	1	1	1	2
ERR699266	Lam et al. 2018	0_0_429_0_44_1_3_0_1_0	Kp1	SL23	CG23	yes	no	Klebsiella pneumoniae	ST23	clb 2	iuc 1	iro 1	K1	O2afg	2	Cko	ybt 1	ICEKp10	KpVP-1 (incomplete)	I	1	1	1	1	1	1	2	1	1	1	1	2	2	1	2	2	1	1	2	1	1	1	1	2
ERR699269	Lam et al. 2018	0_0_429_0_97_0_0_0_0_0	Kp1	SL23	CG23	yes	no	Klebsiella pneumoniae	ST23	clb 2	iuc 1	iro 1	K1	O2afg	2	Cko	ybt 1	ICEKp10	KpVP-1	I	1	1	1	1	1	1	2	1	1	1	1	2	2	1	2	2	1	1	2	1	1	1	1	2
ERR706870	Lam et al. 2018	0_0_429_0_44_23_0_0_0_0	Kp1	SL23	CG23	yes	no	Klebsiella pneumoniae	ST23	-	iuc 1	iro 1	K1	O1	-	-	-	-	KpVP-1 (incomplete)	I	1	1	1	1	1	1	2	1	1	1	1	2	2	1	2	2	1	1	2	1	1	1	1	2
ERR712623	Lam et al. 2018	0_0_429_0_42_3_0_1_0_0	Kp1	SL23	CG23	yes	no	Klebsiella pneumoniae	ST23	clb 2	iuc 1	iro 1	K1	O1	2	Cko	ybt 1	ICEKp10	KpVP-1	I	1	1	1	1	1	1	2	1	1	1	1	2	2	1	2	2	1	1	2	1	1	1	1	2
ERR712624	Lam et al. 2018	0_0_429_0_87_0_1_0_0_0	Kp1	SL23	CG23	yes	no	Klebsiella pneumoniae	ST23	clb 2	iuc 1	iro 1	K1	O1	2	Cko	ybt 1	ICEKp10 (truncated)	KpVP-1	I	1	1	1	1	1	1	2	1	1	1	1	2	2	1	2	2	1	1	2	1	1	1	1	2
ERR712625	Lam et al. 2018	0_0_429_0_4_0_0_6_0_0	Kp1	SL23	CG23	yes	no	Klebsiella pneumoniae	ST23	clb 2	iuc 1	iro 1	K1	O1	2	Cko	ybt 1	ICEKp10	KpVP-1	I	1	1	1	1	1	1	2	1	1	1	1	2	2	1	2	2	1	1	2	1	1	1	1	2
ERR712626	Lam et al. 2018	0_0_429_0_4_0_0_7_0_0	Kp1	SL23	CG23	yes	no	Klebsiella pneumoniae	ST23	clb 2	iuc 1	iro 1	K1	O1	2	Cko	ybt 1	ICEKp10	KpVP-1	I	1	1	1	1	1	1	2	1	1	1	1	2	2	1	2	2	1	1	2	1	1	1	1	2
ERR712789	Lam et al. 2018	0_0_429_0_52_0_1_0_0_0	Kp1	SL23	CG23	no	no	Klebsiella pneumoniae	ST23	-	iuc 1	iro 1	K1	O1	-	-	-	-	KpVP-1	I-1LV	1	1	1	N	1	1	2	1	1	1	1	2	2	1	2	2	1	1	2	1	1	1	1	2
ERR712790	Lam et al. 2018	0_0_429_0_22_0_1_0_0_0	Kp1	SL23	CG23	no	no	Klebsiella pneumoniae	ST23	-	iuc 1	iro 1	K1	O1	-	-	-	-	KpVP-1	I	1	1	1	1	1	1	2	1	1	1	1	2	2	1	2	2	1	1	2	1	1	1	1	2
ERR712791	Lam et al. 2018	0_0_429_0_57_0_1_0_0_0	Kp1	SL23	CG23	yes	no	Klebsiella pneumoniae	ST23	clb 2	iuc 1	iro 1	K1	O1	2	Cko	ybt 1	ICEKp10	KpVP-1	I	1	1	1	1	1	1	2	1	1	1	1	2	2	1	2	2	1	1	2	1	1	1	1	2
ERR712792	Lam et al. 2018	0_0_429_0_44_4_1_1_0_0	Kp1	SL23	CG23	yes	no	Klebsiella pneumoniae	ST23	clb 2	iuc 1	iro 1	K1	O1	2	Cko	ybt 1	ICEKp10	KpVP-1	I	1	1	1	1	1	1	2	1	1	1	1	2	2	1	2	2	1	1	2	1	1	1	1	2
ERR712793	Lam et al. 2018	0_0_429_0_44_11_0_1_0_0	Kp1	SL23	CG23	yes	no	Klebsiella pneumoniae	ST23	clb 2	iuc 1	iro 1	K1	O1	2	Cko	ybt 1	ICEKp10 (truncated)	KpVP-1	I	1	1	1	1	1	1	2	1	1	1	1	2	2	1	2	2	1	1	2	1	1	1	1	2
ERR712794	Lam et al. 2018	0_0_429_0_1_0_0_0_1_0	Kp1	SL23	CG23	yes	no	Klebsiella pneumoniae	ST23	clb 2	iuc 1	iro 1	K1	O1	2	Cko	ybt 1	ICEKp10	KpVP-1	I	1	1	1	1	1	1	2	1	1	1	1	2	2	1	2	2	1	1	2	1	1	1	1	2
ERR712899	Lam et al. 2018	0_0_429_0_1_0_0_0_2_0	Kp1	SL23	CG23	yes	no	Klebsiella pneumoniae	ST23	clb 2	iuc 1	iro 1	K1	O1	2	Cko	ybt 1	ICEKp10	KpVP-1	I	1	1	1	1	1	1	2	1	1	1	1	2	2	1	2	2	1	1	2	1	1	1	1	2
ERR712900	Lam et al. 2018	0_0_429_0_1_0_0_0_3_0	Kp1	SL23	CG23	yes	no	Klebsiella pneumoniae	ST23	clb 2	iuc 1	iro 1	K1	O1	2	Cko	ybt 1	ICEKp10	KpVP-1	I	1	1	1	1	1	1	2	1	1	1	1	2	2	1	2	2	1	1	2	1	1	1	1	2
ERR712901	Lam et al. 2018	0_0_429_0_44_1_5_0_0_0	Kp1	SL23	CG23	yes	no	Klebsiella pneumoniae	ST23	clb 2	iuc 1	iro 1	K1	O1	2	Cko	ybt 1	ICEKp10	KpVP-1	I	1	1	1	1	1	1	2	1	1	1	1	2	2	1	2	2	1	1	2	1	1	1	1	2
ERR712903	Lam et al. 2018	0_0_429_0_44_1_6_0_0_0	Kp1	SL23	CG23	yes	no	Klebsiella pneumoniae	ST23	clb 2	iuc 1	iro 1	K1	O1	2	Cko	ybt 1	ICEKp10	KpVP-1	I	1	1	1	1	1	1	2	1	1	1	1	2	2	1	2	2	1	1	2	1	1	1	1	2
ERR712904	Lam et al. 2018	0_0_429_0_44_1_0_4_0_0	Kp1	SL23	CG23	yes	no	Klebsiella pneumoniae	ST23	clb 2 (incomplete)	iuc 1	iro 1	K1	O1	2	Cko	ybt 1	ICEKp10 (incomplete)	KpVP-1	I	1	1	1	1	1	1	2	1	1	1	1	2	2	1	2	2	1	1	2	1	1	1	1	2
ERR713521	Lam et al. 2018	0_0_429_0_97_0_0_0_0_0	Kp1	SL23	CG23	yes	no	Klebsiella pneumoniae	ST23	clb 2	iuc 1	iro 1	K1	O2afg	2	Cko	ybt 1	ICEKp10	KpVP-1	I	1	1	1	1	1	1	2	1	1	1	1	2	2	1	2	2	1	1	2	1	1	1	1	2
ERR713522	Lam et al. 2018	0_0_429_0_105_0_0_0_0_0	Kp1	SL23	CG23	yes	no	Klebsiella pneumoniae	ST23	clb 2	iuc 1	iro 1	K1	O2afg	2	Cko	ybt 1	ICEKp10	KpVP-1	I-1LV	1	1	1	1	1	1	2	1	1	1	N	2	2	1	2	2	1	1	2	1	1	1	1	2
ERR713523	Lam et al. 2018	0_0_626_0_3_1_0_0_0_0	Kp1	SL10282	CG10671	-	-	Klebsiella pneumoniae	ST260	clb 2	iuc 1	iro 1	K1	O1	2	Cko	ybt 1	ICEKp10	KpVP-1	I	1	1	1	1	1	1	2	1	1	1	1	2	2	1	2	2	1	1	2	1	1	1	1	2
ERR713524	Lam et al. 2018	0_0_429_0_105_0_0_0_0_0	Kp1	SL23	CG23	yes	no	Klebsiella pneumoniae	ST23	clb 2	iuc 1	iro 1	K1	O2afg	2	Cko	ybt 1	ICEKp10	KpVP-1	I-1LV	1	1	1	1	1	1	2	1	1	1	N	2	2	1	2	2	1	1	2	1	1	1	1	2
ERR713641	Lam et al. 2018	0_0_429_0_44_1_0_0_7_0	Kp1	SL23	CG23	yes	no	Klebsiella pneumoniae	ST23	clb 2	iuc 1	iro 1	K1	O2afg	2	Cko	ybt 1	ICEKp10	KpVP-1	I-1LV	1	1	1	1	1	1	2	1	1	1	1	2	2	N	2	2	1	1	2	1	1	1	1	2
ERR713642	Lam et al. 2018	0_0_429_0_44_24_0_0_0_0	Kp1	SL23	CG23	yes	no	Klebsiella pneumoniae	ST23-1LV	clb 2	iuc 1	iro 1	K1	O1	2	Cko	ybt 1	ICEKp10	KpVP-1	I-1LV	1	1	1	1	1	1	2	1	1	1	1	2	2	1	N	2	1	1	2	1	1	1	1	2
ERR713643	Lam et al. 2018	0_0_429_0_5_0_2_4_0_0	Kp1	SL23	CG23	yes	no	Klebsiella pneumoniae	ST23	clb 2	iuc 1	iro 1	K1	O1	2	Cko	ybt 1	ICEKp10	KpVP-1	I	1	1	1	1	1	1	2	1	1	1	1	2	2	1	2	2	1	1	2	1	1	1	1	2
ERR713644	Lam et al. 2018	0_0_429_0_44_1_0_0_8_0	Kp1	SL23	CG23	yes	yes	Klebsiella pneumoniae	ST23	clb 2	iuc 1	iro 1	K1	O1	2	Cko	ybt 1	ICEKp10	KpVP-1	I	1	1	1	1	1	1	2	1	1	1	1	2	2	1	2	2	1	1	2	1	1	1	1	2
ERR718793	Lam et al. 2018	0_0_429_0_44_1_3_0_2_0	Kp1	SL23	CG23	yes	no	Klebsiella pneumoniae	ST23	clb 2	iuc 1	iro 1	K1	O1	2	Cko	ybt 1	ICEKp10	KpVP-1 (incomplete)	I-1LV	1	1	1	1	1	N	2	1	1	1	1	2	2	1	2	2	1	1	2	1	1	1	1	2
GCA_022032015.1_PDT000906367.1_genomic	Lam et al. 2018	0_0_429_0_42_1_0_0_0_0	Kp1	SL23	CG23	yes	no	Klebsiella pneumoniae	ST23	clb 2	iuc 1	iro 1	K1	O1	2	Cko	ybt 1	ICEKp10	KpVP-1 (incomplete)	I-1LV	1	1	1	1	1	1	2	1	1	1	1	2	2	1	2	2	1	1	2	1	1	1	N	2
GCA_022032075.1_PDT000906369.1_genomic	Lam et al. 2018	0_0_429_0_61_0_0_0_0_0	Kp1	SL23	CG23	yes	no	Klebsiella pneumoniae	ST23	clb 2	iuc 1	iro 1	K1	O1	2	Cko	ybt 1	ICEKp10	KpVP-1 (truncated)	U	1	1	1	1	1	1	2	1	N	N	N	N	N	N	N	N	N	N	N	N	N	N	N	N
GCA_022032395.1_PDT000906370.1_genomic	Lam et al. 2018	0_0_429_0_44_1_1_0_1_0	Kp1	SL23	CG23	yes	yes	Klebsiella pneumoniae	ST23	clb 2	iuc 1	iro 1	K1	O1	2	Cko	ybt 1	ICEKp10	KpVP-1 (incomplete)	I	1	1	1	1	1	1	2	1	1	1	1	2	2	1	2	2	1	1	2	1	1	1	1	2
GCA_022258275.1_PDT000437263.1_genomic	Lam et al. 2018	0_0_429_0_4_6_2_0_0_0	Kp1	SL23	CG23	yes	no	Klebsiella pneumoniae	ST23	clb 2	iuc 1	iro 1	K1	O1	2	Cko	ybt 1	ICEKp10	KpVP-1	I	1	1	1	1	1	1	2	1	1	1	1	2	2	1	2	2	1	1	2	1	1	1	1	2
GCA_022259555.1_PDT000437172.1_genomic	Lam et al. 2018	0_0_429_0_4_13_0_0_1_0	Kp1	SL23	CG23	yes	no	Klebsiella pneumoniae	ST23	clb 2 (incomplete)	iuc 1	iro 1	unknown (K5)	unknown (O1)	-	Cko	ybt 1	ICEKp10	-	U	1	1	1	1	1	1	2	1	1	1	1	2	2	1	2	N	1	1	2	1	1	1	1	3
GCA_022259615.1_PDT000437169.1_genomic	Lam et al. 2018	0_0_429_0_70_0_0_0_1_0	Kp1	SL23	CG23	yes	no	Klebsiella pneumoniae	ST23	clb 2 (incomplete) (truncated)	iuc 1 (incomplete)	iro 1	unknown (K5)	unknown (O2afg)	2	-	ybt 1	ICEKp10	KpVP-1 (incomplete)	U	1	1	1	1	N	1	2	1	1	1	1	N	N	N	N	N	N	N	N	N	N	N	N	N
GCA_022260075.1_PDT000437121.1_genomic	Lam et al. 2018	0_0_429_0_44_4_0_0_1_0	Kp1	SL23	CG23	yes	no	Klebsiella pneumoniae	ST23	clb 2	iuc 1	iro 1	K1	O1	2	Cko	ybt 1	ICEKp10	KpVP-1	no_mceA	1	N	1	1	1	1	2	1	1	1	1	2	2	N	2	2	1	1	2	1	1	1	1	2
GCA_022260135.1_PDT000437119.1_genomic	Lam et al. 2018	0_0_429_0_44_8_0_0_0_0	Kp1	SL23	CG23	yes	no	Klebsiella pneumoniae	ST23	clb 2	iuc 1	iro 1	K1	O1	2	Cko	ybt 1	ICEKp10	KpVP-1	I	1	1	1	1	1	1	2	1	1	1	1	2	2	1	2	2	1	1	2	1	1	1	1	2
GCA_022260195.1_PDT000437115.1_genomic	Lam et al. 2018	0_0_429_0_44_1_3_0_0_0	Kp1	SL23	CG23	yes	no	Klebsiella pneumoniae	ST23	clb 2	iuc 1	iro 1	K1	O1	2	Cko	ybt 1	ICEKp10	KpVP-1	I	1	1	1	1	1	1	2	1	1	1	1	2	2	1	2	2	1	1	2	1	1	1	1	2
GCA_022260555.1_PDT000437091.1_genomic	Lam et al. 2018	0_0_429_0_5_0_1_1_1_0	Kp1	SL23	CG23	yes	no	Klebsiella pneumoniae	ST23	clb 2	iuc 1	iro 1	K1	O1	2	Cko	ybt 1	ICEKp10	KpVP-1	I-1LV	1	1	1	1	1	1	2	1	1	1	1	2	2	1	2	2	1	1	2	1	1	1	N	2
GCA_022266695.1_PDT000435137.1_genomic	Lam et al. 2018	0_0_429_0_4_37_0_1_0_0	Kp1	SL23	CG23	yes	no	Klebsiella pneumoniae	ST23	clb 2	iuc 1	iro 1	K1	O1	2	Cko	ybt 1	ICEKp10	KpVP-1 (truncated)	I	1	1	1	1	1	1	2	1	1	1	1	2	2	1	2	2	1	1	2	1	1	1	1	2
GCA_022273175.1_PDT000433209.1_genomic	Lam et al. 2018	0_0_429_0_68_0_0_0_0_0	Kp1	SL23	CG23	yes	no	Klebsiella pneumoniae	ST23	clb 2 (incomplete)	iuc 1	iro 1	unknown (K1)	O1	-	Cko	ybt 1	ICEKp10	-	ND	N	N	N	N	N	N	N	N	N	N	N	N	N	N	N	N	N	N	N	N	N	1	1	2
GCA_022273205.1_PDT000433207.1_genomic	Lam et al. 2018	0_0_429_0_44_6_1_0_0_0	Kp1	SL23	CG23	yes	no	Klebsiella pneumoniae	ST23	clb 2	iuc 1	iro 1	unknown (K1)	O1	2	Cko	ybt 1	ICEKp10	KpVP-1 (truncated)	U	1	1	1	1	1	1	2	1	1	1	1	N	2	1	2	N	1	1	2	1	1	1	1	2
GCA_022273315.1_PDT000433203.1_genomic	Lam et al. 2018	0_0_429_0_4_0_0_1_1_0	Kp1	SL23	CG23	yes	no	Klebsiella pneumoniae	ST23	clb 2	iuc 1	iro 1	unknown (K1)	O2afg	2	Cko	ybt 1	ICEKp10	-	U	1	1	1	1	N	1	N	1	1	1	1	2	2	1	2	N	N	1	2	1	1	1	N	2
GCA_022273355.1_PDT000433202.1_genomic	Lam et al. 2018	0_0_429_0_69_0_0_1_0_0	Kp1	SL23	CG23	yes	no	Klebsiella pneumoniae	ST23	clb 2	iuc 1 (truncated)	iro 1	unknown (K1)	O1	2	Cko	ybt 1	ICEKp10 (truncated)	-	U	1	1	1	1	1	1	N	1	1	1	1	2	2	1	2	N	N	1	2	1	1	1	1	2
GCA_022273415.1_PDT000433198.1_genomic	Lam et al. 2018	0_0_429_0_33_0_1_0_1_0	Kp1	SL23	CG23	no	no	Klebsiella pneumoniae	ST23	-	iuc 1	iro 1	unknown (K1)	O1	-	-	ybt 8	ICEKp3	-	ND	N	N	N	N	N	N	N	N	N	N	N	N	N	N	N	N	N	N	N	N	N	N	N	N
GCA_022273435.1_PDT000433196.1_genomic	Lam et al. 2018	0_0_429_0_4_16_0_0_1_0	Kp1	SL23	CG23	yes	no	Klebsiella pneumoniae	ST23	clb 3	iuc 1	iro 1	unknown (K1)	O1	2	-	ybt 1	ICEKp10	-	no_mceB	1	1	N	1	1	1	2	N	1	1	1	2	2	1	2	N	1	1	2	1	1	1	1	2
GCA_022273515.1_PDT000433193.1_genomic	Lam et al. 2018	0_0_429_0_44_5_0_0_0_0	Kp1	SL23	CG23	yes	no	Klebsiella pneumoniae	ST23	clb 2	iuc 1	iro 1	unknown (K1)	O1	2	Cko	ybt 1	ICEKp10	KpVP-1 (incomplete)	U	1	1	1	1	1	1	2	1	1	1	1	2	2	1	2	N	N	1	2	1	1	1	N	2
GCA_022273555.1_PDT000433191.1_genomic	Lam et al. 2018	0_0_429_0_72_0_0_0_1_0	Kp1	SL23	CG23	no	no	Klebsiella pneumoniae	ST23	-	iuc 1	iro 1	unknown (K1)	O1	-	-	ybt 8	ICEKp3?	KpVP-1	ND	N	N	N	N	N	N	N	N	N	N	N	N	N	N	N	N	N	N	N	N	N	N	N	N
GCA_022273575.1_PDT000433190.1_genomic	Lam et al. 2018	0_0_429_0_44_5_0_0_0_0	Kp1	SL23	CG23	yes	no	Klebsiella pneumoniae	ST23	clb 2	iuc 1	iro 1	unknown (K1)	unknown (O1)	2	Cko	ybt 1	ICEKp10	-	I-1LV	1	1	1	1	1	1	2	1	1	1	1	2	2	1	2	N	1	1	2	1	1	1	1	2
GCA_022273595.1_PDT000433188.1_genomic	Lam et al. 2018	0_0_429_0_67_0_0_1_1_0	Kp1	SL23	CG23	yes	no	Klebsiella pneumoniae	ST23	clb 2	iuc 1 (truncated)	iro 1	unknown (K1)	O1	2	Cko	ybt 1	ICEKp10	-	I-1LV	1	1	1	1	1	1	2	1	1	1	1	2	2	1	2	N	1	1	2	1	1	1	1	2
GCA_022275255.1_PDT000433095.1_genomic	Lam et al. 2018	0_0_429_0_130_1_0_1_0_0	Kp1	SL23	CG23	no	no	Klebsiella pneumoniae	ST23	-	iuc 1	iro 1 (incomplete)	K1	O1	-	-	ybt 9	ICEKp3 (truncated)	KpVP-1	I	1	1	1	1	1	1	2	1	1	1	1	2	2	1	2	2	1	1	2	1	1	1	1	2
GCA_022275275.1_PDT000433094.1_genomic	Lam et al. 2018	0_0_429_0_130_1_0_0_0_0	Kp1	SL23	CG23	no	no	Klebsiella pneumoniae	ST23	-	iuc 1	iro 1 (incomplete)	K1	O1	-	-	ybt 9	ICEKp3 (truncated)	KpVP-1	I	1	1	1	1	1	1	2	1	1	1	1	2	2	1	2	2	1	1	2	1	1	1	1	2
GCA_022275455.1_PDT000433084.1_genomic	Lam et al. 2018	0_0_429_0_130_0_0_0_0_0	Kp1	SL23	CG23	no	no	Klebsiella pneumoniae	ST23	-	iuc 1	iro 1	K1	O1	-	-	ybt 9	ICEKp3 (truncated)	KpVP-1 (truncated)	I	1	1	1	1	1	1	2	1	1	1	1	2	2	1	2	2	1	1	2	1	1	1	1	2
GCA_022307155.1_PDT000160958.2_genomic	Murray	0_0_439_8_0_0_0_0_0_0	Kp1	SL91	ND	-	-	Klebsiella pneumoniae	ST93 (subsp. ozaenae)	-	iuc 2A	-	K4	O2ac	-	-	ybt 10	ICEKp4	-	ND	N	N	N	N	N	N	N	N	N	N	N	N	N	N	N	N	N	N	N	N	N	N	N	N
GCA_022307175.1_PDT000160953.2_genomic	Murray	0_0_438_1_1_0_0_0_2_0	Kp1	SL82	CG82	-	-	Klebsiella pneumoniae	ST82	-	iuc 2A	iro unknown	K1	unknown (O3/O3a)	-	-	-	-	-	ND	N	N	N	N	N	N	N	N	N	N	N	N	N	N	N	N	N	N	N	N	N	N	N	N
GCA_022307195.1_PDT000160955.2_genomic	Murray	0_0_381_0_0_0_0_1_0_0	Kp1	SL3767	CG3767	-	-	Klebsiella pneumoniae	ST3767	-	-	-	K43	O2a	-	-	-	-	-	ND	N	N	N	N	N	N	N	N	N	N	N	N	N	N	N	N	N	N	N	N	N	N	N	N
GCA_022307215.1_PDT000160952.2_genomic	Murray	0_0_442_0_0_0_0_0_1_0	Kp1	SL10031	CG10291	-	-	Klebsiella pneumoniae	ST90 (subsp. ozaenae)	-	iuc 2A	-	K5	O2ac	-	-	-	-	-	ND	N	N	N	N	N	N	N	N	N	N	N	N	N	N	N	N	N	N	N	N	N	N	N	N
GCA_022307235.1_PDT000160950.2_genomic	Murray	0_0_439_2_0_0_0_1_0_0	Kp1	SL91	CG91	-	-	Klebsiella pneumoniae	ST3766 (subsp. ozaenae)	-	-	-	K4	O2ac	-	-	ybt 10	ICEKp4 (truncated)	-	ND	N	N	N	N	N	N	N	N	N	N	N	N	N	N	N	N	N	N	N	N	N	N	N	N
GCA_022307255.1_PDT000160949.2_genomic	Murray	0_0_439_2_0_0_0_0_0_0	Kp1	SL91	CG91	-	-	Klebsiella pneumoniae	ST3766 (subsp. ozaenae)	-	iuc 2A	-	K4	O2ac	-	-	ybt 10	ICEKp4 (truncated)	-	ND	N	N	N	N	N	N	N	N	N	N	N	N	N	N	N	N	N	N	N	N	N	N	N	N
GCA_022307275.1_PDT000160948.2_genomic	Murray	0_0_439_2_0_0_0_0_0_0	Kp1	SL91	CG91	-	-	Klebsiella pneumoniae	ST3766 (subsp. ozaenae)	-	iuc 2A	-	K4	O2ac	-	-	ybt 10	ICEKp4 (truncated)	-	ND	N	N	N	N	N	N	N	N	N	N	N	N	N	N	N	N	N	N	N	N	N	N	N	N
GCA_022307295.1_PDT000160938.2_genomic	Murray	0_0_438_0_2_0_0_0_1_0	Kp1	SL82	CG82	-	-	Klebsiella pneumoniae	ST82	-	iuc 2A	iro unknown	K1	O1	-	-	-	-	-	ND	N	N	N	N	N	N	N	N	N	N	N	N	N	N	N	N	N	N	N	N	N	N	N	N
GCA_022307315.1_PDT000160937.2_genomic	Murray	0_0_438_0_2_0_0_0_2_0	Kp1	SL82	CG82	-	-	Klebsiella pneumoniae	ST82	-	iuc 2A	iro unknown	K1	O1	-	-	-	-	-	ND	N	N	N	N	N	N	N	N	N	N	N	N	N	N	N	N	N	N	N	N	N	N	N	N
GCA_022307335.1_PDT000160932.2_genomic	Murray	0_0_438_0_0_1_0_0_0_0	Kp1	SL82	CG82	-	-	Klebsiella pneumoniae	ST82	-	-	-	K1	O1	-	-	-	-	-	ND	N	N	N	N	N	N	N	N	N	N	N	N	N	N	N	N	N	N	N	N	N	N	N	N
GCA_022307355.1_PDT000160836.2_genomic	Murray	0_0_438_1_3_0_0_0_1_0	Kp1	SL82	CG82	-	-	Klebsiella pneumoniae	ST3764	-	iuc 2A	iro unknown	K1	O1	-	-	-	-	-	ND	N	N	N	N	N	N	N	N	N	N	N	N	N	N	N	N	N	N	N	N	N	N	N	N
GCA_022307375.1_PDT000160931.2_genomic	Murray	0_0_438_0_2_0_0_0_3_0	Kp1	SL82	CG82	-	-	Klebsiella pneumoniae	ST82	-	iuc 2A	iro unknown	K1	O1	-	-	-	-	-	ND	N	N	N	N	N	N	N	N	N	N	N	N	N	N	N	N	N	N	N	N	N	N	N	N
GCA_022307395.1_PDT000160835.2_genomic	Murray	0_0_438_0_0_2_0_0_0_0	Kp1	SL82	CG82	-	-	Klebsiella pneumoniae	ST82	-	iuc 2A	-	K1	O1	-	-	-	-	-	ND	N	N	N	N	N	N	N	N	N	N	N	N	N	N	N	N	N	N	N	N	N	N	N	N
GCA_022307415.1_PDT000160834.2_genomic	Murray	0_0_439_3_0_0_0_0_0_0	Kp1	SL91	CG91	-	-	Klebsiella pneumoniae	ST3768 (subsp. ozaenae)	-	iuc 2A	-	K4	O2ac	-	-	ybt 10	ICEKp4	-	ND	N	N	N	N	N	N	N	N	N	N	N	N	N	N	N	N	N	N	N	N	N	N	N	N
GCA_022307455.1_PDT000160824.2_genomic	Murray	0_0_438_1_0_0_0_0_3_0	Kp1	SL82	CG82	-	-	Klebsiella pneumoniae	ST3764	-	iuc 2A	iro unknown	K1	O1	-	-	-	-	-	ND	N	N	N	N	N	N	N	N	N	N	N	N	N	N	N	N	N	N	N	N	N	N	N	N
GCA_022307475.1_PDT000160813.2_genomic	Murray	0_0_442_0_0_0_0_1_0_0	Kp1	SL10031	CG10291	-	-	Klebsiella pneumoniae	ST90 (subsp. ozaenae)	-	iuc 2A	-	K5	O2ac	-	-	-	-	-	ND	N	N	N	N	N	N	N	N	N	N	N	N	N	N	N	N	N	N	N	N	N	N	N	N
GCA_022307555.1_PDT000160785.2_genomic	Murray	0_0_438_1_1_0_0_0_3_0	Kp1	SL82	CG82	-	-	Klebsiella pneumoniae	ST82	-	iuc 2A	iro unknown	K1	O1	-	-	-	-	-	ND	N	N	N	N	N	N	N	N	N	N	N	N	N	N	N	N	N	N	N	N	N	N	N	N
GCA_022308435.1_PDT000160782.2_genomic	Murray	0_0_438_0_0_0_0_0_2_0	Kp1	SL82	CG82	-	-	Klebsiella pneumoniae	ST82	-	-	-	K1	O1	-	-	-	-	-	ND	N	N	N	N	N	N	N	N	N	N	N	N	N	N	N	N	N	N	N	N	N	N	N	N
GCA_022308455.1_PDT000160783.2_genomic	Murray	0_0_421_0_2_0_0_0_0_0	Kp1	SL3	CG3	-	-	Klebsiella pneumoniae	ST3	clb 1 (truncated)	iuc 2A	-	K3	O1	4	Eco	ybt 12	ICEKp10 (truncated)	-	ND	N	N	N	N	N	N	N	N	N	N	N	N	N	N	N	N	N	N	N	N	N	N	N	N
GCA_022308475.1_PDT000160784.2_genomic	Murray	0_0_438_1_1_0_0_0_4_0	Kp1	SL82	CG82	-	-	Klebsiella pneumoniae	ST82	-	iuc 2A	iro unknown	K1	O1	-	-	-	-	-	ND	N	N	N	N	N	N	N	N	N	N	N	N	N	N	N	N	N	N	N	N	N	N	N	N
GCA_022308495.1_PDT000160696.2_genomic	Murray	0_0_131_1_1_0_1_0_0_0	Kp1	SL35	CG35	-	-	Klebsiella pneumoniae	ST35	-	-	-	K22	O1	-	-	-	-	-	III	1	1	1	1	1	1	1	1	1	1	1	1	1	1	1	1	1	1	1	1	1	1	1	1
GCA_022308515.1_PDT000160781.2_genomic	Murray	0_0_438_0_0_0_0_0_3_0	Kp1	SL82	CG82	-	-	Klebsiella pneumoniae	ST82	-	-	-	K1	O1	-	-	-	-	-	ND	N	N	N	N	N	N	N	N	N	N	N	N	N	N	N	N	N	N	N	N	N	N	N	N
GCA_900559605.1_9221_7_68_genomic	Lam et al. 2018	0_0_429_0_121_0_0_0_0_0	Kp1	SL23	CG23	yes	no	Klebsiella pneumoniae	ST23	clb 2	iuc 1	iro 1	K1	O1	2	Cko	ybt 1	ICEKp10	KpVP-1	I	1	1	1	1	1	1	2	1	1	1	1	2	2	1	2	2	1	1	2	1	1	1	1	2
GCF_000009885.1_ASM988v1_genomic	Lam et al. 2018	0_0_429_0_24_0_0_0_0_0	Kp1	SL23	CG23	no	no	Klebsiella pneumoniae	ST23	-	iuc 1	iro 1,iro 3	K1	O1	-	-	ybt 2	ICEKp1	KpVP-1 (truncated),rmp 3	ND	N	N	N	N	N	N	N	N	N	N	N	N	N	N	N	N	N	N	N	N	N	N	N	N
GCF_000016305.1_ASM1630v1_genomic	RefSeq	0_0_184_0_2_0_0_0_2_0	Kp1	SL38	CG38	-	-	Klebsiella pneumoniae	ST38	-	-	-	K52	unknown (OL101)	-	-	-	-	-	ND	N	N	N	N	N	N	N	N	N	N	N	N	N	N	N	N	N	N	N	N	N	N	N	N
GCF_000019565.1_ASM1956v1_genomic	RefSeq	1_0_126_0_0_0_0_0_0_0	Kp3	SL146	CG146	-	-	Klebsiella variicola subsp. variicola	ST146	-	-	-	K30	O3/O3a	-	-	-	-	-	ND	N	N	N	N	N	N	N	N	N	N	N	N	N	N	N	N	N	N	N	N	N	N	N	N
GCF_000025465.1_ASM2546v1_genomic	RefSeq	1_0_6_0_0_0_0_0_0_0	Kp3	SL1220	CG1220	-	-	Klebsiella variicola subsp. variicola	ST1220	-	-	-	unknown (KL134)	O3/O3a	-	-	-	-	-	ND	N	N	N	N	N	N	N	N	N	N	N	N	N	N	N	N	N	N	N	N	N	N	N	N
GCF_000263095.1_Klebphe1.0_genomic	RefSeq	0_0_164_0_0_0_0_0_1_0	Kp1	SL1222	CG1222	-	-	Klebsiella pneumoniae	ST1222	-	-	-	unknown (KL107)	O2a	-	-	-	-	-	ND	N	N	N	N	N	N	N	N	N	N	N	N	N	N	N	N	N	N	N	N	N	N	N	N
GCF_000281315.1_KPNIH9_1_genomic	RefSeq	0_0_105_6_0_0_75_1_3_0	Kp1	SL258	CG258	-	-	Klebsiella pneumoniae	ST258	-	-	-	unknown (KL107)	unknown (OL102)	-	-	-	-	-	ND	N	N	N	N	N	N	N	N	N	N	N	N	N	N	N	N	N	N	N	N	N	N	N	N
GCF_000281375.1_KPNIH20_1_genomic	RefSeq	0_0_105_6_0_0_75_1_4_0	Kp1	SL258	CG258	-	-	Klebsiella pneumoniae	ST258	-	-	-	unknown (KL107)	unknown (OL102)	-	-	-	-	-	ND	N	N	N	N	N	N	N	N	N	N	N	N	N	N	N	N	N	N	N	N	N	N	N	N
GCF_000281435.2_ASM28143v2_genomic	RefSeq	0_0_105_6_0_0_75_0_1_0	Kp1	SL258	CG258	-	-	Klebsiella pneumoniae	ST258	-	-	-	unknown (KL107)	unknown (OL102)	-	-	-	-	-	ND	N	N	N	N	N	N	N	N	N	N	N	N	N	N	N	N	N	N	N	N	N	N	N	N
GCF_000281475.1_KPNIH18_1_genomic	RefSeq	0_0_105_6_0_0_75_1_5_0	Kp1	SL258	CG258	-	-	Klebsiella pneumoniae	ST258	-	-	-	unknown (KL107)	unknown (OL102)	-	-	-	-	-	ND	N	N	N	N	N	N	N	N	N	N	N	N	N	N	N	N	N	N	N	N	N	N	N	N
GCF_000281535.2_ASM28153v2_genomic	RefSeq	0_0_105_6_0_0_75_1_6_0	Kp1	SL258	CG258	-	-	Klebsiella pneumoniae	ST258	-	-	-	unknown (KL107)	unknown (OL102)	-	-	-	-	-	ND	N	N	N	N	N	N	N	N	N	N	N	N	N	N	N	N	N	N	N	N	N	N	N	N
GCF_000294365.1_ASM29436v1_genomic	Lam et al. 2018	0_0_429_0_18_0_0_0_0_0	Kp1	SL23	CG23	yes	no	Klebsiella pneumoniae	ST23	clb 2	-	-	unknown (K1)	O1	2	Cko	ybt 1	ICEKp10	-	I	1	1	1	1	1	1	2	1	1	1	1	2	2	1	2	2	1	1	2	1	1	1	1	2
GCF_000316245.2_MTE2_ImprovedAssembly_genomic	RefSeq	0_0_105_6_0_0_0_0_68_0	Kp1	SL258	CG258	-	-	Klebsiella pneumoniae	ST258	-	-	-	unknown (KL106)	O2afg	-	-	-	-	-	ND	N	N	N	N	N	N	N	N	N	N	N	N	N	N	N	N	N	N	N	N	N	N	N	N
GCF_000316265.2_MTE1_ImprovedAssembly_genomic	RefSeq	0_0_1_1_0_0_0_0_0_1	Kp1	SL14	CG14	-	-	Klebsiella pneumoniae	ST14	-	-	-	K2	O1	-	-	-	-	-	ND	N	N	N	N	N	N	N	N	N	N	N	N	N	N	N	N	N	N	N	N	N	N	N	N
GCF_000364385.3_ASM36438v3_genomic	RefSeq	0_0_105_0_19_1_0_0_1_0	Kp1	SL258	CG340	-	-	Klebsiella pneumoniae	ST11	-	-	-	unknown (K74)	O3b	-	-	-	-	-	ND	N	N	N	N	N	N	N	N	N	N	N	N	N	N	N	N	N	N	N	N	N	N	N	N
GCF_000401195.1_gkp2v01_genomic	RefSeq	0_0_105_6_0_0_0_0_69_0	Kp1	SL258	CG258	-	-	Klebsiella pneumoniae	ST258	-	-	-	unknown (KL106)	O2afg	-	-	-	-	-	ND	N	N	N	N	N	N	N	N	N	N	N	N	N	N	N	N	N	N	N	N	N	N	N	N
GCF_000406385.1_gkp47v01_genomic	RefSeq	0_0_29_3_0_0_0_0_2_0	Kp1	SL268	CG1272	-	-	Klebsiella pneumoniae	ST1272	-	-	-	unknown (KL102)	O2afg	-	-	-	-	-	ND	N	N	N	N	N	N	N	N	N	N	N	N	N	N	N	N	N	N	N	N	N	N	N	N
GCF_000406405.1_gkp1v01_genomic	RefSeq	0_0_105_6_0_0_17_5_84_0	Kp1	SL258	CG258	-	-	Klebsiella pneumoniae	ST258	-	-	-	unknown (KL107)	O2afg	-	-	-	-	-	ND	N	N	N	N	N	N	N	N	N	N	N	N	N	N	N	N	N	N	N	N	N	N	N	N
GCF_000406425.1_gkp24v01_genomic	RefSeq	0_0_105_6_0_0_0_0_70_0	Kp1	SL258	CG258	-	-	Klebsiella pneumoniae	ST258	-	-	-	unknown (KL106)	O2afg	-	-	-	-	-	ND	N	N	N	N	N	N	N	N	N	N	N	N	N	N	N	N	N	N	N	N	N	N	N	N
GCF_000406445.1_gkp25v01_genomic	RefSeq	0_0_105_6_0_0_0_0_71_0	Kp1	SL258	CG258	-	-	Klebsiella pneumoniae	ST258	-	-	-	unknown (KL106)	O2afg	-	-	-	-	-	ND	N	N	N	N	N	N	N	N	N	N	N	N	N	N	N	N	N	N	N	N	N	N	N	N
GCF_000406465.1_gkp27v01_genomic	RefSeq	0_0_105_6_0_0_0_0_72_0	Kp1	SL258	CG258	-	-	Klebsiella pneumoniae	ST258	-	-	-	unknown (KL106)	O2afg	-	-	-	-	-	ND	N	N	N	N	N	N	N	N	N	N	N	N	N	N	N	N	N	N	N	N	N	N	N	N
GCF_000406485.1_gkp53v01_genomic	RefSeq	0_0_105_6_0_0_0_39_2_0	Kp1	SL258	CG258	-	-	Klebsiella pneumoniae	ST258	-	-	-	unknown (KL106)	O2afg	-	-	-	-	-	ND	N	N	N	N	N	N	N	N	N	N	N	N	N	N	N	N	N	N	N	N	N	N	N	N
GCF_000406505.1_gkp48v01_genomic	RefSeq	0_0_29_3_0_0_0_0_3_0	Kp1	SL268	CG1272	-	-	Klebsiella pneumoniae	ST1272	-	-	-	unknown (KL102)	O1	-	-	-	-	-	ND	N	N	N	N	N	N	N	N	N	N	N	N	N	N	N	N	N	N	N	N	N	N	N	N
GCF_000406525.1_gkp26v01_genomic	RefSeq	0_0_366_0_2_0_0_0_1_0	Kp1	SL234	CG234	-	-	Klebsiella pneumoniae	ST234	clb 3	-	-	K30	O1	2	Cko	ybt 17	ICEKp10	-	ND	N	N	N	N	N	N	N	N	N	N	N	N	N	N	N	N	N	N	N	N	N	N	N	N
GCF_000406545.1_gkp45v01_genomic	RefSeq	0_0_105_6_0_0_17_48_2_0	Kp1	SL258	CG258	-	-	Klebsiella pneumoniae	ST258	-	-	-	unknown (KL107)	O2afg	-	-	-	-	-	ND	N	N	N	N	N	N	N	N	N	N	N	N	N	N	N	N	N	N	N	N	N	N	N	N
GCF_000406565.1_gkp42v01_genomic	RefSeq	0_0_105_6_0_0_0_15_12_0	Kp1	SL258	CG258	-	-	Klebsiella pneumoniae	ST258	-	-	-	unknown (KL106)	O2afg	-	-	-	-	-	ND	N	N	N	N	N	N	N	N	N	N	N	N	N	N	N	N	N	N	N	N	N	N	N	N
GCF_000406585.1_gkp43v01_genomic	RefSeq	0_0_105_6_0_0_0_0_73_0	Kp1	SL258	CG258	-	-	Klebsiella pneumoniae	ST258	-	-	-	unknown (KL106)	O2afg	-	-	-	-	-	ND	N	N	N	N	N	N	N	N	N	N	N	N	N	N	N	N	N	N	N	N	N	N	N	N
GCF_000406605.1_gkp29v01_genomic	RefSeq	0_0_105_6_0_0_0_0_74_0	Kp1	SL258	CG258	-	-	Klebsiella pneumoniae	ST258	-	-	-	unknown (KL106)	O2afg	-	-	-	-	-	ND	N	N	N	N	N	N	N	N	N	N	N	N	N	N	N	N	N	N	N	N	N	N	N	N
GCF_000406625.1_gkp44v01_genomic	RefSeq	0_0_105_6_0_0_0_0_75_0	Kp1	SL258	CG258	-	-	Klebsiella pneumoniae	ST258	-	-	-	unknown (KL106)	O2afg	-	-	-	-	-	ND	N	N	N	N	N	N	N	N	N	N	N	N	N	N	N	N	N	N	N	N	N	N	N	N
GCF_000406645.1_gkp46v01_genomic	RefSeq	0_0_105_6_0_0_0_0_76_0	Kp1	SL258	CG258	-	-	Klebsiella pneumoniae	ST258	-	-	-	unknown (KL106)	O2afg	-	-	-	-	-	ND	N	N	N	N	N	N	N	N	N	N	N	N	N	N	N	N	N	N	N	N	N	N	N	N
GCF_000406665.1_gkp30v01_genomic	RefSeq	0_0_105_6_0_0_0_0_77_0	Kp1	SL258	CG258	-	-	Klebsiella pneumoniae	ST258	-	-	-	unknown (KL106)	O2afg	-	-	-	-	-	ND	N	N	N	N	N	N	N	N	N	N	N	N	N	N	N	N	N	N	N	N	N	N	N	N
GCF_000406685.1_gkp34v01_genomic	RefSeq	0_0_105_6_0_0_17_5_85_0	Kp1	SL258	CG258	-	-	Klebsiella pneumoniae	ST258	-	-	-	unknown (KL107)	unknown (O2afg)	-	-	-	-	-	ND	N	N	N	N	N	N	N	N	N	N	N	N	N	N	N	N	N	N	N	N	N	N	N	N
GCF_000406705.1_gkp37v01_genomic	RefSeq	0_0_105_6_0_0_0_0_78_0	Kp1	SL258	CG258	-	-	Klebsiella pneumoniae	ST258	-	-	-	unknown (KL106)	O2afg	-	-	-	-	-	ND	N	N	N	N	N	N	N	N	N	N	N	N	N	N	N	N	N	N	N	N	N	N	N	N
GCF_000406725.1_gkp38v01_genomic	RefSeq	0_0_105_6_0_0_17_5_86_0	Kp1	SL258	CG258	-	-	Klebsiella pneumoniae	ST258	-	-	-	unknown (KL107)	O2a	-	-	-	-	-	ND	N	N	N	N	N	N	N	N	N	N	N	N	N	N	N	N	N	N	N	N	N	N	N	N
GCF_000406745.1_gkp54v01_genomic	RefSeq	0_0_105_6_0_0_0_0_79_0	Kp1	SL258	CG258	-	-	Klebsiella pneumoniae	ST258	-	-	-	unknown (KL106)	O2afg	-	-	-	-	-	ND	N	N	N	N	N	N	N	N	N	N	N	N	N	N	N	N	N	N	N	N	N	N	N	N
GCF_000406765.2_ASM40676v2_genomic	RefSeq	0_0_105_6_0_0_0_76_3_0	Kp1	SL258	CG258	-	-	Klebsiella pneumoniae	ST258	-	-	-	unknown (KL106)	O2afg	-	-	-	-	-	ND	N	N	N	N	N	N	N	N	N	N	N	N	N	N	N	N	N	N	N	N	N	N	N	N
GCF_000406825.1_gkp39v01_genomic	RefSeq	0_0_105_6_0_0_17_45_2_0	Kp1	SL258	CG258	-	-	Klebsiella pneumoniae	ST258	-	-	-	unknown (KL107)	O2afg	-	-	-	-	-	ND	N	N	N	N	N	N	N	N	N	N	N	N	N	N	N	N	N	N	N	N	N	N	N	N
GCF_000406845.1_gkp40v01_genomic	RefSeq	0_0_105_6_0_0_0_15_13_0	Kp1	SL258	CG258	-	-	Klebsiella pneumoniae	ST258	-	-	-	unknown (KL106)	O2afg	-	-	-	-	-	ND	N	N	N	N	N	N	N	N	N	N	N	N	N	N	N	N	N	N	N	N	N	N	N	N
GCF_000406865.1_gkp56v01_genomic	RefSeq	0_0_105_6_0_0_17_5_87_0	Kp1	SL258	CG258	-	-	Klebsiella pneumoniae	ST258	-	-	-	unknown (KL107)	O2afg	-	-	-	-	-	ND	N	N	N	N	N	N	N	N	N	N	N	N	N	N	N	N	N	N	N	N	N	N	N	N
GCF_000406885.1_gkp57v01_genomic	RefSeq	0_0_105_6_0_0_0_76_4_0	Kp1	SL258	CG258	-	-	Klebsiella pneumoniae	ST258	-	-	-	unknown (KL106)	O2afg	-	-	-	-	-	ND	N	N	N	N	N	N	N	N	N	N	N	N	N	N	N	N	N	N	N	N	N	N	N	N
GCF_000408965.1_gkp4v01_genomic	RefSeq	0_0_105_6_0_0_0_0_80_0	Kp1	SL258	CG258	-	-	Klebsiella pneumoniae	ST258	-	-	-	unknown (KL106)	O2afg	-	-	-	-	-	ND	N	N	N	N	N	N	N	N	N	N	N	N	N	N	N	N	N	N	N	N	N	N	N	N
GCF_000408985.1_gkp28v01_genomic	RefSeq	0_0_105_6_0_0_0_0_81_0	Kp1	SL258	CG258	-	-	Klebsiella pneumoniae	ST258	-	-	-	unknown (KL106)	O2a	-	-	-	-	-	ND	N	N	N	N	N	N	N	N	N	N	N	N	N	N	N	N	N	N	N	N	N	N	N	N
GCF_000409005.1_gkp33v01_genomic	RefSeq	0_0_105_6_0_0_17_5_88_0	Kp1	SL258	CG258	-	-	Klebsiella pneumoniae	ST258	-	-	-	unknown (KL107)	O2afg	-	-	-	-	-	ND	N	N	N	N	N	N	N	N	N	N	N	N	N	N	N	N	N	N	N	N	N	N	N	N
GCF_000409025.1_gkp41v01_genomic	RefSeq	0_0_105_6_0_0_0_15_14_0	Kp1	SL258	CG258	-	-	Klebsiella pneumoniae	ST258	-	-	-	unknown (KL106)	O2afg	-	-	-	-	-	ND	N	N	N	N	N	N	N	N	N	N	N	N	N	N	N	N	N	N	N	N	N	N	N	N
GCF_000409045.1_gkp35v01_genomic	RefSeq	0_0_105_6_0_0_0_0_82_0	Kp1	SL258	CG258	-	-	Klebsiella pneumoniae	ST258	-	-	-	unknown (KL106)	O2afg	-	-	-	-	-	ND	N	N	N	N	N	N	N	N	N	N	N	N	N	N	N	N	N	N	N	N	N	N	N	N
GCF_000409065.1_gkp10v01_genomic	RefSeq	0_0_105_6_0_0_17_5_89_0	Kp1	SL258	CG258	-	-	Klebsiella pneumoniae	ST258	-	-	-	unknown (KL107)	O2afg	-	-	-	-	-	ND	N	N	N	N	N	N	N	N	N	N	N	N	N	N	N	N	N	N	N	N	N	N	N	N
GCF_000409085.1_gkp15v01_genomic	RefSeq	0_0_105_6_0_0_17_5_90_0	Kp1	SL258	CG258	-	-	Klebsiella pneumoniae	ST258	-	-	-	unknown (KL107)	O2afg	-	-	-	-	-	ND	N	N	N	N	N	N	N	N	N	N	N	N	N	N	N	N	N	N	N	N	N	N	N	N
GCF_000409105.1_gkp36v01_genomic	RefSeq	0_0_105_6_0_0_17_5_91_0	Kp1	SL258	CG258	-	-	Klebsiella pneumoniae	ST258	-	-	-	unknown (KL107)	O2afg	-	-	-	-	-	ND	N	N	N	N	N	N	N	N	N	N	N	N	N	N	N	N	N	N	N	N	N	N	N	N
GCF_000409125.1_gkp31v01_genomic	RefSeq	0_0_0_0_2_0_0_69_13_0	Kp1	SL15	CG15	-	-	Klebsiella pneumoniae	ST15	-	-	-	unknown (KL112)	O1	-	-	ybt 10	ICEKp4	-	ND	N	N	N	N	N	N	N	N	N	N	N	N	N	N	N	N	N	N	N	N	N	N	N	N
GCF_000409715.1_Klebsiella_pneumoniae_ATCC_25955_Genome_sequencing_genomic	RefSeq	0_0_137_0_0_0_0_0_1_0	Kp1	SL29	CG1271	-	-	Klebsiella pneumoniae	ST1271	-	-	-	K28	O1	-	-	-	-	-	ND	N	N	N	N	N	N	N	N	N	N	N	N	N	N	N	N	N	N	N	N	N	N	N	N
GCF_000409735.1_Klebsiella_pneumonia_G5-2_Genome_sequencing_genomic	RefSeq	0_0_137_0_0_0_0_1_1_0	Kp1	SL29	CG1271	-	-	Klebsiella pneumoniae	ST1271	-	-	-	K28	O1	-	-	-	-	-	ND	N	N	N	N	N	N	N	N	N	N	N	N	N	N	N	N	N	N	N	N	N	N	N	N
GCF_000417045.1_gkp17v01_genomic	RefSeq	0_0_105_6_0_0_17_5_92_0	Kp1	SL258	CG258	-	-	Klebsiella pneumoniae	ST258	-	-	-	unknown (KL107)	O2afg	-	-	-	-	-	ND	N	N	N	N	N	N	N	N	N	N	N	N	N	N	N	N	N	N	N	N	N	N	N	N
GCF_000417065.1_gkp14v01_genomic	RefSeq	0_0_105_6_0_0_0_0_83_0	Kp1	SL258	CG258	-	-	Klebsiella pneumoniae	ST258	-	-	-	unknown (KL106)	O2afg	-	-	-	-	-	ND	N	N	N	N	N	N	N	N	N	N	N	N	N	N	N	N	N	N	N	N	N	N	N	N
GCF_000417105.1_gkp3v01_genomic	RefSeq	0_0_105_6_0_0_0_0_84_0	Kp1	SL258	CG258	-	-	Klebsiella pneumoniae	ST258	-	-	-	unknown (KL106)	O2afg	-	-	-	-	-	ND	N	N	N	N	N	N	N	N	N	N	N	N	N	N	N	N	N	N	N	N	N	N	N	N
GCF_000417125.1_gkp5v01_genomic	RefSeq	0_0_105_6_0_0_0_0_85_0	Kp1	SL258	CG258	-	-	Klebsiella pneumoniae	ST258	-	-	-	unknown (KL106)	O2afg	-	-	-	-	-	ND	N	N	N	N	N	N	N	N	N	N	N	N	N	N	N	N	N	N	N	N	N	N	N	N
GCF_000417145.1_gkp23v01_genomic	RefSeq	0_0_105_6_0_0_17_5_93_0	Kp1	SL258	CG258	-	-	Klebsiella pneumoniae	ST258	-	-	-	unknown (KL107)	O2afg	-	-	-	-	-	ND	N	N	N	N	N	N	N	N	N	N	N	N	N	N	N	N	N	N	N	N	N	N	N	N
GCF_000417165.1_gkp21v01_genomic	RefSeq	0_0_105_6_0_0_0_47_1_0	Kp1	SL258	CG258	-	-	Klebsiella pneumoniae	ST258	-	-	-	unknown (KL106)	O2afg	-	-	-	-	-	ND	N	N	N	N	N	N	N	N	N	N	N	N	N	N	N	N	N	N	N	N	N	N	N	N
GCF_000417185.1_gkp22v01_genomic	RefSeq	0_0_105_6_0_0_0_14_1_0	Kp1	SL258	CG258	-	-	Klebsiella pneumoniae	ST258	-	-	-	unknown (KL106)	O2afg	-	-	-	-	-	ND	N	N	N	N	N	N	N	N	N	N	N	N	N	N	N	N	N	N	N	N	N	N	N	N
GCF_000417205.1_gkp13v01_genomic	RefSeq	0_0_105_6_0_0_17_5_94_0	Kp1	SL258	CG258	-	-	Klebsiella pneumoniae	ST258	-	-	-	unknown (KL107)	O2afg	-	-	-	-	-	ND	N	N	N	N	N	N	N	N	N	N	N	N	N	N	N	N	N	N	N	N	N	N	N	N
GCF_000417225.2_ASM41722v2_genomic	RefSeq	0_0_105_6_0_0_17_5_95_0	Kp1	SL258	CG258	-	-	Klebsiella pneumoniae	ST258	-	-	-	unknown (KL107)	O2afg	-	-	-	-	-	ND	N	N	N	N	N	N	N	N	N	N	N	N	N	N	N	N	N	N	N	N	N	N	N	N
GCF_000417245.1_gkp20v01_genomic	RefSeq	0_0_105_6_0_0_17_5_96_0	Kp1	SL258	CG258	-	-	Klebsiella pneumoniae	ST258	-	-	-	unknown (KL107)	O2afg	-	-	-	-	-	ND	N	N	N	N	N	N	N	N	N	N	N	N	N	N	N	N	N	N	N	N	N	N	N	N
GCF_000417265.2_ASM41726v2_genomic	RefSeq	0_0_105_6_0_0_0_14_2_0	Kp1	SL258	CG258	-	-	Klebsiella pneumoniae	ST258	-	-	-	unknown (KL106)	O2afg	-	-	-	-	-	ND	N	N	N	N	N	N	N	N	N	N	N	N	N	N	N	N	N	N	N	N	N	N	N	N
GCF_000417305.1_gkp7v01_genomic	RefSeq	0_0_105_6_0_0_17_5_97_0	Kp1	SL258	CG258	-	-	Klebsiella pneumoniae	ST258	-	-	-	unknown (KL107)	O2afg	-	-	-	-	-	ND	N	N	N	N	N	N	N	N	N	N	N	N	N	N	N	N	N	N	N	N	N	N	N	N
GCF_000417325.1_gkp8v01_genomic	RefSeq	0_0_105_6_0_0_17_5_98_0	Kp1	SL258	CG258	-	-	Klebsiella pneumoniae	ST258	-	-	-	unknown (KL107)	O2afg	-	-	-	-	-	ND	N	N	N	N	N	N	N	N	N	N	N	N	N	N	N	N	N	N	N	N	N	N	N	N
GCF_000417345.1_gkp9v01_genomic	RefSeq	0_0_105_6_0_0_17_5_99_0	Kp1	SL258	CG258	-	-	Klebsiella pneumoniae	ST258	-	-	-	unknown (KL107)	O2afg	-	-	-	-	-	ND	N	N	N	N	N	N	N	N	N	N	N	N	N	N	N	N	N	N	N	N	N	N	N	N
GCF_000417365.1_gkp50v01_genomic	RefSeq	0_0_105_6_0_0_0_76_5_0	Kp1	SL258	CG258	-	-	Klebsiella pneumoniae	ST258	-	-	-	unknown (KL106)	O2afg	-	-	-	-	-	ND	N	N	N	N	N	N	N	N	N	N	N	N	N	N	N	N	N	N	N	N	N	N	N	N
GCF_000417385.1_gkp51v01_genomic	RefSeq	0_0_105_6_0_0_0_0_86_0	Kp1	SL258	CG258	-	-	Klebsiella pneumoniae	ST258	-	-	-	unknown (KL106)	O2afg	-	-	-	-	-	ND	N	N	N	N	N	N	N	N	N	N	N	N	N	N	N	N	N	N	N	N	N	N	N	N
GCF_000417405.1_gkp49v01_genomic	RefSeq	0_0_105_6_0_0_0_0_87_0	Kp1	SL258	CG258	-	-	Klebsiella pneumoniae	ST258	-	-	-	unknown (KL106)	O2afg	-	-	-	-	-	ND	N	N	N	N	N	N	N	N	N	N	N	N	N	N	N	N	N	N	N	N	N	N	N	N
GCF_000417425.1_gkp52v01_genomic	RefSeq	0_0_105_6_0_0_7_0_1_0	Kp1	SL258	CG258	-	-	Klebsiella pneumoniae	ST258	-	-	-	unknown (KL106)	O2afg	-	-	-	-	-	ND	N	N	N	N	N	N	N	N	N	N	N	N	N	N	N	N	N	N	N	N	N	N	N	N
GCF_000417445.1_gkp6v01_genomic	RefSeq	0_0_105_6_0_0_17_5_100_0	Kp1	SL258	CG258	-	-	Klebsiella pneumoniae	ST258	-	-	-	unknown (KL107)	O2afg	-	-	-	-	-	ND	N	N	N	N	N	N	N	N	N	N	N	N	N	N	N	N	N	N	N	N	N	N	N	N
GCF_000417465.1_gkp32v01_genomic	RefSeq	0_0_0_0_2_0_0_69_14_0	Kp1	SL15	CG15	-	-	Klebsiella pneumoniae	ST15	-	-	-	unknown (KL112)	O1	-	-	-	-	-	ND	N	N	N	N	N	N	N	N	N	N	N	N	N	N	N	N	N	N	N	N	N	N	N	N
GCF_000417485.1_gkp11v01_genomic	RefSeq	0_0_158_8_0_0_0_0_1_0	Kp1	SL45	CG45	-	-	Klebsiella pneumoniae	ST45	-	-	-	K24	O2a	-	-	ybt 10	ICEKp4	-	ND	N	N	N	N	N	N	N	N	N	N	N	N	N	N	N	N	N	N	N	N	N	N	N	N
GCF_000417545.1_gkp19v01_genomic	RefSeq	0_0_105_6_0_0_17_5_101_0	Kp1	SL258	CG258	-	-	Klebsiella pneumoniae	ST258	-	-	-	unknown (KL107)	O2afg	-	-	-	-	-	ND	N	N	N	N	N	N	N	N	N	N	N	N	N	N	N	N	N	N	N	N	N	N	N	N
GCF_000439165.1_KKPNMP14_genomic	RefSeq	0_0_105_6_0_0_17_0_93_0	Kp1	SL258	CG258	-	-	Klebsiella pneumoniae	ST258	-	-	-	unknown (KL107)	O2afg	-	-	-	-	-	ND	N	N	N	N	N	N	N	N	N	N	N	N	N	N	N	N	N	N	N	N	N	N	N	N
GCF_000465975.2_ASM46597v2_genomic	RefSeq	0_0_137_12_0_0_0_0_1_0	Kp1	SL29	CG10193	-	-	Klebsiella pneumoniae	ST29	-	-	-	K54	O1	-	-	-	-	-	ND	N	N	N	N	N	N	N	N	N	N	N	N	N	N	N	N	N	N	N	N	N	N	N	N
GCF_000474015.1_ASM47401v1_genomic	RefSeq	0_0_395_0_3_0_0_0_0_0	Kp1	SL86	CG86	-	-	Klebsiella pneumoniae	ST86	-	-	-	unknown (K2)	O1	-	-	-	-	-	ND	N	N	N	N	N	N	N	N	N	N	N	N	N	N	N	N	N	N	N	N	N	N	N	N
GCF_000474865.1_Kleb_pneu_BIDMC_18C_V1_PacBio_genomic	RefSeq	0_0_105_6_0_0_0_70_2_0	Kp1	SL258	CG258	-	-	Klebsiella pneumoniae	ST258	-	-	-	unknown (KL106)	O2afg	-	-	-	-	-	ND	N	N	N	N	N	N	N	N	N	N	N	N	N	N	N	N	N	N	N	N	N	N	N	N
GCF_000474885.1_Kleb_pneu_BIDMC_12C_V1_PacBio_genomic	RefSeq	0_0_105_6_0_0_35_0_1_0	Kp1	SL258	CG258	-	-	Klebsiella pneumoniae	ST258	-	-	-	unknown (KL107)	O2afg	-	-	-	-	-	ND	N	N	N	N	N	N	N	N	N	N	N	N	N	N	N	N	N	N	N	N	N	N	N	N
GCF_000474905.1_Kleb_pneu_BIDMC_16_V1_PacBio_genomic	RefSeq	0_0_105_6_0_0_17_15_5_0	Kp1	SL258	CG258	-	-	Klebsiella pneumoniae	ST258	-	-	-	unknown (KL107)	O2afg	-	-	-	-	-	ND	N	N	N	N	N	N	N	N	N	N	N	N	N	N	N	N	N	N	N	N	N	N	N	N
GCF_000498775.2_LAU-EC1_genomic	RefSeq	0_0_22_24_3_0_0_3_1_0	Kp1	SL17	CG17	-	-	Klebsiella pneumoniae	ST336	-	-	-	K25	O5	-	-	ybt 15	ICEKp11	-	ND	N	N	N	N	N	N	N	N	N	N	N	N	N	N	N	N	N	N	N	N	N	N	N	N
GCF_000499865.1_KpQ15_genomic	RefSeq	0_0_109_1_0_0_0_0_2_0	Kp1	SL37	CG37	-	-	Klebsiella pneumoniae	ST37	-	-	-	unknown (KL149)	O4	-	-	-	-	-	ND	N	N	N	N	N	N	N	N	N	N	N	N	N	N	N	N	N	N	N	N	N	N	N	N
GCF_000499885.1_KpQ24_genomic	RefSeq	0_0_109_1_0_0_0_0_3_0	Kp1	SL37	CG37	-	-	Klebsiella pneumoniae	ST37	-	-	-	unknown (KL149)	O4	-	-	-	-	-	ND	N	N	N	N	N	N	N	N	N	N	N	N	N	N	N	N	N	N	N	N	N	N	N	N
GCF_000512165.1_ASM51216v1_genomic	RefSeq	0_0_152_0_0_0_1_0_2_0	Kp1	SL442	CG442	-	-	Klebsiella pneumoniae	ST442	-	-	-	unknown (KL107)	O2afg	-	-	ybt 0	ICEKp5	-	ND	N	N	N	N	N	N	N	N	N	N	N	N	N	N	N	N	N	N	N	N	N	N	N	N
GCF_000565135.1_Klebsiella_pneumoniae_Strain_NB60_whole-genome_sequencing_genomic	RefSeq	0_0_83_3_1_0_0_0_0_0	Kp1	SL43	CG43	-	-	Klebsiella pneumoniae	ST2357	clb 3	-	-	K61	O1	2	Cko	ybt 17	ICEKp10	-	ND	N	N	N	N	N	N	N	N	N	N	N	N	N	N	N	N	N	N	N	N	N	N	N	N
GCF_000567225.2_ASM56722v2_genomic	RefSeq	0_0_22_12_4_0_0_0_1_0	Kp1	SL17	CG1123	-	-	Klebsiella pneumoniae	ST17	-	-	-	unknown (K62)	unknown (O2afg)	-	-	-	-	-	ND	N	N	N	N	N	N	N	N	N	N	N	N	N	N	N	N	N	N	N	N	N	N	N	N
GCF_000567765.2_ASM56776v2_genomic	RefSeq	0_0_105_6_0_0_17_8_1_0	Kp1	SL258	CG258	-	-	Klebsiella pneumoniae	ST258	-	-	-	unknown (KL107)	O2afg	-	-	-	-	-	ND	N	N	N	N	N	N	N	N	N	N	N	N	N	N	N	N	N	N	N	N	N	N	N	N
GCF_000585875.1_Kpn3159065_genomic	RefSeq	0_0_105_6_0_0_17_65_196_0	Kp1	SL258	CG258	-	-	Klebsiella pneumoniae	ST512	-	-	-	unknown (KL107)	O2afg	-	-	-	-	-	ND	N	N	N	N	N	N	N	N	N	N	N	N	N	N	N	N	N	N	N	N	N	N	N	N
GCF_000585895.1_KP4-R_genomic	RefSeq	0_0_105_6_0_0_17_65_197_0	Kp1	SL258	CG258	-	-	Klebsiella pneumoniae	ST512	-	-	-	unknown (KL107)	O2afg	-	-	-	-	-	ND	N	N	N	N	N	N	N	N	N	N	N	N	N	N	N	N	N	N	N	N	N	N	N	N
GCF_000585935.1_KP5-R_genomic	RefSeq	0_0_105_6_0_0_17_65_198_0	Kp1	SL258	CG258	-	-	Klebsiella pneumoniae	ST512	-	-	-	unknown (KL107)	O2afg	-	-	-	-	-	ND	N	N	N	N	N	N	N	N	N	N	N	N	N	N	N	N	N	N	N	N	N	N	N	N
GCF_000599905.1_KPB_4_IHQD_genomic	RefSeq	0_0_105_6_0_0_17_22_1_0	Kp1	SL258	CG258	-	-	Klebsiella pneumoniae	ST258	-	-	-	unknown (KL107)	O2afg	-	-	-	-	-	ND	N	N	N	N	N	N	N	N	N	N	N	N	N	N	N	N	N	N	N	N	N	N	N	N
GCF_000599925.1_KPB_3_IHQD_genomic	RefSeq	0_0_105_6_0_0_0_0_88_0	Kp1	SL258	CG258	-	-	Klebsiella pneumoniae	ST258	-	-	-	unknown (KL106)	O2afg	-	-	-	-	-	ND	N	N	N	N	N	N	N	N	N	N	N	N	N	N	N	N	N	N	N	N	N	N	N	N
GCF_000612905.1_KPSB59_PRJEB5158_genomic	RefSeq	2_0_37_0_0_0_0_0_0_0	Kp2	SL1118	CG1118	-	-	Klebsiella quasipneumoniae subsp. quasipneumoniae	ST1118	-	-	-	K10	O3/O3a	-	-	-	-	-	ND	N	N	N	N	N	N	N	N	N	N	N	N	N	N	N	N	N	N	N	N	N	N	N	N
GCF_000613225.1_SB30_PRJEB5159_genomic	RefSeq	2_1_22_0_0_0_0_0_1_0	Kp4	SL1215	CG1215	-	-	Klebsiella quasipneumoniae subsp. similipneumoniae	ST1215	-	-	-	K53	O3/O3a	-	-	-	-	-	ND	N	N	N	N	N	N	N	N	N	N	N	N	N	N	N	N	N	N	N	N	N	N	N	N
GCF_000688155.1_Kleb_pneu_MGH_63_V1_genomic	RefSeq	0_0_0_0_2_7_0_0_0_1	Kp1	SL15	CG15	-	-	Klebsiella pneumoniae	ST15	-	-	-	K24	O1	-	-	ybt 10	ICEKp4	-	ND	N	N	N	N	N	N	N	N	N	N	N	N	N	N	N	N	N	N	N	N	N	N	N	N
GCF_000688175.1_Kleb_pneu_UCI_64_V1_genomic	RefSeq	0_0_22_13_0_0_0_0_1_0	Kp1	SL17	CG10104	-	-	Klebsiella pneumoniae	ST17	-	-	-	K15	O4	-	-	-	-	-	ND	N	N	N	N	N	N	N	N	N	N	N	N	N	N	N	N	N	N	N	N	N	N	N	N
GCF_000688195.1_Kleb_pneu_UCI_60_V1_genomic	RefSeq	0_0_269_0_0_0_0_0_0_0	Kp1	SL3834	CG3834	-	-	Klebsiella pneumoniae	ST3834	-	-	-	K28	O2a	-	-	-	-	-	ND	N	N	N	N	N	N	N	N	N	N	N	N	N	N	N	N	N	N	N	N	N	N	N	N
GCF_000688215.1_Kleb_pneu_MGH_75_V1_genomic	RefSeq	0_0_0_0_2_7_0_0_0_2	Kp1	SL15	CG15	-	-	Klebsiella pneumoniae	ST15	-	-	-	K24	O1	-	-	ybt 10	ICEKp4	-	ND	N	N	N	N	N	N	N	N	N	N	N	N	N	N	N	N	N	N	N	N	N	N	N	N
GCF_000688535.1_Kleb_pneu_CHS_21_V1_genomic	RefSeq	0_0_158_8_0_0_8_1_0_1	Kp1	SL45	CG45	-	-	Klebsiella pneumoniae	ST45	-	-	-	K24	O2a	-	-	-	-	-	ND	N	N	N	N	N	N	N	N	N	N	N	N	N	N	N	N	N	N	N	N	N	N	N	N
GCF_000688555.1_Kleb_pneu_CHS_16_V1_genomic	RefSeq	0_0_105_6_0_0_17_7_67_0	Kp1	SL258	CG258	-	-	Klebsiella pneumoniae	ST258	clb 3 (truncated)	-	-	unknown (KL107)	O2afg	5	Cko	ybt 17	ICEKp10	-	ND	N	N	N	N	N	N	N	N	N	N	N	N	N	N	N	N	N	N	N	N	N	N	N	N
GCF_000688635.1_Kleb_pneu_CHS_08_V1_genomic	RefSeq	0_0_105_6_0_0_17_131_1_0	Kp1	SL258	CG258	-	-	Klebsiella pneumoniae	ST258	clb 3 (truncated)	-	-	unknown (KL107)	O2afg	2	Cko	ybt 17	ICEKp10	-	ND	N	N	N	N	N	N	N	N	N	N	N	N	N	N	N	N	N	N	N	N	N	N	N	N
GCF_000694475.2_ASM69447v2_genomic	RefSeq	0_0_105_6_0_0_90_1_1_0	Kp1	SL258	CG258	-	-	Klebsiella pneumoniae	ST258	-	-	-	unknown (KL107)	O2afg	-	-	-	-	-	ND	N	N	N	N	N	N	N	N	N	N	N	N	N	N	N	N	N	N	N	N	N	N	N	N
GCF_000695935.1_ASM69593v1_genomic	RefSeq	0_0_13_4_0_0_0_0_1_0	Kp1	SL34	CG10228	-	-	Klebsiella pneumoniae	ST34	-	-	-	K22	O1	-	-	-	-	-	ND	N	N	N	N	N	N	N	N	N	N	N	N	N	N	N	N	N	N	N	N	N	N	N	N
GCF_000699325.1_4541-2_genomic	RefSeq	0_0_29_4_0_0_0_0_1_0	Kp1	SL268	CG1125	-	-	Klebsiella pneumoniae	ST1125	-	-	-	unknown (KL102)	O2afg	-	-	-	-	-	ND	N	N	N	N	N	N	N	N	N	N	N	N	N	N	N	N	N	N	N	N	N	N	N	N
GCF_000699345.1_11227-1_genomic	RefSeq	0_0_16_0_0_0_0_0_2_0	Kp1	SL228	CG228	-	-	Klebsiella pneumoniae	ST228	-	-	-	K57	O1	-	-	-	-	-	ND	N	N	N	N	N	N	N	N	N	N	N	N	N	N	N	N	N	N	N	N	N	N	N	N
GCF_000699405.1_4006_genomic	RefSeq	0_0_166_0_0_0_1_0_1_0	Kp1	SL54	CG54	-	-	Klebsiella pneumoniae	ST54	-	-	-	K14	O3b	-	-	-	-	-	ND	N	N	N	N	N	N	N	N	N	N	N	N	N	N	N	N	N	N	N	N	N	N	N	N
GCF_000699425.1_7699_genomic	RefSeq	0_0_22_12_1_0_0_0_1_0	Kp1	SL17	CG1123	-	-	Klebsiella pneumoniae	ST1123	-	-	-	unknown (KL107)	unknown (O2a)	-	-	-	-	-	ND	N	N	N	N	N	N	N	N	N	N	N	N	N	N	N	N	N	N	N	N	N	N	N	N
GCF_000709165.2_1601080v01_genomic	RefSeq	0_0_105_6_0_0_0_76_6_0	Kp1	SL258	CG258	-	-	Klebsiella pneumoniae	ST258	-	-	-	unknown (KL106)	O2afg	-	-	-	-	-	ND	N	N	N	N	N	N	N	N	N	N	N	N	N	N	N	N	N	N	N	N	N	N	N	N
GCF_000709185.2_VAKP278v01_genomic	RefSeq	0_0_105_6_0_0_0_15_15_0	Kp1	SL258	CG258	-	-	Klebsiella pneumoniae	ST258	-	-	-	unknown (KL106)	O2afg	-	-	-	-	-	ND	N	N	N	N	N	N	N	N	N	N	N	N	N	N	N	N	N	N	N	N	N	N	N	N
GCF_000709225.1_UHKPC52v01_genomic	RefSeq	0_0_105_6_0_0_0_0_89_0	Kp1	SL258	CG258	-	-	Klebsiella pneumoniae	ST258	-	-	-	unknown (KL106)	O2a	-	-	-	-	-	ND	N	N	N	N	N	N	N	N	N	N	N	N	N	N	N	N	N	N	N	N	N	N	N	N
GCF_000710075.1_KlePne1.0_genomic	RefSeq	0_0_109_23_0_0_0_0_1_0	Kp1	SL37	CG3648	-	-	Klebsiella pneumoniae	ST37	-	-	-	K15	O4	-	-	-	-	-	ND	N	N	N	N	N	N	N	N	N	N	N	N	N	N	N	N	N	N	N	N	N	N	N	N
GCF_000710805.1_De_novo_Assembly_genomic	RefSeq	0_0_391_0_2_0_0_1_1_0	Kp1	SL65	CG65	-	-	Klebsiella pneumoniae	ST65	-	iuc 1	iro 1	K2	O1	-	-	-	-	KpVP-1 (truncated)	ND	N	N	N	N	N	N	N	N	N	N	N	N	N	N	N	N	N	N	N	N	N	N	N	N
GCF_000710855.1_De_novo_Assembly_genomic	RefSeq	0_0_391_0_2_0_0_0_1_0	Kp1	SL65	CG65	-	-	Klebsiella pneumoniae	ST65	-	iuc 1	iro 1	K2	O1	-	-	-	-	KpVP-1 (truncated)	ND	N	N	N	N	N	N	N	N	N	N	N	N	N	N	N	N	N	N	N	N	N	N	N	N
GCF_000714675.1_ASM71467v1_genomic	RefSeq	0_0_105_6_0_0_0_49_6_0	Kp1	SL258	CG258	-	-	Klebsiella pneumoniae	ST258	-	-	-	unknown (KL106)	O2afg	-	-	-	-	-	ND	N	N	N	N	N	N	N	N	N	N	N	N	N	N	N	N	N	N	N	N	N	N	N	N
GCF_000717515.1_ASM71751v1_genomic	RefSeq	0_0_105_6_0_0_0_12_1_0	Kp1	SL258	CG258	-	-	Klebsiella pneumoniae	ST258	-	-	-	unknown (KL106)	O2afg	-	-	-	-	-	ND	N	N	N	N	N	N	N	N	N	N	N	N	N	N	N	N	N	N	N	N	N	N	N	N
GCF_000722485.1_ASM72248v1_genomic	RefSeq	0_0_105_11_0_0_2_0_63_0	Kp1	SL258	CG3666	-	-	Klebsiella pneumoniae	ST11	-	-	-	unknown (K24)	unknown (O2a)	-	-	ybt 10	ICEKp4	-	ND	N	N	N	N	N	N	N	N	N	N	N	N	N	N	N	N	N	N	N	N	N	N	N	N
GCF_000733255.1_ASM73325v1_genomic	RefSeq	0_0_1_1_17_0_4_0_9_0	Kp1	SL14	CG14	-	-	Klebsiella pneumoniae	ST14	-	-	-	K2	O1	-	-	ybt 14	ICEKp5	-	ND	N	N	N	N	N	N	N	N	N	N	N	N	N	N	N	N	N	N	N	N	N	N	N	N
GCF_000738865.1_ASM73886v1_genomic	RefSeq	0_0_105_6_0_0_0_0_90_0	Kp1	SL258	CG258	-	-	Klebsiella pneumoniae	ST258	-	-	-	unknown (KL106)	O2afg	-	-	-	-	-	ND	N	N	N	N	N	N	N	N	N	N	N	N	N	N	N	N	N	N	N	N	N	N	N	N
GCF_000738875.1_ASM73887v1_genomic	RefSeq	0_0_105_6_0_0_0_0_91_0	Kp1	SL258	CG258	-	-	Klebsiella pneumoniae	ST258	-	-	-	unknown (KL106)	O2afg	-	-	-	-	-	ND	N	N	N	N	N	N	N	N	N	N	N	N	N	N	N	N	N	N	N	N	N	N	N	N
GCF_000739495.1_ASM73949v1_genomic	RefSeq	0_0_106_0_1_0_0_0_3_0	Kp1	SL395	CG395	-	-	Klebsiella pneumoniae	ST395	-	-	-	unknown (KL108)	O1	-	-	-	-	-	ND	N	N	N	N	N	N	N	N	N	N	N	N	N	N	N	N	N	N	N	N	N	N	N	N
GCF_000742755.1_ASM74275v1_genomic	RefSeq	0_0_209_1_0_0_0_0_1_0	Kp1	SL493	CG493	-	-	Klebsiella pneumoniae	ST493	-	-	iro 3 (truncated)	K2	O1	-	-	ybt 2	ICEKp1	-	ND	N	N	N	N	N	N	N	N	N	N	N	N	N	N	N	N	N	N	N	N	N	N	N	N
GCF_000742915.1_KvarBZ19_genomic	RefSeq	1_0_63_2_0_0_0_0_0_0	Kp3	SL3981	ND	-	-	Klebsiella variicola subsp. variicola	ST3200	-	-	-	unknown (K54)	O3/O3a	-	-	-	-	-	ND	N	N	N	N	N	N	N	N	N	N	N	N	N	N	N	N	N	N	N	N	N	N	N	N
GCF_000747055.1_ASM74705v1_genomic	RefSeq	0_0_279_0_0_0_0_0_1_0	Kp1	SL3583	CG3583	-	-	Klebsiella pneumoniae	ST3583	clb 1	iuc 2	iro 2	K2	O1	1	Eco	ybt 12	ICEKp10	KpVP-2	ND	N	N	N	N	N	N	N	N	N	N	N	N	N	N	N	N	N	N	N	N	N	N	N	N
GCF_000751755.1_KQQSB11_PRJEB6037_genomic	RefSeq	2_0_15_0_2_0_0_0_0_0	Kp2	SL1528	CG1528	-	-	Klebsiella quasipneumoniae subsp. quasipneumoniae	ST1528	-	-	-	K35	O3/O3a	-	-	-	-	-	ND	N	N	N	N	N	N	N	N	N	N	N	N	N	N	N	N	N	N	N	N	N	N	N	N
GCF_000763925.1_CDPH5262-4_genomic	RefSeq	0_0_197_0_4_5_0_0_3_0	Kp1	SL147	CG147	-	-	Klebsiella pneumoniae	ST147	-	-	-	K64	O2a	-	-	-	-	-	ND	N	N	N	N	N	N	N	N	N	N	N	N	N	N	N	N	N	N	N	N	N	N	N	N
GCF_000763935.1_CDPH3823-4_genomic	RefSeq	0_0_197_0_4_5_0_0_4_0	Kp1	SL147	CG147	-	-	Klebsiella pneumoniae	ST147	-	-	-	K64	O2a	-	-	-	-	-	ND	N	N	N	N	N	N	N	N	N	N	N	N	N	N	N	N	N	N	N	N	N	N	N	N
GCF_000764615.1_ASM76461v1_genomic	RefSeq	0_0_0_0_2_0_13_0_7_0	Kp1	SL15	CG15	-	-	Klebsiella pneumoniae	ST15	-	-	-	unknown (KL112)	O1	-	-	ybt 16	ICEKp12	-	ND	N	N	N	N	N	N	N	N	N	N	N	N	N	N	N	N	N	N	N	N	N	N	N	N
GCF_000766125.1_ASM76612v1_genomic	RefSeq	0_0_29_9_8_0_0_0_1_0	Kp1	SL268	CG268	-	-	Klebsiella pneumoniae	ST268	-	-	-	K20	O2a	-	-	ybt 9	ICEKp3	-	II	2	1	2	1	2	2	1	1	2	2	2	3	3	2	3	3	2	2	N	N	N	N	N	3
GCF_000773875.1_gdodcwi15_v01_genomic	RefSeq	0_0_46_7_0_0_0_0_1_0	Kp1	SL76	CG10212	-	-	Klebsiella pneumoniae	ST199	-	-	-	unknown (KL154)	O2ac	-	-	-	-	-	ND	N	N	N	N	N	N	N	N	N	N	N	N	N	N	N	N	N	N	N	N	N	N	N	N
GCF_000775375.1_ASM77537v1_genomic	RefSeq	0_0_105_6_0_13_1_0_1_0	Kp1	SL258	CG258	-	-	Klebsiella pneumoniae	ST258	clb 3	-	-	unknown (KL107)	O2afg	2	Cko	ybt 17	ICEKp10	-	ND	N	N	N	N	N	N	N	N	N	N	N	N	N	N	N	N	N	N	N	N	N	N	N	N
GCF_000775395.1_ASM77539v1_genomic	RefSeq	0_0_105_6_0_0_17_115_5_0	Kp1	SL258	CG258	-	-	Klebsiella pneumoniae	ST258	clb 3 (truncated)	-	-	unknown (KL107)	O2afg	5	Cko	ybt 17	ICEKp10	-	ND	N	N	N	N	N	N	N	N	N	N	N	N	N	N	N	N	N	N	N	N	N	N	N	N
GCF_000775955.1_ASM77595v1_genomic	RefSeq	0_0_22_12_6_0_0_0_5_0	Kp1	SL17	CG1123	-	-	Klebsiella pneumoniae	ST17	-	-	-	K38	O2afg	-	-	-	-	-	ND	N	N	N	N	N	N	N	N	N	N	N	N	N	N	N	N	N	N	N	N	N	N	N	N
GCF_000783515.2_ASM78351v2_genomic	RefSeq	0_0_46_9_1_0_0_0_0_0	Kp1	SL76	CG1263	-	-	Klebsiella pneumoniae	ST1263	-	-	-	K10	O3/O3a	-	-	-	-	-	ND	N	N	N	N	N	N	N	N	N	N	N	N	N	N	N	N	N	N	N	N	N	N	N	N
GCF_000784945.1_ASM78494v1_genomic	RefSeq	0_0_33_0_1_0_0_0_1_0	Kp1	SL1518	CG1518	-	-	Klebsiella pneumoniae	ST1518	-	-	-	K64	O2afg	-	-	-	-	-	ND	N	N	N	N	N	N	N	N	N	N	N	N	N	N	N	N	N	N	N	N	N	N	N	N
GCF_000784985.1_ASM78498v1_genomic	RefSeq	0_0_105_6_0_0_0_25_1_0	Kp1	SL258	CG258	-	-	Klebsiella pneumoniae	ST258	-	-	-	unknown (KL106)	O2afg	-	-	-	-	-	ND	N	N	N	N	N	N	N	N	N	N	N	N	N	N	N	N	N	N	N	N	N	N	N	N
GCF_000785005.1_ASM78500v1_genomic	RefSeq	0_0_197_0_25_1_1_0_1_0	Kp1	SL147	CG147	-	-	Klebsiella pneumoniae	ST392	-	-	-	K27	O4	-	-	-	-	-	ND	N	N	N	N	N	N	N	N	N	N	N	N	N	N	N	N	N	N	N	N	N	N	N	N
GCF_000786375.2_ASM78637v2_genomic	RefSeq	1_0_37_0_0_0_0_0_0_0	Kp3	SL3915	CG3915	-	-	Klebsiella variicola subsp. variicola	ST3915	-	-	-	unknown (KL126)	unknown (OL103)	-	-	-	-	-	ND	N	N	N	N	N	N	N	N	N	N	N	N	N	N	N	N	N	N	N	N	N	N	N	N
GCF_000807475.1_ASM80747v2_genomic	RefSeq	0_0_105_6_11_0_0_0_7_0	Kp1	SL258	CG258	-	-	Klebsiella pneumoniae	ST258	-	-	-	unknown (K63)	unknown (O2afg)	-	-	-	-	-	ND	N	N	N	N	N	N	N	N	N	N	N	N	N	N	N	N	N	N	N	N	N	N	N	N
GCF_000807495.1_ASM80749v2_genomic	RefSeq	0_0_105_6_0_16_0_0_17_0	Kp1	SL258	CG258	-	-	Klebsiella pneumoniae	ST258	-	-	-	K23	O2afg	-	-	ybt 10	ICEKp4	-	ND	N	N	N	N	N	N	N	N	N	N	N	N	N	N	N	N	N	N	N	N	N	N	N	N
GCF_000807515.1_ASM80751v2_genomic	RefSeq	0_0_197_0_25_0_0_0_0_0	Kp1	SL147	CG147	-	-	Klebsiella pneumoniae	ST392	-	-	-	unknown (KL107)	O4	-	-	-	-	-	ND	N	N	N	N	N	N	N	N	N	N	N	N	N	N	N	N	N	N	N	N	N	N	N	N
GCF_000809125.1_ASM80912v1_genomic	RefSeq	0_0_361_1_0_0_0_0_0_0	Kp1	SL3629	CG10108	-	-	Klebsiella pneumoniae	ST1724-1LV	-	-	-	unknown (KL102)	O2afg	-	-	-	-	-	ND	N	N	N	N	N	N	N	N	N	N	N	N	N	N	N	N	N	N	N	N	N	N	N	N
GCF_000812205.2_ASM81220v2_genomic	RefSeq	1_0_56_0_0_0_0_0_0_0	Kp3	SL3926	CG3926	-	-	Klebsiella variicola subsp. variicola	ST3926	-	-	-	unknown (KL103)	O3/O3a	-	-	-	-	-	ND	N	N	N	N	N	N	N	N	N	N	N	N	N	N	N	N	N	N	N	N	N	N	N	N
GCF_000812525.1_ASM81252v1_genomic	RefSeq	0_0_46_0_1_0_0_0_1_0	Kp1	SL76	CG490	-	-	Klebsiella pneumoniae	ST490	-	-	-	K3	O2afg	-	-	-	-	-	ND	N	N	N	N	N	N	N	N	N	N	N	N	N	N	N	N	N	N	N	N	N	N	N	N
GCF_000813205.1_ASM81320v1_genomic	RefSeq	0_0_395_0_11_0_0_0_0_0	Kp1	SL86	CG86	-	-	Klebsiella pneumoniae	ST86	-	-	-	K2	O1	-	-	ybt 9	ICEKp3	-	ND	N	N	N	N	N	N	N	N	N	N	N	N	N	N	N	N	N	N	N	N	N	N	N	N
GCF_000814305.1_ASM81430v1_genomic	RefSeq	0_0_105_6_11_0_0_0_8_0	Kp1	SL258	CG258	-	-	Klebsiella pneumoniae	ST258	-	-	-	K63	O2afg	-	-	-	-	-	ND	N	N	N	N	N	N	N	N	N	N	N	N	N	N	N	N	N	N	N	N	N	N	N	N
GCF_000814805.1_ASM81480v1_genomic	RefSeq	0_0_391_0_0_0_2_0_0_1	Kp1	SL65	CG65	-	-	Klebsiella pneumoniae	ST65	clb 3	-	-	K2	O1	2	Cko	ybt 17	ICEKp10	-	ND	N	N	N	N	N	N	N	N	N	N	N	N	N	N	N	N	N	N	N	N	N	N	N	N
GCF_000826605.1_Klebsiella_pneumoniae_KMP_nasey_genomic	RefSeq	0_0_105_0_19_0_0_0_1_0	Kp1	SL258	CG340	-	-	Klebsiella pneumoniae	ST11	-	-	-	K74	O3b	-	-	-	-	-	ND	N	N	N	N	N	N	N	N	N	N	N	N	N	N	N	N	N	N	N	N	N	N	N	N
GCF_000826795.1_ASM82679v1_genomic	RefSeq	0_0_158_8_0_0_11_0_0_1	Kp1	SL45	CG45	-	-	Klebsiella pneumoniae	ST45	-	-	-	K24	O2a	-	-	ybt 10	ICEKp4	-	ND	N	N	N	N	N	N	N	N	N	N	N	N	N	N	N	N	N	N	N	N	N	N	N	N
GCF_000827665.1_ASM82766v1_genomic	RefSeq	2_1_29_0_0_0_0_0_0_0	Kp4	SL2045	CG2045	-	-	Klebsiella quasipneumoniae subsp. similipneumoniae	ST2045	-	-	-	K56	O12	-	-	-	-	-	ND	N	N	N	N	N	N	N	N	N	N	N	N	N	N	N	N	N	N	N	N	N	N	N	N
GCF_000828055.2_ASM82805v2_genomic	RefSeq	1_0_65_0_0_0_0_0_2_0	Kp3	SL2263	CG2263	-	-	Klebsiella variicola subsp. variicola	ST2263	-	-	-	K16	O3/O3a	-	-	-	-	-	ND	N	N	N	N	N	N	N	N	N	N	N	N	N	N	N	N	N	N	N	N	N	N	N	N
GCF_000949515.1_ASM94951v1_genomic	RefSeq	0_0_390_0_0_0_0_0_0_0	Kp1	SL375	CG375	-	-	Klebsiella pneumoniae	ST375	-	iuc 1	iro 1	K2	O1	-	-	-	-	KpVP-1	ND	N	N	N	N	N	N	N	N	N	N	N	N	N	N	N	N	N	N	N	N	N	N	N	N
GCF_000956385.1_CDPH3707-4_genomic	RefSeq	0_0_197_0_4_5_0_0_5_0	Kp1	SL147	CG147	-	-	Klebsiella pneumoniae	ST147	-	-	-	K64	O2a	-	-	-	-	-	ND	N	N	N	N	N	N	N	N	N	N	N	N	N	N	N	N	N	N	N	N	N	N	N	N
GCF_000956395.1_CDPH_3020-4_genomic	RefSeq	0_0_197_0_4_5_0_0_6_0	Kp1	SL147	CG147	-	-	Klebsiella pneumoniae	ST147	-	-	-	K64	O2a	-	-	-	-	-	ND	N	N	N	N	N	N	N	N	N	N	N	N	N	N	N	N	N	N	N	N	N	N	N	N
GCF_000958955.1_matepair02_genomic	RefSeq	0_0_197_0_4_5_0_3_1_0	Kp1	SL147	CG147	-	-	Klebsiella pneumoniae	ST147	-	-	-	K64	O2a	-	-	-	-	-	ND	N	N	N	N	N	N	N	N	N	N	N	N	N	N	N	N	N	N	N	N	N	N	N	N
GCF_000958975.1_matepair01_genomic	RefSeq	0_0_197_0_4_5_0_2_1_0	Kp1	SL147	CG147	-	-	Klebsiella pneumoniae	ST147	-	-	-	K64	O2a	-	-	-	-	-	ND	N	N	N	N	N	N	N	N	N	N	N	N	N	N	N	N	N	N	N	N	N	N	N	N
GCF_000981955.1_ASM98195v1_genomic	RefSeq	0_0_147_1_0_1_0_2_1_0	Kp1	SL48	CG48	-	-	Klebsiella pneumoniae	ST48	-	-	-	K62	O1	-	-	-	-	-	ND	N	N	N	N	N	N	N	N	N	N	N	N	N	N	N	N	N	N	N	N	N	N	N	N
GCF_000982045.1_ASM98204v1_genomic	RefSeq	0_0_105_6_0_0_0_0_92_0	Kp1	SL258	CG258	-	-	Klebsiella pneumoniae	ST258	-	-	-	unknown (KL106)	O2afg	-	-	-	-	-	ND	N	N	N	N	N	N	N	N	N	N	N	N	N	N	N	N	N	N	N	N	N	N	N	N
GCF_000986855.1_ASM98685v1_genomic	RefSeq	1_0_57_0_0_0_0_0_0_0	Kp3	SL3924	CG3924	-	-	Klebsiella variicola subsp. variicola	ST3924	-	-	-	K25	O5	-	-	-	-	-	ND	N	N	N	N	N	N	N	N	N	N	N	N	N	N	N	N	N	N	N	N	N	N	N	N
GCF_001006575.1_ASM100657v1_genomic	RefSeq	1_0_101_0_0_0_0_0_1_0	Kp3	SL3922	CG3922	-	-	Klebsiella variicola subsp. variicola	ST3922	-	-	-	K56	unknown (OL103)	-	-	-	-	-	ND	N	N	N	N	N	N	N	N	N	N	N	N	N	N	N	N	N	N	N	N	N	N	N	N
GCF_001006625.1_ASM100662v1_genomic	RefSeq	1_0_17_3_0_0_0_0_0_0	Kp3	SL697	CG10025	-	-	Klebsiella variicola subsp. variicola	ST697	-	-	-	K61	O5	-	-	-	-	-	ND	N	N	N	N	N	N	N	N	N	N	N	N	N	N	N	N	N	N	N	N	N	N	N	N
GCF_001022035.1_ASM102203v1_genomic	RefSeq	0_0_105_0_3_0_1_12_2_0	Kp1	SL258	CG340	-	-	Klebsiella pneumoniae	ST11	-	-	-	unknown (KL125)	O3b	-	-	-	-	-	ND	N	N	N	N	N	N	N	N	N	N	N	N	N	N	N	N	N	N	N	N	N	N	N	N
GCF_001022175.1_ASM102217v1_genomic	RefSeq	0_0_108_5_1_0_0_0_5_0	Kp1	SL12	CG941	-	-	Klebsiella pneumoniae	ST941	-	-	-	K25	O2afg	-	-	-	-	-	ND	N	N	N	N	N	N	N	N	N	N	N	N	N	N	N	N	N	N	N	N	N	N	N	N
GCF_001022235.1_ASM102223v1_genomic	RefSeq	0_0_105_6_0_3_0_0_3_0	Kp1	SL258	CG258	-	-	Klebsiella pneumoniae	ST258	-	-	-	unknown (KL107)	O2afg	-	-	ybt 9	ICEKp3 (truncated)	-	ND	N	N	N	N	N	N	N	N	N	N	N	N	N	N	N	N	N	N	N	N	N	N	N	N
GCF_001033615.1_Kleb_pneu_MGH94_V1_genomic	Lam et al. 2018	0_0_429_0_28_0_0_0_0_0	Kp1	SL23	CG23	yes	no	Klebsiella pneumoniae	ST23	clb 2	iuc 1	iro 1	K1	O1	2	Cko	ybt 1	ICEKp10	KpVP-1	I-1LV	1	1	1	1	N	1	2	1	1	1	1	2	2	1	2	2	1	1	2	1	1	1	1	2
GCF_001033995.1_Kleb_pneu_BIDMC85_V1_genomic	Lam et al. 2018	0_0_429_0_5_0_0_0_0_0	Kp1	SL23	CG23	yes	no	Klebsiella pneumoniae	ST23	clb 2	iuc 1	iro 1	K1	O1	2	Cko	ybt 1	ICEKp10	KpVP-1	I	1	1	1	1	1	1	2	1	1	1	1	2	2	1	2	2	1	1	2	1	1	1	1	2
GCF_001034005.1_Kleb_pneu_BIDMC86_V1_genomic	Lam et al. 2018	0_0_429_0_4_0_0_0_0_0	Kp1	SL23	CG23	yes	no	Klebsiella pneumoniae	ST23	clb 2	iuc 1	iro 1	K1	O1	2	Cko	ybt 1	ICEKp10	KpVP-1	I	1	1	1	1	1	1	2	1	1	1	1	2	2	1	2	2	1	1	2	1	1	1	1	2
GCF_001038365.1_ASM103836v1_genomic	RefSeq	0_0_22_2_9_0_0_0_1_0	Kp1	SL17	CG20	-	-	Klebsiella pneumoniae	ST20	-	-	-	K38	O1	-	-	-	-	-	ND	N	N	N	N	N	N	N	N	N	N	N	N	N	N	N	N	N	N	N	N	N	N	N	N
GCF_001066095.1_ASM106609v1_genomic	RefSeq	0_0_119_0_0_0_0_0_1_0	Kp1	SL3601	CG3601	-	-	Klebsiella pneumoniae	ST3601	-	-	-	unknown (KL151)	O3/O3a	-	-	-	-	-	ND	N	N	N	N	N	N	N	N	N	N	N	N	N	N	N	N	N	N	N	N	N	N	N	N
GCF_001066115.1_ASM106611v1_genomic	RefSeq	0_0_105_6_0_0_39_0_1_0	Kp1	SL258	CG258	-	-	Klebsiella pneumoniae	ST258	-	-	-	unknown (KL107)	O2afg	-	-	-	-	-	ND	N	N	N	N	N	N	N	N	N	N	N	N	N	N	N	N	N	N	N	N	N	N	N	N
GCF_001066155.1_ASM106615v1_genomic	RefSeq	0_0_366_0_1_2_0_0_3_0	Kp1	SL234	CG234	-	-	Klebsiella pneumoniae	ST234	clb 3	-	-	K30	O1	2	Cko	ybt 17	ICEKp10	-	ND	N	N	N	N	N	N	N	N	N	N	N	N	N	N	N	N	N	N	N	N	N	N	N	N
GCF_001066165.1_ASM106616v1_genomic	RefSeq	0_0_366_0_1_2_0_0_4_0	Kp1	SL234	CG234	-	-	Klebsiella pneumoniae	ST234	clb 3 (truncated)	-	-	K30	O1	2*-0%	Cko	ybt 17	ICEKp10 (truncated)	-	ND	N	N	N	N	N	N	N	N	N	N	N	N	N	N	N	N	N	N	N	N	N	N	N	N
GCF_001066315.1_ASM106631v1_genomic	RefSeq	1_0_110_0_0_0_0_0_1_0	Kp3	SL539	CG539	-	-	Klebsiella variicola subsp. variicola	ST539	-	-	-	unknown (KL120)	O3/O3a	-	-	-	-	-	ND	N	N	N	N	N	N	N	N	N	N	N	N	N	N	N	N	N	N	N	N	N	N	N	N
GCF_001066415.1_ASM106641v1_genomic	RefSeq	0_0_366_0_1_0_0_0_1_0	Kp1	SL234	CG234	-	-	Klebsiella pneumoniae	ST234	clb 3	-	-	K30	O1	2	Cko	ybt 17	ICEKp10	-	ND	N	N	N	N	N	N	N	N	N	N	N	N	N	N	N	N	N	N	N	N	N	N	N	N
GCF_001066725.1_ASM106672v1_genomic	RefSeq	0_0_272_0_0_0_0_0_2_0	Kp1	SL2970	CG2970	-	-	Klebsiella pneumoniae	ST2970	-	-	-	unknown (K18)	O1	-	-	ybt 14	ICEKp5	-	ND	N	N	N	N	N	N	N	N	N	N	N	N	N	N	N	N	N	N	N	N	N	N	N	N
GCF_001067155.1_ASM106715v1_genomic	RefSeq	0_0_366_0_1_2_0_0_5_0	Kp1	SL234	CG234	-	-	Klebsiella pneumoniae	ST234	clb 3 (incomplete)	-	-	unknown (K30)	unknown (O2afg)	-	Cko	ybt 17	ICEKp10	-	ND	N	N	N	N	N	N	N	N	N	N	N	N	N	N	N	N	N	N	N	N	N	N	N	N
GCF_001067575.1_ASM106757v1_genomic	RefSeq	0_0_83_1_0_0_0_0_0_0	Kp1	SL43	CG10112	-	-	Klebsiella pneumoniae	ST43	-	-	-	K30	O1	-	-	-	-	-	ND	N	N	N	N	N	N	N	N	N	N	N	N	N	N	N	N	N	N	N	N	N	N	N	N
GCF_001067585.1_ASM106758v1_genomic	RefSeq	2_0_27_0_0_0_0_0_0_0	Kp2	SL3494	CG3494	-	-	Klebsiella quasipneumoniae subsp. quasipneumoniae	ST3494	-	-	-	unknown (KL101)	O3/O3a	-	-	-	-	-	ND	N	N	N	N	N	N	N	N	N	N	N	N	N	N	N	N	N	N	N	N	N	N	N	N
GCF_001067895.1_ASM106789v1_genomic	RefSeq	0_0_339_0_0_0_0_0_0_0	Kp1	SL380	CG380	-	-	Klebsiella pneumoniae	ST380	-	iuc 2	iro 2 (truncated)	unknown (K2)	O2a	-	-	ybt 14	ICEKp12 (truncated)	-	V-1LV	1	1	1	1	1	1	1	1	1	1	1	1	1	1	1	2	1	N	2	1	1	1	1	1
GCF_001067955.1_ASM106795v1_genomic	RefSeq	0_0_339_0_0_0_0_0_0_0	Kp1	SL380	CG380	-	-	Klebsiella pneumoniae	ST380	-	iuc 2	iro 2 (truncated)	K2	O1	-	-	ybt 14	ICEKp12 (truncated)	KpVP-2	V	1	1	1	1	1	1	1	1	1	1	1	1	1	1	1	2	1	1	2	1	1	1	1	1
GCF_001068035.1_ASM106803v1_genomic	RefSeq	0_0_13_12_3_0_0_0_1_0	Kp1	SL34	CG592	-	-	Klebsiella pneumoniae	ST592-1LV	-	iuc 1	iro 1	K57	O3b	-	-	-	-	KpVP-1	ND	N	N	N	N	N	N	N	N	N	N	N	N	N	N	N	N	N	N	N	N	N	N	N	N
GCF_001068335.1_ASM106833v1_genomic	RefSeq	0_0_339_0_0_0_0_0_0_0	Kp1	SL380	CG380	-	-	Klebsiella pneumoniae	ST380	-	iuc 2	iro 2 (truncated)	K2	O1	-	-	ybt 14	ICEKp12 (truncated)	KpVP-2	V	1	1	1	1	1	1	1	1	1	1	1	1	1	1	1	2	1	1	2	1	1	1	1	1
GCF_001077215.1_ASM107721v1_genomic	RefSeq	0_0_339_0_0_0_0_0_1_0	Kp1	SL380	CG380	-	-	Klebsiella pneumoniae	ST380	-	iuc 2	iro 2 (truncated)	K2	O1	-	-	ybt 14	ICEKp12 (truncated)	KpVP-2	V	1	1	1	1	1	1	1	1	1	1	1	1	1	1	1	2	1	1	2	1	1	1	1	1
GCF_001187805.1_ASM118780v1_genomic	RefSeq	1_0_82_0_0_0_0_0_0_0	Kp3	SL205	CG205	-	-	Klebsiella variicola subsp. variicola	ST205	-	-	-	K55	O3/O3a	-	-	-	-	-	ND	N	N	N	N	N	N	N	N	N	N	N	N	N	N	N	N	N	N	N	N	N	N	N	N
GCF_001187825.1_ASM118782v1_genomic	RefSeq	1_0_82_0_0_0_0_0_0_0	Kp3	SL205	CG205	-	-	Klebsiella variicola subsp. variicola	ST205	-	-	-	K55	O3/O3a	-	-	-	-	-	ND	N	N	N	N	N	N	N	N	N	N	N	N	N	N	N	N	N	N	N	N	N	N	N	N
GCF_001261815.1_Kv3_genomic	RefSeq	1_0_14_0_0_0_1_0_1_0	Kp3	SL357	CG357	-	-	Klebsiella variicola subsp. variicola	ST357	-	-	-	unknown (KL165)	O5	-	-	-	-	-	ND	N	N	N	N	N	N	N	N	N	N	N	N	N	N	N	N	N	N	N	N	N	N	N	N
GCF_001261875.1_Kv06-268_genomic	RefSeq	1_0_96_0_0_0_0_0_1_0	Kp3	SL2048	CG2048	-	-	Klebsiella variicola subsp. variicola	ST2048	-	-	-	unknown (KL105)	O5	-	-	-	-	-	ND	N	N	N	N	N	N	N	N	N	N	N	N	N	N	N	N	N	N	N	N	N	N	N	N
GCF_001275285.1_ASM127528v1_genomic	RefSeq	0_0_105_6_0_0_34_0_1_0	Kp1	SL258	CG258	-	-	Klebsiella pneumoniae	ST258	-	-	-	unknown (KL107)	O2afg	-	-	-	-	-	ND	N	N	N	N	N	N	N	N	N	N	N	N	N	N	N	N	N	N	N	N	N	N	N	N
GCF_001275295.1_ASM127529v1_genomic	RefSeq	0_0_105_6_0_0_31_0_1_0	Kp1	SL258	CG258	-	-	Klebsiella pneumoniae	ST258	-	-	-	unknown (KL107)	O2afg	-	-	-	-	-	ND	N	N	N	N	N	N	N	N	N	N	N	N	N	N	N	N	N	N	N	N	N	N	N	N
GCF_001275305.1_ASM127530v1_genomic	RefSeq	0_0_105_6_0_0_31_1_1_0	Kp1	SL258	CG258	-	-	Klebsiella pneumoniae	ST258	-	-	-	unknown (KL107)	O2afg	-	-	-	-	-	ND	N	N	N	N	N	N	N	N	N	N	N	N	N	N	N	N	N	N	N	N	N	N	N	N
GCF_001307175.1_ASM130717v1_genomic	RefSeq	0_0_1_1_17_0_4_0_10_0	Kp1	SL14	CG14	-	-	Klebsiella pneumoniae	ST14	-	-	-	K2	O1	-	-	ybt 14	ICEKp5	-	ND	N	N	N	N	N	N	N	N	N	N	N	N	N	N	N	N	N	N	N	N	N	N	N	N
GCF_001316495.2_UNN39_S3v.02_genomic	RefSeq	0_0_84_0_8_0_0_22_3_0	Kp1	SL101	CG101	-	-	Klebsiella pneumoniae	ST101	-	-	-	K17	O1	-	-	ybt 9	ICEKp3	-	ND	N	N	N	N	N	N	N	N	N	N	N	N	N	N	N	N	N	N	N	N	N	N	N	N
GCF_001316565.3_ASM131656v3_genomic	RefSeq	0_0_84_0_8_0_0_22_4_0	Kp1	SL101	CG101	-	-	Klebsiella pneumoniae	ST101	-	-	-	K17	O1	-	-	ybt 9	ICEKp3	-	ND	N	N	N	N	N	N	N	N	N	N	N	N	N	N	N	N	N	N	N	N	N	N	N	N
GCF_001316645.2_v02_genomic	RefSeq	0_0_84_0_8_0_0_22_5_0	Kp1	SL101	CG101	-	-	Klebsiella pneumoniae	ST101	-	-	-	unknown (K17)	O1	-	-	ybt 9	ICEKp3	-	ND	N	N	N	N	N	N	N	N	N	N	N	N	N	N	N	N	N	N	N	N	N	N	N	N
GCF_001316695.2_v02_genomic	RefSeq	0_0_84_0_8_0_0_20_4_0	Kp1	SL101	CG101	-	-	Klebsiella pneumoniae	ST101	-	-	-	unknown (K17)	O1	-	-	ybt 9	ICEKp3	-	ND	N	N	N	N	N	N	N	N	N	N	N	N	N	N	N	N	N	N	N	N	N	N	N	N
GCF_001316745.2_18_S10v02_genomic	RefSeq	0_0_84_0_8_0_0_20_5_0	Kp1	SL101	CG101	-	-	Klebsiella pneumoniae	ST101	-	-	-	unknown (K17)	O1	-	-	ybt 9	ICEKp3	-	ND	N	N	N	N	N	N	N	N	N	N	N	N	N	N	N	N	N	N	N	N	N	N	N	N
GCF_001316765.2_29_S13v02_genomic	RefSeq	0_0_84_0_8_0_0_19_3_0	Kp1	SL101	CG101	-	-	Klebsiella pneumoniae	ST2017	-	-	-	unknown (K17)	O1	-	-	ybt 9	ICEKp3	-	ND	N	N	N	N	N	N	N	N	N	N	N	N	N	N	N	N	N	N	N	N	N	N	N	N
GCF_001316785.2_UNN40_S4v.02_genomic	RefSeq	0_0_84_0_8_0_0_22_6_0	Kp1	SL101	CG101	-	-	Klebsiella pneumoniae	ST101	-	-	-	K17	O1	-	-	ybt 9	ICEKp3	-	ND	N	N	N	N	N	N	N	N	N	N	N	N	N	N	N	N	N	N	N	N	N	N	N	N
GCF_001316845.2_UNN45_S9v.02_genomic	RefSeq	0_0_363_1_2_1_5_0_1_0	Kp1	SL323	CG323	-	-	Klebsiella pneumoniae	ST323	-	-	-	K21	O3b	-	-	-	-	-	ND	N	N	N	N	N	N	N	N	N	N	N	N	N	N	N	N	N	N	N	N	N	N	N	N
GCF_001316865.2_ASM131686v2_genomic	RefSeq	0_0_1_1_17_0_5_0_2_0	Kp1	SL14	CG14	-	-	Klebsiella pneumoniae	ST14	-	-	-	unknown (K2)	O1	-	-	ybt 14	ICEKp5	-	ND	N	N	N	N	N	N	N	N	N	N	N	N	N	N	N	N	N	N	N	N	N	N	N	N
GCF_001316895.2_v02_genomic	RefSeq	0_0_84_0_8_0_0_22_7_0	Kp1	SL101	CG101	-	-	Klebsiella pneumoniae	ST101	-	-	-	unknown (K17)	O1	-	-	ybt 9	ICEKp3	-	ND	N	N	N	N	N	N	N	N	N	N	N	N	N	N	N	N	N	N	N	N	N	N	N	N
GCF_001316925.2_21_S12v02_genomic	RefSeq	0_0_84_0_8_0_0_19_4_0	Kp1	SL101	CG101	-	-	Klebsiella pneumoniae	ST2017	-	-	-	unknown (K17)	O1	-	-	ybt 9	ICEKp3	-	ND	N	N	N	N	N	N	N	N	N	N	N	N	N	N	N	N	N	N	N	N	N	N	N	N
GCF_001316955.2_v02_genomic	RefSeq	0_0_84_0_8_0_0_20_6_0	Kp1	SL101	CG101	-	-	Klebsiella pneumoniae	ST101	-	-	-	unknown (K17)	O2a	-	-	ybt 9	ICEKp3	-	ND	N	N	N	N	N	N	N	N	N	N	N	N	N	N	N	N	N	N	N	N	N	N	N	N
GCF_001316985.2_32_S15v02_genomic	RefSeq	0_0_84_0_8_0_0_22_8_0	Kp1	SL101	CG101	-	-	Klebsiella pneumoniae	ST101	-	-	-	unknown (K17)	O2a	-	-	ybt 9	ICEKp3	-	ND	N	N	N	N	N	N	N	N	N	N	N	N	N	N	N	N	N	N	N	N	N	N	N	N
GCF_001317005.2_34_S16v02_genomic	RefSeq	0_0_84_0_8_0_0_20_7_0	Kp1	SL101	CG101	-	-	Klebsiella pneumoniae	ST101	-	-	-	unknown (K17)	O1	-	-	ybt 9	ICEKp3	-	ND	N	N	N	N	N	N	N	N	N	N	N	N	N	N	N	N	N	N	N	N	N	N	N	N
GCF_001317015.2_35_S17v02_genomic	RefSeq	0_0_84_0_8_0_0_20_8_0	Kp1	SL101	CG101	-	-	Klebsiella pneumoniae	ST101	-	-	-	unknown (K17)	O1	-	-	ybt 9	ICEKp3	-	ND	N	N	N	N	N	N	N	N	N	N	N	N	N	N	N	N	N	N	N	N	N	N	N	N
GCF_001317035.2_38_S19v.02_genomic	RefSeq	0_0_84_0_8_0_0_20_9_0	Kp1	SL101	CG101	-	-	Klebsiella pneumoniae	ST101	-	-	-	K17	O1	-	-	ybt 9	ICEKp3	-	ND	N	N	N	N	N	N	N	N	N	N	N	N	N	N	N	N	N	N	N	N	N	N	N	N
GCF_001317165.2_52_S26v.02_genomic	RefSeq	0_0_84_0_8_0_0_21_1_0	Kp1	SL101	CG101	-	-	Klebsiella pneumoniae	ST101	-	-	-	unknown (K17)	O1	-	-	ybt 9	ICEKp3	-	ND	N	N	N	N	N	N	N	N	N	N	N	N	N	N	N	N	N	N	N	N	N	N	N	N
GCF_001317295.2_53_S27v.02_genomic	RefSeq	0_0_84_0_8_0_0_22_9_0	Kp1	SL101	CG101	-	-	Klebsiella pneumoniae	ST101	-	-	-	unknown (K17)	O1	-	-	ybt 9	ICEKp3	-	ND	N	N	N	N	N	N	N	N	N	N	N	N	N	N	N	N	N	N	N	N	N	N	N	N
GCF_001317375.2_36_S18v02_genomic	RefSeq	0_0_84_0_8_0_0_20_10_0	Kp1	SL101	CG101	-	-	Klebsiella pneumoniae	ST101	-	-	-	unknown (K17)	O1	-	-	ybt 9	ICEKp3	-	ND	N	N	N	N	N	N	N	N	N	N	N	N	N	N	N	N	N	N	N	N	N	N	N	N
GCF_001373075.1_PRJEB8210_assembly_1_genomic	RefSeq	2_1_60_0_0_0_0_0_0_0	Kp4	SL10023	CG10279	-	-	Klebsiella quasipneumoniae subsp. similipneumoniae	ST3604	-	-	-	K57	O3/O3a	-	-	-	-	-	ND	N	N	N	N	N	N	N	N	N	N	N	N	N	N	N	N	N	N	N	N	N	N	N	N
GCF_001404095.1_CH1034_genomic	RefSeq	0_0_127_8_4_0_0_0_1_0	Kp1	SL6	CG6	-	-	Klebsiella pneumoniae	ST6	-	-	-	K7	O1	-	-	ybt 14	ICEKp5	-	ND	N	N	N	N	N	N	N	N	N	N	N	N	N	N	N	N	N	N	N	N	N	N	N	N
GCF_001441285.1_ASM144128v1_genomic	RefSeq	0_0_105_13_0_0_0_0_1_0	Kp1	SL258	CG10260	-	-	Klebsiella pneumoniae	ST11	-	-	-	K62	O2a	-	-	ybt 9	ICEKp3	-	ND	N	N	N	N	N	N	N	N	N	N	N	N	N	N	N	N	N	N	N	N	N	N	N	N
GCF_001441295.1_ASM144129v1_genomic	RefSeq	0_0_98_2_4_0_0_0_0_0	Kp1	SL13	CG327	-	-	Klebsiella pneumoniae	ST327	-	-	-	K39	O1	-	-	ybt 10	ICEKp4	-	ND	N	N	N	N	N	N	N	N	N	N	N	N	N	N	N	N	N	N	N	N	N	N	N	N
GCF_001455995.1_MS6671.v1_genomic	RefSeq	0_0_197_0_4_0_10_0_41_0	Kp1	SL147	CG147	-	-	Klebsiella pneumoniae	ST147	-	-	-	K64	O2a	-	-	-	-	-	ND	N	N	N	N	N	N	N	N	N	N	N	N	N	N	N	N	N	N	N	N	N	N	N	N
GCF_001456055.3_ASM145605v3_genomic	RefSeq	0_0_140_0_0_0_1_0_2_0	Kp1	SL278	CG278	-	-	Klebsiella pneumoniae	ST278	-	-	-	unknown (KL136)	O2afg	-	-	-	-	-	ND	N	N	N	N	N	N	N	N	N	N	N	N	N	N	N	N	N	N	N	N	N	N	N	N
GCF_001456095.3_ASM145609v3_genomic	RefSeq	0_0_140_0_0_0_1_0_3_0	Kp1	SL278	CG278	-	-	Klebsiella pneumoniae	ST278	-	-	-	unknown (KL136)	O2afg	-	-	-	-	-	ND	N	N	N	N	N	N	N	N	N	N	N	N	N	N	N	N	N	N	N	N	N	N	N	N
GCF_001456135.1_ASM145613v1_genomic	RefSeq	0_0_108_5_1_0_0_0_6_0	Kp1	SL12	CG941	-	-	Klebsiella pneumoniae	ST941	-	-	-	K25	O2afg	-	-	-	-	-	ND	N	N	N	N	N	N	N	N	N	N	N	N	N	N	N	N	N	N	N	N	N	N	N	N
GCF_001462525.1_ASM146252v1_genomic	RefSeq	0_0_105_6_0_0_0_80_2_0	Kp1	SL258	CG258	-	-	Klebsiella pneumoniae	ST258	-	-	-	unknown (KL106)	O2afg	-	-	-	-	-	ND	N	N	N	N	N	N	N	N	N	N	N	N	N	N	N	N	N	N	N	N	N	N	N	N
GCF_001462535.1_ASM146253v1_genomic	RefSeq	0_0_242_2_0_0_0_0_2_0	Kp1	SL314	CG3708	-	-	Klebsiella pneumoniae	ST3708	-	-	-	unknown (KL185)	unknown (O12)	-	-	-	-	-	ND	N	N	N	N	N	N	N	N	N	N	N	N	N	N	N	N	N	N	N	N	N	N	N	N
GCF_001462545.1_ASM146254v1_genomic	RefSeq	0_0_105_6_0_0_0_5_109_0	Kp1	SL258	CG258	-	-	Klebsiella pneumoniae	ST258	-	-	-	unknown (KL106)	O2afg	-	-	-	-	-	ND	N	N	N	N	N	N	N	N	N	N	N	N	N	N	N	N	N	N	N	N	N	N	N	N
GCF_001462555.1_ASM146255v1_genomic	RefSeq	0_0_105_6_0_0_0_5_110_0	Kp1	SL258	CG258	-	-	Klebsiella pneumoniae	ST258	-	-	-	unknown (KL106)	O2afg	-	-	-	-	-	ND	N	N	N	N	N	N	N	N	N	N	N	N	N	N	N	N	N	N	N	N	N	N	N	N
GCF_001462605.1_ASM146260v1_genomic	RefSeq	0_0_105_6_0_0_13_0_1_0	Kp1	SL258	CG258	-	-	Klebsiella pneumoniae	ST258	-	-	-	unknown (KL106)	O2afg	-	-	-	-	-	ND	N	N	N	N	N	N	N	N	N	N	N	N	N	N	N	N	N	N	N	N	N	N	N	N
GCF_001462615.1_ASM146261v1_genomic	RefSeq	0_0_105_6_0_0_0_5_111_0	Kp1	SL258	CG258	-	-	Klebsiella pneumoniae	ST258	-	-	-	unknown (KL106)	O2afg	-	-	-	-	-	ND	N	N	N	N	N	N	N	N	N	N	N	N	N	N	N	N	N	N	N	N	N	N	N	N
GCF_001462645.1_ASM146264v1_genomic	RefSeq	0_0_105_6_0_0_0_51_1_0	Kp1	SL258	CG258	-	-	Klebsiella pneumoniae	ST258	-	-	-	unknown (KL106)	O2afg	-	-	ybt 13	ICEKp2	-	ND	N	N	N	N	N	N	N	N	N	N	N	N	N	N	N	N	N	N	N	N	N	N	N	N
GCF_001462655.1_ASM146265v1_genomic	RefSeq	0_0_105_6_0_0_0_43_0_0	Kp1	SL258	CG258	-	-	Klebsiella pneumoniae	ST258	-	-	-	unknown (KL106)	O2afg	-	-	-	-	-	ND	N	N	N	N	N	N	N	N	N	N	N	N	N	N	N	N	N	N	N	N	N	N	N	N
GCF_001462685.1_ASM146268v1_genomic	RefSeq	0_0_105_6_0_0_0_81_1_0	Kp1	SL258	CG258	-	-	Klebsiella pneumoniae	ST258	-	-	-	unknown (KL106)	O2afg	-	-	-	-	-	ND	N	N	N	N	N	N	N	N	N	N	N	N	N	N	N	N	N	N	N	N	N	N	N	N
GCF_001462705.1_ASM146270v1_genomic	RefSeq	0_0_178_4_2_1_0_0_1_0	Kp1	SL461	CG461	-	-	Klebsiella pneumoniae	ST461	-	-	-	unknown (K62)	O2afg	-	-	-	-	-	ND	N	N	N	N	N	N	N	N	N	N	N	N	N	N	N	N	N	N	N	N	N	N	N	N
GCF_001462735.1_ASM146273v1_genomic	RefSeq	0_0_105_11_0_0_0_0_6_0	Kp1	SL258	CG3666	-	-	Klebsiella pneumoniae	ST11	-	-	-	K24	O2a	-	-	ybt 16	ICEKp12	-	ND	N	N	N	N	N	N	N	N	N	N	N	N	N	N	N	N	N	N	N	N	N	N	N	N
GCF_001462765.1_ASM146276v1_genomic	RefSeq	0_0_105_6_0_0_0_24_1_0	Kp1	SL258	CG258	-	-	Klebsiella pneumoniae	ST258	-	-	-	unknown (KL106)	O2afg	-	-	-	-	-	ND	N	N	N	N	N	N	N	N	N	N	N	N	N	N	N	N	N	N	N	N	N	N	N	N
GCF_001462785.1_ASM146278v1_genomic	RefSeq	0_0_105_6_0_0_6_0_1_0	Kp1	SL258	CG258	-	-	Klebsiella pneumoniae	ST258	-	-	-	unknown (KL106)	O2afg	-	-	-	-	-	ND	N	N	N	N	N	N	N	N	N	N	N	N	N	N	N	N	N	N	N	N	N	N	N	N
GCF_001462795.1_ASM146279v1_genomic	RefSeq	0_0_105_6_0_0_17_5_102_0	Kp1	SL258	CG258	-	-	Klebsiella pneumoniae	ST258	-	-	-	unknown (KL107)	O2afg	-	-	-	-	-	ND	N	N	N	N	N	N	N	N	N	N	N	N	N	N	N	N	N	N	N	N	N	N	N	N
GCF_001462825.1_ASM146282v1_genomic	RefSeq	0_0_197_0_4_10_1_0_1_0	Kp1	SL147	CG147	-	-	Klebsiella pneumoniae	ST147	-	-	-	K64	O2a	-	-	-	-	-	ND	N	N	N	N	N	N	N	N	N	N	N	N	N	N	N	N	N	N	N	N	N	N	N	N
GCF_001462845.1_ASM146284v1_genomic	RefSeq	0_0_197_0_4_10_0_0_3_0	Kp1	SL147	CG147	-	-	Klebsiella pneumoniae	ST147	-	-	-	K64	O2a	-	-	-	-	-	ND	N	N	N	N	N	N	N	N	N	N	N	N	N	N	N	N	N	N	N	N	N	N	N	N
GCF_001462865.1_ASM146286v1_genomic	RefSeq	0_0_105_6_0_0_42_0_2_0	Kp1	SL258	CG258	-	-	Klebsiella pneumoniae	ST258	-	-	-	unknown (KL106)	O2afg	-	-	ybt 13	ICEKp2	-	ND	N	N	N	N	N	N	N	N	N	N	N	N	N	N	N	N	N	N	N	N	N	N	N	N
GCF_001462885.1_ASM146288v1_genomic	RefSeq	0_0_125_0_0_0_0_0_1_0	Kp1	SL525	CG525	-	-	Klebsiella pneumoniae	ST525	-	-	-	K45	O1	-	-	-	-	-	ND	N	N	N	N	N	N	N	N	N	N	N	N	N	N	N	N	N	N	N	N	N	N	N	N
GCF_001462905.1_ASM146290v1_genomic	RefSeq	0_0_374_0_4_0_5_0_1_0	Kp1	SL405	CG405	-	-	Klebsiella pneumoniae	ST405	-	-	-	unknown (KL151)	O4	-	-	ybt 27	ICEKp22	-	II-1LV	2	1	2	1	2	2	1	1	2	2	2	3	3	2	3	3	2	N	N	N	N	N	N	3
GCF_001463055.1_ASM146305v1_genomic	RefSeq	0_0_105_6_0_0_0_50_45_0	Kp1	SL258	CG258	-	-	Klebsiella pneumoniae	ST258	-	-	-	unknown (KL106)	O2afg	-	-	ybt 13	ICEKp2	-	ND	N	N	N	N	N	N	N	N	N	N	N	N	N	N	N	N	N	N	N	N	N	N	N	N
GCF_001463105.1_ASM146310v1_genomic	RefSeq	0_0_105_0_11_0_0_7_0_0	Kp1	SL258	CG340	-	-	Klebsiella pneumoniae	ST340	-	-	-	K15	O4	-	-	-	-	-	ND	N	N	N	N	N	N	N	N	N	N	N	N	N	N	N	N	N	N	N	N	N	N	N	N
GCF_001463125.1_ASM146312v1_genomic	RefSeq	0_0_105_0_17_0_0_0_1_0	Kp1	SL258	CG340	-	-	Klebsiella pneumoniae	ST11	-	-	-	K14	O3b	-	-	ybt 14	ICEKp5 (truncated)	-	ND	N	N	N	N	N	N	N	N	N	N	N	N	N	N	N	N	N	N	N	N	N	N	N	N
GCF_001463185.1_ASM146318v1_genomic	RefSeq	2_0_24_0_0_0_0_0_0_0	Kp2	SL1466	CG1466	-	-	Klebsiella quasipneumoniae subsp. quasipneumoniae	ST1466	-	-	-	unknown (KL117)	O3/O3a	-	-	-	-	-	ND	N	N	N	N	N	N	N	N	N	N	N	N	N	N	N	N	N	N	N	N	N	N	N	N
GCF_001463215.1_ASM146321v1_genomic	RefSeq	0_0_22_24_3_0_4_0_1_0	Kp1	SL17	CG17	-	-	Klebsiella pneumoniae	ST336	-	-	-	K25	O5	-	-	ybt 8	ICEKp9	-	ND	N	N	N	N	N	N	N	N	N	N	N	N	N	N	N	N	N	N	N	N	N	N	N	N
GCF_001463295.1_ASM146329v1_genomic	RefSeq	0_0_308_2_0_0_0_0_1_0	Kp1	SL1628	CG187	-	-	Klebsiella pneumoniae	ST187	-	-	-	K10	O5	-	-	ybt 4	plasmid	-	ND	N	N	N	N	N	N	N	N	N	N	N	N	N	N	N	N	N	N	N	N	N	N	N	N
GCF_001463415.1_ASM146341v1_genomic	RefSeq	0_0_105_6_0_0_0_5_112_0	Kp1	SL258	CG258	-	-	Klebsiella pneumoniae	ST258	-	-	-	unknown (KL106)	O2afg	-	-	-	-	-	ND	N	N	N	N	N	N	N	N	N	N	N	N	N	N	N	N	N	N	N	N	N	N	N	N
GCF_001463445.1_ASM146344v1_genomic	RefSeq	0_0_109_1_3_0_0_0_1_0	Kp1	SL37	CG37	-	-	Klebsiella pneumoniae	ST37	-	-	-	K38	O3b	-	-	-	-	-	ND	N	N	N	N	N	N	N	N	N	N	N	N	N	N	N	N	N	N	N	N	N	N	N	N
GCF_001463475.1_ASM146347v1_genomic	RefSeq	0_0_1_1_13_1_0_0_0_2	Kp1	SL14	CG14	-	-	Klebsiella pneumoniae	ST14	-	-	-	unknown (K2)	O1	-	-	-	-	-	ND	N	N	N	N	N	N	N	N	N	N	N	N	N	N	N	N	N	N	N	N	N	N	N	N
GCF_001463525.1_ASM146352v1_genomic	RefSeq	0_0_105_9_0_1_0_0_1_0	Kp1	SL258	CG855	-	-	Klebsiella pneumoniae	ST855	-	-	-	K10	O3/O3a	-	-	-	-	-	ND	N	N	N	N	N	N	N	N	N	N	N	N	N	N	N	N	N	N	N	N	N	N	N	N
GCF_001463555.1_ASM146355v1_genomic	RefSeq	0_0_22_24_21_0_0_0_2_0	Kp1	SL17	CG17	-	-	Klebsiella pneumoniae	ST17	-	-	-	K25	O5	-	-	ybt 15	ICEKp11	-	ND	N	N	N	N	N	N	N	N	N	N	N	N	N	N	N	N	N	N	N	N	N	N	N	N
GCF_001463605.1_ASM146360v1_genomic	RefSeq	0_0_105_11_0_0_4_0_2_0	Kp1	SL258	CG3666	-	-	Klebsiella pneumoniae	ST11	-	-	-	K24	O2a	-	-	ybt 10	ICEKp4	-	ND	N	N	N	N	N	N	N	N	N	N	N	N	N	N	N	N	N	N	N	N	N	N	N	N
GCF_001463615.1_ASM146361v1_genomic	RefSeq	0_0_84_0_8_0_1_0_2_0	Kp1	SL101	CG101	-	-	Klebsiella pneumoniae	ST101	-	-	-	K17	O1	-	-	ybt 9	ICEKp3	-	ND	N	N	N	N	N	N	N	N	N	N	N	N	N	N	N	N	N	N	N	N	N	N	N	N
GCF_001463665.1_ASM146366v1_genomic	RefSeq	0_0_22_24_23_0_0_0_2_0	Kp1	SL17	CG17	-	-	Klebsiella pneumoniae	ST17	-	-	-	K25	O5	-	-	ybt unknown	-	-	ND	N	N	N	N	N	N	N	N	N	N	N	N	N	N	N	N	N	N	N	N	N	N	N	N
GCF_001463685.1_ASM146368v1_genomic	RefSeq	1_0_97_0_0_0_0_0_0_0	Kp3	SL981	CG981	-	-	Klebsiella variicola subsp. variicola	ST981	-	-	-	unknown (K81)	unknown (OL101)	-	-	ybt 18	ICEKp15	-	ND	N	N	N	N	N	N	N	N	N	N	N	N	N	N	N	N	N	N	N	N	N	N	N	N
GCF_001466765.1_ASM146676v1_genomic	RefSeq	2_1_54_0_0_0_0_0_0_0	Kp4	SL3871	CG3871	-	-	Klebsiella quasipneumoniae subsp. similipneumoniae	ST3871	-	-	-	K16	O5	-	-	-	-	-	ND	N	N	N	N	N	N	N	N	N	N	N	N	N	N	N	N	N	N	N	N	N	N	N	N
GCF_001471625.1_ASM147162v2_genomic	RefSeq	0_0_105_6_0_0_0_99_1_0	Kp1	SL258	CG258	-	-	Klebsiella pneumoniae	ST258	-	-	-	unknown (KL106)	O2afg	-	-	-	-	-	ND	N	N	N	N	N	N	N	N	N	N	N	N	N	N	N	N	N	N	N	N	N	N	N	N
GCF_001471835.2_ASM147183v2_genomic	RefSeq	0_0_105_6_8_0_0_0_1_0	Kp1	SL258	CG258	-	-	Klebsiella pneumoniae	ST258	-	-	-	unknown (KL106)	unknown (OL102)	-	-	-	-	-	ND	N	N	N	N	N	N	N	N	N	N	N	N	N	N	N	N	N	N	N	N	N	N	N	N
GCF_001482345.1_ASM148234v1_genomic	RefSeq	0_0_221_1_10_0_0_0_1_0	Kp1	SL111	CG111	-	-	Klebsiella pneumoniae	ST111	-	-	-	unknown (KL113)	O1	-	-	-	-	-	ND	N	N	N	N	N	N	N	N	N	N	N	N	N	N	N	N	N	N	N	N	N	N	N	N
GCF_001482995.1_ASM148299v1_genomic	RefSeq	0_0_105_6_0_4_0_0_1_0	Kp1	SL258	CG258	-	-	Klebsiella pneumoniae	ST258	clb 3 (truncated)	-	-	unknown (KL107)	unknown (O2afg)	2*-86%	Cko	ybt 17	ICEKp10	-	ND	N	N	N	N	N	N	N	N	N	N	N	N	N	N	N	N	N	N	N	N	N	N	N	N
GCF_001483005.1_ASM148300v1_genomic	RefSeq	0_0_105_6_0_0_84_0_1_0	Kp1	SL258	CG258	-	-	Klebsiella pneumoniae	ST258	clb 3	-	-	unknown (KL107)	O2afg	2	Cko	ybt 17	ICEKp10	-	ND	N	N	N	N	N	N	N	N	N	N	N	N	N	N	N	N	N	N	N	N	N	N	N	N
GCF_001483045.1_ASM148304v1_genomic	RefSeq	0_0_98_0_8_0_0_0_0_0	Kp1	SL13	CG13	-	-	Klebsiella pneumoniae	ST13	clb 3 (incomplete) (truncated)	-	-	unknown (K3)	unknown (O2afg)	-	Cko	ybt 17	ICEKp10	-	ND	N	N	N	N	N	N	N	N	N	N	N	N	N	N	N	N	N	N	N	N	N	N	N	N
GCF_001483055.1_ASM148305v1_genomic	RefSeq	0_0_1_0_0_1_0_0_1_0	Kp1	SL14	CG10156	-	-	Klebsiella pneumoniae	ST14	-	-	-	unknown (K16)	O2a	-	-	-	-	-	ND	N	N	N	N	N	N	N	N	N	N	N	N	N	N	N	N	N	N	N	N	N	N	N	N
GCF_001483105.1_ASM148310v1_genomic	RefSeq	0_0_105_6_2_0_0_0_1_0	Kp1	SL258	CG258	-	-	Klebsiella pneumoniae	ST258	clb 3 (incomplete)	-	-	unknown (KL107)	unknown (O2afg)	-	Cko	ybt 17	ICEKp10	-	ND	N	N	N	N	N	N	N	N	N	N	N	N	N	N	N	N	N	N	N	N	N	N	N	N
GCF_001483725.1_ASM148372v1_genomic	RefSeq	0_0_197_0_0_0_0_0_2_0	Kp1	SL147	CG147	-	-	Klebsiella pneumoniae	ST273	-	-	-	K74	O3b	-	-	-	-	-	ND	N	N	N	N	N	N	N	N	N	N	N	N	N	N	N	N	N	N	N	N	N	N	N	N
GCF_001521895.1_ASM152189v1_genomic	RefSeq	0_0_1_1_26_0_0_0_1_0	Kp1	SL14	CG14	-	-	Klebsiella pneumoniae	ST14	-	-	-	K2	O1	-	-	ybt 13	ICEKp2	-	ND	N	N	N	N	N	N	N	N	N	N	N	N	N	N	N	N	N	N	N	N	N	N	N	N
GCF_001529935.1_ASM152993v1_genomic	Lam et al. 2018	0_0_429_0_4_0_4_0_0_0	Kp1	SL23	CG23	yes	no	Klebsiella pneumoniae	ST23	clb 2	iuc 1	iro 1	K1	O1	2	Cko	ybt 1	ICEKp10	KpVP-1	I	1	1	1	1	1	1	2	1	1	1	1	2	2	1	2	2	1	1	2	1	1	1	1	2
GCF_001530015.1_ASM153001v1_genomic	RefSeq	0_0_387_0_0_0_0_0_1_0	Kp1	SL374	CG374	-	-	Klebsiella pneumoniae	ST374	-	iuc 1	iro 1	K2	O1	-	-	ybt 10	ICEKp4	KpVP-1	ND	N	N	N	N	N	N	N	N	N	N	N	N	N	N	N	N	N	N	N	N	N	N	N	N
GCF_001534855.2_ASM153485v2_genomic	RefSeq	0_0_91_0_3_0_0_0_1_0	Kp1	SL359	CG359	-	-	Klebsiella pneumoniae	ST359	-	-	-	K10	O1	-	-	-	-	-	ND	N	N	N	N	N	N	N	N	N	N	N	N	N	N	N	N	N	N	N	N	N	N	N	N
GCF_001549975.1_ASM154997v1_genomic	RefSeq	1_0_89_0_0_0_0_0_1_0	Kp3	SL3558	CG3558	-	-	Klebsiella variicola subsp. variicola	ST3558	-	-	-	unknown (KL158)	O5	-	-	-	-	-	ND	N	N	N	N	N	N	N	N	N	N	N	N	N	N	N	N	N	N	N	N	N	N	N	N
GCF_001549995.1_ASM154999v1_genomic	RefSeq	0_0_137_12_4_0_0_0_1_0	Kp1	SL29	CG10193	-	-	Klebsiella pneumoniae	ST29	-	-	-	K54	O1	-	-	-	-	-	ND	N	N	N	N	N	N	N	N	N	N	N	N	N	N	N	N	N	N	N	N	N	N	N	N
GCF_001566595.1_ASM156659v1_genomic	RefSeq	0_0_369_0_0_0_0_0_1_170	Kp1	SL307	CG307	-	-	Klebsiella pneumoniae	ST307	-	-	-	unknown (KL102)	O2afg	-	-	ybt 9	ICEKp3	-	ND	N	N	N	N	N	N	N	N	N	N	N	N	N	N	N	N	N	N	N	N	N	N	N	N
GCF_001590945.1_ASM159094v1_genomic	RefSeq	0_0_421_0_1_0_0_1_0_0	Kp1	SL3	CG3	-	-	Klebsiella pneumoniae	ST3	clb 1	-	-	K3	O1	4	Eco	ybt 12	ICEKp10 (truncated)	-	ND	N	N	N	N	N	N	N	N	N	N	N	N	N	N	N	N	N	N	N	N	N	N	N	N
GCF_001598715.1_ASM159871v1_genomic	RefSeq	0_0_439_0_0_0_0_0_2_0	Kp1	SL91	CG91	-	-	Klebsiella pneumoniae	ST91 (subsp. ozaenae)	-	iuc 2A	-	K4	O2ac	-	-	-	-	-	ND	N	N	N	N	N	N	N	N	N	N	N	N	N	N	N	N	N	N	N	N	N	N	N	N
GCF_001611055.1_ASM161105v1_genomic	RefSeq	0_0_87_5_0_2_1_0_0_0	Kp1	SL383	CG383	-	-	Klebsiella pneumoniae	ST383	-	-	-	K30	O1	-	-	-	-	-	ND	N	N	N	N	N	N	N	N	N	N	N	N	N	N	N	N	N	N	N	N	N	N	N	N
GCF_001611095.1_ASM161109v1_genomic	RefSeq	0_0_87_5_0_2_0_0_0_0	Kp1	SL383	CG383	-	-	Klebsiella pneumoniae	ST383	-	-	-	K30	O1	-	-	-	-	-	ND	N	N	N	N	N	N	N	N	N	N	N	N	N	N	N	N	N	N	N	N	N	N	N	N
GCF_001611185.1_ASM161118v1_genomic	RefSeq	2_1_20_0_0_0_0_0_0_0	Kp4	SL3881	CG3881	-	-	Klebsiella quasipneumoniae subsp. similipneumoniae	ST3881	-	-	-	unknown (KL123)	O3/O3a	-	-	-	-	-	ND	N	N	N	N	N	N	N	N	N	N	N	N	N	N	N	N	N	N	N	N	N	N	N	N
GCF_001644765.1_ASM164476v1_genomic	RefSeq	0_0_197_0_4_0_10_0_42_0	Kp1	SL147	CG147	-	-	Klebsiella pneumoniae	ST147	-	-	-	K64	O2a	-	-	ybt 10	ICEKp4	-	ND	N	N	N	N	N	N	N	N	N	N	N	N	N	N	N	N	N	N	N	N	N	N	N	N
GCF_001646625.1_ASM164662v1_genomic	RefSeq	0_0_102_1_0_0_0_0_2_0	Kp1	SL186	CG10056	-	-	Klebsiella pneumoniae	ST1536	-	-	-	K30	O1	-	-	ybt 4	plasmid	-	ND	N	N	N	N	N	N	N	N	N	N	N	N	N	N	N	N	N	N	N	N	N	N	N	N
GCF_001648215.1_ASM164821v1_genomic	RefSeq	0_0_197_0_4_1_0_1_1_0	Kp1	SL147	CG147	-	-	Klebsiella pneumoniae	ST147	-	-	-	K64	O2a	-	-	ybt 9	ICEKp3	-	ND	N	N	N	N	N	N	N	N	N	N	N	N	N	N	N	N	N	N	N	N	N	N	N	N
GCF_001661895.1_ASM166189v1_genomic	RefSeq	0_0_94_1_0_0_0_0_1_0	Kp1	SL252	CG252	-	-	Klebsiella pneumoniae	ST252	-	-	-	K81	O1	-	-	-	-	-	ND	N	N	N	N	N	N	N	N	N	N	N	N	N	N	N	N	N	N	N	N	N	N	N	N
GCF_001663195.1_ASM166319v1_genomic	RefSeq	0_0_0_0_2_0_0_27_2_0	Kp1	SL15	CG15	-	-	Klebsiella pneumoniae	ST15	-	-	-	unknown (KL112)	O1	-	-	ybt 15	ICEKp11	-	ND	N	N	N	N	N	N	N	N	N	N	N	N	N	N	N	N	N	N	N	N	N	N	N	N
GCF_001663295.1_ASM166329v1_genomic	RefSeq	0_0_109_23_8_0_0_0_2_0	Kp1	SL37	CG3648	-	-	Klebsiella pneumoniae	ST37	-	-	-	K15	O4	-	-	-	-	-	ND	N	N	N	N	N	N	N	N	N	N	N	N	N	N	N	N	N	N	N	N	N	N	N	N
GCF_001663435.1_ASM166343v1_genomic	RefSeq	0_0_197_0_0_0_1_0_1_0	Kp1	SL147	CG147	-	-	Klebsiella pneumoniae	ST273	-	-	-	K74	O3b	-	-	-	-	-	ND	N	N	N	N	N	N	N	N	N	N	N	N	N	N	N	N	N	N	N	N	N	N	N	N
GCF_001663455.1_ASM166345v1_genomic	RefSeq	0_0_432_0_0_0_0_1_0_0	Kp1	SL2623	CG2623	-	-	Klebsiella pneumoniae	ST2623	-	-	-	K52	unknown (OL103)	-	-	-	-	-	ND	N	N	N	N	N	N	N	N	N	N	N	N	N	N	N	N	N	N	N	N	N	N	N	N
GCF_001663535.1_ASM166353v1_genomic	RefSeq	2_1_9_0_0_0_0_0_0_0	Kp4	SL3882	CG3882	-	-	Klebsiella quasipneumoniae subsp. similipneumoniae	ST3882	-	-	-	unknown (KL139)	O4	-	-	-	-	-	ND	N	N	N	N	N	N	N	N	N	N	N	N	N	N	N	N	N	N	N	N	N	N	N	N
GCF_001665995.1_ASM166599v1_genomic	RefSeq	0_0_109_23_8_0_0_0_3_0	Kp1	SL37	CG3648	-	-	Klebsiella pneumoniae	ST37	-	-	-	K15	O4	-	-	-	-	-	ND	N	N	N	N	N	N	N	N	N	N	N	N	N	N	N	N	N	N	N	N	N	N	N	N
GCF_001666005.1_ASM166600v1_genomic	RefSeq	0_0_105_6_0_0_75_2_1_0	Kp1	SL258	CG258	-	-	Klebsiella pneumoniae	ST258	-	-	-	unknown (KL107)	unknown (OL102)	-	-	-	-	-	ND	N	N	N	N	N	N	N	N	N	N	N	N	N	N	N	N	N	N	N	N	N	N	N	N
GCF_001666015.1_ASM166601v1_genomic	RefSeq	0_0_105_6_0_0_76_0_1_0	Kp1	SL258	CG258	-	-	Klebsiella pneumoniae	ST258	-	-	-	unknown (KL107)	unknown (OL102)	-	-	-	-	-	ND	N	N	N	N	N	N	N	N	N	N	N	N	N	N	N	N	N	N	N	N	N	N	N	N
GCF_001667545.1_ASM166754v1_genomic	RefSeq	0_0_105_6_0_0_75_1_7_0	Kp1	SL258	CG258	-	-	Klebsiella pneumoniae	ST258	-	-	-	unknown (KL107)	O3/O3a	-	-	-	-	-	ND	N	N	N	N	N	N	N	N	N	N	N	N	N	N	N	N	N	N	N	N	N	N	N	N
GCF_001674935.1_ASM167493v1_genomic	RefSeq	1_0_82_0_0_0_0_0_0_0	Kp3	SL205	CG205	-	-	Klebsiella variicola subsp. variicola	ST205	-	-	-	K55	O3/O3a	-	-	-	-	-	ND	N	N	N	N	N	N	N	N	N	N	N	N	N	N	N	N	N	N	N	N	N	N	N	N
GCF_001675125.1_ASM167512v1_genomic	RefSeq	0_0_105_6_0_0_75_1_8_0	Kp1	SL258	CG258	-	-	Klebsiella pneumoniae	ST258	-	-	-	unknown (KL107)	unknown (OL102)	-	-	-	-	-	ND	N	N	N	N	N	N	N	N	N	N	N	N	N	N	N	N	N	N	N	N	N	N	N	N
GCF_001676825.1_ASM167682v1_genomic	RefSeq	0_0_102_1_0_0_0_0_3_0	Kp1	SL186	CG10056	-	-	Klebsiella pneumoniae	ST1536	-	-	-	K30	O1	-	-	ybt 4	plasmid	-	ND	N	N	N	N	N	N	N	N	N	N	N	N	N	N	N	N	N	N	N	N	N	N	N	N
GCF_001678695.1_ASM167869v1_genomic	RefSeq	0_0_29_7_0_0_0_0_0_0	Kp1	SL268	CG3586	-	-	Klebsiella pneumoniae	ST3586	-	-	-	unknown (KL102)	O2afg	-	-	-	-	-	ND	N	N	N	N	N	N	N	N	N	N	N	N	N	N	N	N	N	N	N	N	N	N	N	N
GCF_001679915.1_ASM167991v1_genomic	RefSeq	0_0_105_6_0_0_17_65_199_0	Kp1	SL258	CG258	-	-	Klebsiella pneumoniae	ST512	-	iuc 5	-	unknown (KL107)	O2afg	-	-	-	-	-	ND	N	N	N	N	N	N	N	N	N	N	N	N	N	N	N	N	N	N	N	N	N	N	N	N
GCF_001693715.1_ASM169371v1_genomic	RefSeq	0_0_120_0_0_0_0_0_1_0	Kp1	SL301	CG301	-	-	Klebsiella pneumoniae	ST301	-	-	-	K7	O2a	-	-	-	-	-	ND	N	N	N	N	N	N	N	N	N	N	N	N	N	N	N	N	N	N	N	N	N	N	N	N
GCF_001698945.1_ASM169894v1_genomic	RefSeq	0_0_22_12_6_0_0_0_6_0	Kp1	SL17	CG1123	-	-	Klebsiella pneumoniae	ST17	-	-	-	K38	O2afg	-	-	-	-	-	ND	N	N	N	N	N	N	N	N	N	N	N	N	N	N	N	N	N	N	N	N	N	N	N	N
GCF_001699015.1_ASM169901v1_genomic	RefSeq	0_0_22_12_6_0_0_0_7_0	Kp1	SL17	CG1123	-	-	Klebsiella pneumoniae	ST17	-	-	-	K38	O2afg	-	-	-	-	-	ND	N	N	N	N	N	N	N	N	N	N	N	N	N	N	N	N	N	N	N	N	N	N	N	N
GCF_001699025.1_ASM169902v1_genomic	RefSeq	0_0_22_12_6_0_0_1_1_0	Kp1	SL17	CG1123	-	-	Klebsiella pneumoniae	ST17	-	-	-	K38	O2afg	-	-	-	-	-	ND	N	N	N	N	N	N	N	N	N	N	N	N	N	N	N	N	N	N	N	N	N	N	N	N
GCF_001699045.1_ASM169904v1_genomic	RefSeq	0_0_22_12_6_0_0_0_8_0	Kp1	SL17	CG1123	-	-	Klebsiella pneumoniae	ST17	-	-	-	K38	O2afg	-	-	-	-	-	ND	N	N	N	N	N	N	N	N	N	N	N	N	N	N	N	N	N	N	N	N	N	N	N	N
GCF_001699095.1_ASM169909v1_genomic	RefSeq	0_0_22_12_6_0_0_0_9_0	Kp1	SL17	CG1123	-	-	Klebsiella pneumoniae	ST17	-	-	-	K38	O2afg	-	-	-	-	-	ND	N	N	N	N	N	N	N	N	N	N	N	N	N	N	N	N	N	N	N	N	N	N	N	N
GCF_001699105.2_ASM169910v2_genomic	RefSeq	0_0_22_12_6_0_0_0_10_0	Kp1	SL17	CG1123	-	-	Klebsiella pneumoniae	ST17	-	-	-	K38	O2afg	-	-	-	-	-	ND	N	N	N	N	N	N	N	N	N	N	N	N	N	N	N	N	N	N	N	N	N	N	N	N
GCF_001701355.1_ASM170135v1_genomic	RefSeq	0_0_105_6_0_0_1_0_1_0	Kp1	SL258	CG258	-	-	Klebsiella pneumoniae	ST258	-	-	-	unknown (KL106)	O2afg	-	-	ybt 13	ICEKp2	-	ND	N	N	N	N	N	N	N	N	N	N	N	N	N	N	N	N	N	N	N	N	N	N	N	N
GCF_001701365.1_ASM170136v1_genomic	RefSeq	0_0_105_6_0_0_0_58_6_0	Kp1	SL258	CG258	-	-	Klebsiella pneumoniae	ST258	-	-	-	unknown (KL106)	O2afg	-	-	ybt 13	ICEKp2	-	ND	N	N	N	N	N	N	N	N	N	N	N	N	N	N	N	N	N	N	N	N	N	N	N	N
GCF_001701395.1_ASM170139v1_genomic	RefSeq	0_0_105_6_0_0_0_18_2_0	Kp1	SL258	CG258	-	-	Klebsiella pneumoniae	ST258	-	-	-	unknown (KL106)	O2afg	-	-	ybt 13	ICEKp2	-	ND	N	N	N	N	N	N	N	N	N	N	N	N	N	N	N	N	N	N	N	N	N	N	N	N
GCF_001701415.1_ASM170141v1_genomic	RefSeq	0_0_105_6_0_0_0_5_113_0	Kp1	SL258	CG258	-	-	Klebsiella pneumoniae	ST258	-	-	-	unknown (KL106)	O2afg	-	-	-	-	-	ND	N	N	N	N	N	N	N	N	N	N	N	N	N	N	N	N	N	N	N	N	N	N	N	N
GCF_001701425.2_ASM170142v2_genomic	RefSeq	0_0_197_0_4_10_0_0_4_0	Kp1	SL147	CG147	-	-	Klebsiella pneumoniae	ST147	-	-	-	K64	O2a	-	-	-	-	-	ND	N	N	N	N	N	N	N	N	N	N	N	N	N	N	N	N	N	N	N	N	N	N	N	N
GCF_001701445.1_ASM170144v1_genomic	RefSeq	0_0_105_6_0_0_0_7_1_0	Kp1	SL258	CG258	-	-	Klebsiella pneumoniae	ST258	-	-	-	unknown (KL106)	O2afg	-	-	-	-	-	ND	N	N	N	N	N	N	N	N	N	N	N	N	N	N	N	N	N	N	N	N	N	N	N	N
GCF_001701475.1_ASM170147v1_genomic	RefSeq	0_0_105_6_0_0_0_5_114_0	Kp1	SL258	CG258	-	-	Klebsiella pneumoniae	ST258	-	-	-	unknown (KL106)	O2afg	-	-	-	-	-	ND	N	N	N	N	N	N	N	N	N	N	N	N	N	N	N	N	N	N	N	N	N	N	N	N
GCF_001701495.1_ASM170149v1_genomic	RefSeq	0_0_105_0_9_0_0_4_1_0	Kp1	SL258	CG340	-	-	Klebsiella pneumoniae	ST11	-	-	-	K15	O4	-	-	ybt 9	ICEKp3	-	ND	N	N	N	N	N	N	N	N	N	N	N	N	N	N	N	N	N	N	N	N	N	N	N	N
GCF_001701505.1_ASM170150v1_genomic	RefSeq	0_0_105_6_0_0_0_9_1_0	Kp1	SL258	CG258	-	-	Klebsiella pneumoniae	ST258	-	-	-	unknown (KL106)	O2afg	-	-	ybt 13	ICEKp2	-	ND	N	N	N	N	N	N	N	N	N	N	N	N	N	N	N	N	N	N	N	N	N	N	N	N
GCF_001701525.1_ASM170152v1_genomic	RefSeq	0_0_105_6_0_0_4_0_1_0	Kp1	SL258	CG258	-	-	Klebsiella pneumoniae	ST258	-	-	-	unknown (KL106)	O2afg	-	-	ybt 13	ICEKp2	-	ND	N	N	N	N	N	N	N	N	N	N	N	N	N	N	N	N	N	N	N	N	N	N	N	N
GCF_001701555.1_ASM170155v1_genomic	RefSeq	0_0_105_6_0_0_0_102_3_0	Kp1	SL258	CG258	-	-	Klebsiella pneumoniae	ST258	-	-	-	unknown (KL106)	O2afg	-	-	ybt 13	ICEKp2	-	ND	N	N	N	N	N	N	N	N	N	N	N	N	N	N	N	N	N	N	N	N	N	N	N	N
GCF_001701815.1_ASM170181v1_genomic	RefSeq	0_0_105_6_0_0_0_58_7_0	Kp1	SL258	CG258	-	-	Klebsiella pneumoniae	ST258	-	-	-	unknown (KL106)	O2afg	-	-	ybt 13	ICEKp2	-	ND	N	N	N	N	N	N	N	N	N	N	N	N	N	N	N	N	N	N	N	N	N	N	N	N
GCF_001701835.2_ASM170183v2_genomic	RefSeq	0_0_105_0_9_0_0_4_2_0	Kp1	SL258	CG340	-	-	Klebsiella pneumoniae	ST11	-	-	-	K15	O4	-	-	ybt 9	ICEKp3	-	ND	N	N	N	N	N	N	N	N	N	N	N	N	N	N	N	N	N	N	N	N	N	N	N	N
GCF_001701845.2_ASM170184v2_genomic	RefSeq	0_0_105_6_0_0_0_20_13_0	Kp1	SL258	CG258	-	-	Klebsiella pneumoniae	ST258	-	-	-	unknown (KL106)	O2afg	-	-	ybt 13	ICEKp2	-	ND	N	N	N	N	N	N	N	N	N	N	N	N	N	N	N	N	N	N	N	N	N	N	N	N
GCF_001701875.1_ASM170187v1_genomic	RefSeq	2_0_0_0_0_0_0_0_0_0	Kp2	SL526	CG2401	-	-	Klebsiella quasipneumoniae subsp. quasipneumoniae	ST2401	-	-	-	unknown (KL119)	O4	-	-	-	-	-	ND	N	N	N	N	N	N	N	N	N	N	N	N	N	N	N	N	N	N	N	N	N	N	N	N
GCF_001701895.1_ASM170189v1_genomic	RefSeq	0_0_105_0_0_0_1_1_2_0	Kp1	SL258	CG340	-	-	Klebsiella pneumoniae	ST11	clb 3	-	-	K64	O2a	2	Cko	ybt 0	ICEKp10	-	ND	N	N	N	N	N	N	N	N	N	N	N	N	N	N	N	N	N	N	N	N	N	N	N	N
GCF_001701915.1_ASM170191v1_genomic	RefSeq	0_0_105_1_1_1_7_0_1_0	Kp1	SL258	CG10268	-	-	Klebsiella pneumoniae	ST437	-	-	-	K36	O4	-	-	-	-	-	ND	N	N	N	N	N	N	N	N	N	N	N	N	N	N	N	N	N	N	N	N	N	N	N	N
GCF_001701925.1_ASM170192v1_genomic	RefSeq	0_0_105_6_0_0_0_5_115_0	Kp1	SL258	CG258	-	-	Klebsiella pneumoniae	ST258	-	-	-	unknown (KL106)	O2afg	-	-	-	-	-	ND	N	N	N	N	N	N	N	N	N	N	N	N	N	N	N	N	N	N	N	N	N	N	N	N
GCF_001701935.1_ASM170193v1_genomic	RefSeq	0_0_87_5_0_2_1_1_0_0	Kp1	SL383	CG383	-	-	Klebsiella pneumoniae	ST383	-	-	-	K30	O1	-	-	-	-	-	ND	N	N	N	N	N	N	N	N	N	N	N	N	N	N	N	N	N	N	N	N	N	N	N	N
GCF_001701975.1_ASM170197v1_genomic	RefSeq	0_0_105_6_0_0_0_54_1_0	Kp1	SL258	CG258	-	-	Klebsiella pneumoniae	ST258	-	-	-	unknown (KL106)	O2afg	-	-	ybt 13	ICEKp2	-	ND	N	N	N	N	N	N	N	N	N	N	N	N	N	N	N	N	N	N	N	N	N	N	N	N
GCF_001701985.1_ASM170198v1_genomic	RefSeq	0_0_87_5_0_2_1_1_0_0	Kp1	SL383	CG383	-	-	Klebsiella pneumoniae	ST383	-	-	-	K30	O1	-	-	-	-	-	ND	N	N	N	N	N	N	N	N	N	N	N	N	N	N	N	N	N	N	N	N	N	N	N	N
GCF_001702005.1_ASM170200v1_genomic	RefSeq	0_0_105_6_0_0_0_79_1_0	Kp1	SL258	CG258	-	-	Klebsiella pneumoniae	ST258	-	-	-	unknown (KL106)	O2afg	-	-	ybt 13	ICEKp2	-	ND	N	N	N	N	N	N	N	N	N	N	N	N	N	N	N	N	N	N	N	N	N	N	N	N
GCF_001702035.1_ASM170203v1_genomic	RefSeq	0_0_105_6_0_0_0_55_1_0	Kp1	SL258	CG258	-	-	Klebsiella pneumoniae	ST258	-	-	-	unknown (KL106)	O2afg	-	-	ybt 13	ICEKp2	-	ND	N	N	N	N	N	N	N	N	N	N	N	N	N	N	N	N	N	N	N	N	N	N	N	N
GCF_001702045.2_ASM170204v2_genomic	RefSeq	0_0_105_6_0_0_0_102_4_0	Kp1	SL258	CG258	-	-	Klebsiella pneumoniae	ST258	-	-	-	unknown (KL106)	O2afg	-	-	ybt 13	ICEKp2	-	ND	N	N	N	N	N	N	N	N	N	N	N	N	N	N	N	N	N	N	N	N	N	N	N	N
GCF_001704235.1_ASM170423v1_genomic	RefSeq	0_0_440_0_0_0_0_0_4_0	Kp1	SL10022	CG10278	-	-	Klebsiella pneumoniae	ST34	-	-	-	K57	O2afg	-	-	-	-	-	ND	N	N	N	N	N	N	N	N	N	N	N	N	N	N	N	N	N	N	N	N	N	N	N	N
GCF_001705385.1_ASM170538v1_genomic	RefSeq	0_0_105_6_0_0_17_65_200_0	Kp1	SL258	CG258	-	-	Klebsiella pneumoniae	ST512	-	-	-	unknown (KL107)	O2afg	-	-	-	-	-	ND	N	N	N	N	N	N	N	N	N	N	N	N	N	N	N	N	N	N	N	N	N	N	N	N
GCF_001708165.1_ASM170816v1_genomic	RefSeq	0_0_105_6_0_0_0_0_3_0	Kp1	SL258	CG258	-	-	Klebsiella pneumoniae	ST258	-	-	-	unknown (KL106)	O2afg	-	-	-	-	-	ND	N	N	N	N	N	N	N	N	N	N	N	N	N	N	N	N	N	N	N	N	N	N	N	N
GCF_001708225.1_ASM170822v1_genomic	Lam et al. 2018	0_0_429_0_35_0_0_0_0_0	Kp1	SL23	CG23	no	no	Klebsiella pneumoniae	ST23	-	iuc 1	iro 1	K1	O1	-	-	ybt 9	ICEKp3	KpVP-1 (truncated)	ND	N	N	N	N	N	N	N	N	N	N	N	N	N	N	N	N	N	N	N	N	N	N	N	N
GCF_001708245.1_ASM170824v1_genomic	Lam et al. 2018	0_0_429_0_1_1_0_0_0_0	Kp1	SL23	CG23	yes	no	Klebsiella pneumoniae	ST23	clb 2	-	-	K1	O1	2	Cko	ybt 1	ICEKp10 (truncated)	-	I	1	1	1	1	1	1	2	1	1	1	1	2	2	1	2	2	1	1	2	1	1	1	1	2
GCF_001709275.1_ASM170927v1_genomic	RefSeq	0_0_1_1_17_0_4_0_11_0	Kp1	SL14	CG14	-	-	Klebsiella pneumoniae	ST14	-	-	-	K2	O1	-	-	ybt 14	ICEKp5	-	ND	N	N	N	N	N	N	N	N	N	N	N	N	N	N	N	N	N	N	N	N	N	N	N	N
GCF_001709295.1_ASM170929v1_genomic	RefSeq	0_0_1_1_13_0_0_0_1_0	Kp1	SL14	CG14	-	-	Klebsiella pneumoniae	ST14	-	-	-	K2	O1	-	-	-	-	-	ND	N	N	N	N	N	N	N	N	N	N	N	N	N	N	N	N	N	N	N	N	N	N	N	N
GCF_001717795.1_ASM171779v1_genomic	RefSeq	0_0_259_0_0_0_0_0_0_0	Kp1	SL2938	CG3912	-	-	Klebsiella pneumoniae	ST3912	-	-	-	unknown (K31)	O5	-	-	-	-	-	ND	N	N	N	N	N	N	N	N	N	N	N	N	N	N	N	N	N	N	N	N	N	N	N	N
GCF_001718115.2_ASM171811v2_genomic	RefSeq	0_0_105_0_11_0_0_0_3_0	Kp1	SL258	CG340	-	-	Klebsiella pneumoniae	ST340	-	-	-	K15	O4	-	-	ybt 9	ICEKp3	-	ND	N	N	N	N	N	N	N	N	N	N	N	N	N	N	N	N	N	N	N	N	N	N	N	N
GCF_001718175.1_ASM171817v1_genomic	RefSeq	0_0_105_0_11_0_0_8_1_0	Kp1	SL258	CG340	-	-	Klebsiella pneumoniae	ST340	-	-	-	unknown (KL151)	O4	-	-	-	-	-	ND	N	N	N	N	N	N	N	N	N	N	N	N	N	N	N	N	N	N	N	N	N	N	N	N
GCF_001720625.1_ASM172062v1_genomic	RefSeq	0_0_391_0_8_0_0_0_1_0	Kp1	SL65	CG65	-	-	Klebsiella pneumoniae	ST3798	-	iuc 1	iro 1	K2	O1	-	-	-	-	KpVP-1 (truncated)	ND	N	N	N	N	N	N	N	N	N	N	N	N	N	N	N	N	N	N	N	N	N	N	N	N
GCF_001720635.1_ASM172063v1_genomic	RefSeq	0_0_429_1_0_0_0_0_0_0	Kp1	SL23	CG10173	-	-	Klebsiella pneumoniae	ST23	clb 3	iuc 1	iro 1	K1	O1	2	Cko	ybt 1	ICEKp10	KpVP-1	I-1LV	1	1	1	1	N	1	2	1	1	1	1	2	2	1	2	2	1	1	2	1	1	1	1	2
GCF_001720645.1_ASM172064v1_genomic	RefSeq	0_0_182_1_0_0_0_0_0_0	Kp1	SL420	CG1544	-	-	Klebsiella pneumoniae	ST1544	-	iuc 1	iro 1	K20	O1	-	-	ybt 9	ICEKp3	KpVP-1	ND	N	N	N	N	N	N	N	N	N	N	N	N	N	N	N	N	N	N	N	N	N	N	N	N
GCF_001720695.1_ASM172069v1_genomic	RefSeq	0_0_209_1_0_1_0_0_1_0	Kp1	SL493	CG493	-	-	Klebsiella pneumoniae	ST493	-	-	iro 3 (truncated)	K2	O1	-	-	ybt 2	ICEKp1	-	ND	N	N	N	N	N	N	N	N	N	N	N	N	N	N	N	N	N	N	N	N	N	N	N	N
GCF_001720705.1_ASM172070v1_genomic	RefSeq	0_0_1_1_28_0_0_0_1_0	Kp1	SL14	CG14	-	-	Klebsiella pneumoniae	ST14	-	-	-	K2	O1	-	-	ybt 9	ICEKp3	-	ND	N	N	N	N	N	N	N	N	N	N	N	N	N	N	N	N	N	N	N	N	N	N	N	N
GCF_001720745.1_ASM172074v1_genomic	RefSeq	0_0_84_1_0_0_0_0_1_0	Kp1	SL101	CG10217	-	-	Klebsiella pneumoniae	ST101	-	-	-	K17	O1	-	-	ybt 9	ICEKp3	-	ND	N	N	N	N	N	N	N	N	N	N	N	N	N	N	N	N	N	N	N	N	N	N	N	N
GCF_001720755.1_ASM172075v1_genomic	RefSeq	0_0_105_0_12_0_0_0_1_0	Kp1	SL258	CG340	-	-	Klebsiella pneumoniae	ST11	-	-	-	K15	O4	-	-	ybt 9	ICEKp3	-	ND	N	N	N	N	N	N	N	N	N	N	N	N	N	N	N	N	N	N	N	N	N	N	N	N
GCF_001720765.1_ASM172076v1_genomic	RefSeq	0_0_105_11_4_0_0_0_1_0	Kp1	SL258	CG3666	-	-	Klebsiella pneumoniae	ST11	-	-	-	K24	O2a	-	-	ybt 16	ICEKp12	-	ND	N	N	N	N	N	N	N	N	N	N	N	N	N	N	N	N	N	N	N	N	N	N	N	N
GCF_001720805.1_ASM172080v1_genomic	RefSeq	0_0_1_1_29_0_0_0_0_0	Kp1	SL14	CG14	-	-	Klebsiella pneumoniae	ST14	-	-	-	K2	O1	-	-	-	-	-	ND	N	N	N	N	N	N	N	N	N	N	N	N	N	N	N	N	N	N	N	N	N	N	N	N
GCF_001720815.1_ASM172081v1_genomic	RefSeq	0_0_84_0_14_0_0_0_1_0	Kp1	SL101	CG101	-	-	Klebsiella pneumoniae	ST101	-	-	-	K17	O1	-	-	ybt 9	ICEKp3	-	ND	N	N	N	N	N	N	N	N	N	N	N	N	N	N	N	N	N	N	N	N	N	N	N	N
GCF_001720845.1_ASM172084v1_genomic	RefSeq	0_0_369_0_2_0_0_0_1_0	Kp1	SL307	CG307	-	-	Klebsiella pneumoniae	ST307	-	-	-	unknown (KL102)	O2afg	-	-	-	-	-	ND	N	N	N	N	N	N	N	N	N	N	N	N	N	N	N	N	N	N	N	N	N	N	N	N
GCF_001720865.1_ASM172086v1_genomic	RefSeq	0_0_105_3_2_0_0_0_1_0	Kp1	SL258	CG10090	-	-	Klebsiella pneumoniae	ST11	-	-	-	unknown (KL103)	O2a	-	-	-	-	-	ND	N	N	N	N	N	N	N	N	N	N	N	N	N	N	N	N	N	N	N	N	N	N	N	N
GCF_001720875.1_ASM172087v1_genomic	RefSeq	0_0_1_2_0_0_0_0_1_0	Kp1	SL14	CG10270	-	-	Klebsiella pneumoniae	ST14	-	-	-	K2	O1	-	-	-	-	-	ND	N	N	N	N	N	N	N	N	N	N	N	N	N	N	N	N	N	N	N	N	N	N	N	N
GCF_001720905.1_ASM172090v1_genomic	RefSeq	0_0_0_0_19_0_0_0_1_0	Kp1	SL15	CG15	-	-	Klebsiella pneumoniae	ST3622	-	-	-	unknown (KL112)	O1	-	-	ybt 16	ICEKp12	-	ND	N	N	N	N	N	N	N	N	N	N	N	N	N	N	N	N	N	N	N	N	N	N	N	N
GCF_001721725.1_ASM172172v1_genomic	RefSeq	0_0_22_27_0_0_9_1_11_0	Kp1	SL17	CG16	-	-	Klebsiella pneumoniae	ST16	-	-	-	K51	O3b	-	-	ybt 9	ICEKp3	-	ND	N	N	N	N	N	N	N	N	N	N	N	N	N	N	N	N	N	N	N	N	N	N	N	N
GCF_001729665.1_ASM172966v1_genomic	RefSeq	2_1_218_0_0_0_0_0_0_0	Kp4	ND	ND	-	-	Klebsiella quasipneumoniae subsp. similipneumoniae	ST3857	-	iuc 1	iro 1	K1	O3/O3a	-	-	ybt 9	ICEKp3	KpVP-1 (truncated)	ND	N	N	N	N	N	N	N	N	N	N	N	N	N	N	N	N	N	N	N	N	N	N	N	N
GCF_001741545.1_ASM174154v1_genomic	RefSeq	0_0_22_27_0_0_9_1_12_0	Kp1	SL17	CG16	-	-	Klebsiella pneumoniae	ST16	-	-	-	K51	O3b	-	-	ybt 9	ICEKp3 (truncated)	-	ND	N	N	N	N	N	N	N	N	N	N	N	N	N	N	N	N	N	N	N	N	N	N	N	N
GCF_001741665.1_ASM174166v1_genomic	RefSeq	0_0_22_27_0_0_9_1_13_0	Kp1	SL17	CG16	-	-	Klebsiella pneumoniae	ST16	-	-	-	K51	O3b	-	-	ybt 9	ICEKp3	-	ND	N	N	N	N	N	N	N	N	N	N	N	N	N	N	N	N	N	N	N	N	N	N	N	N
GCF_001746535.1_ASM174653v1_genomic	RefSeq	0_0_197_0_4_10_2_0_2_0	Kp1	SL147	CG147	-	-	Klebsiella pneumoniae	ST147	-	-	-	K64	O2a	-	-	-	-	-	ND	N	N	N	N	N	N	N	N	N	N	N	N	N	N	N	N	N	N	N	N	N	N	N	N
GCF_001855315.1_ASM185531v1_genomic	RefSeq	0_0_197_0_4_0_8_0_1_0	Kp1	SL147	CG147	-	-	Klebsiella pneumoniae	ST147	-	-	-	K64	O2a	-	-	ybt 16	ICEKp12	-	ND	N	N	N	N	N	N	N	N	N	N	N	N	N	N	N	N	N	N	N	N	N	N	N	N
GCF_001856585.1_ASM185658v1_genomic	RefSeq	0_0_105_0_0_1_0_0_1_0	Kp1	SL258	CG340	-	-	Klebsiella pneumoniae	ST11	-	-	-	K64	O2a	-	-	ybt 14	ICEKp2	-	ND	N	N	N	N	N	N	N	N	N	N	N	N	N	N	N	N	N	N	N	N	N	N	N	N
GCF_001856605.1_ASM185660v1_genomic	RefSeq	0_0_105_2_0_0_2_0_53_0	Kp1	SL258	CG11	-	-	Klebsiella pneumoniae	ST11	-	-	-	K47	unknown (OL101)	-	-	ybt 9	ICEKp3	-	ND	N	N	N	N	N	N	N	N	N	N	N	N	N	N	N	N	N	N	N	N	N	N	N	N
GCF_001866785.1_ASM186678v1_genomic	RefSeq	0_0_105_2_0_0_2_0_54_0	Kp1	SL258	CG11	-	-	Klebsiella pneumoniae	ST11	-	-	-	K47	unknown (OL101)	-	-	ybt 9	ICEKp3	-	ND	N	N	N	N	N	N	N	N	N	N	N	N	N	N	N	N	N	N	N	N	N	N	N	N
GCF_001867195.1_ASM186719v1_genomic	RefSeq	0_0_37_0_0_0_0_0_1_0	Kp1	SL10008	CG10151	-	-	Klebsiella pneumoniae	ST313-1LV	-	-	-	unknown (KL107)	unknown (OL102)	-	-	-	-	-	ND	N	N	N	N	N	N	N	N	N	N	N	N	N	N	N	N	N	N	N	N	N	N	N	N
GCF_001870165.1_ASM187016v1_genomic	RefSeq	0_0_158_8_0_0_16_0_2_0	Kp1	SL45	CG45	-	-	Klebsiella pneumoniae	ST45	-	-	-	K25	O2a	-	-	ybt 10	ICEKp4	-	ND	N	N	N	N	N	N	N	N	N	N	N	N	N	N	N	N	N	N	N	N	N	N	N	N
GCF_001874695.1_ASM187469v1_genomic	RefSeq	0_0_126_0_0_0_0_0_1_0	Kp1	SL1	CG1	-	-	Klebsiella pneumoniae	ST1	-	-	-	K45	O2afg	-	-	-	-	-	ND	N	N	N	N	N	N	N	N	N	N	N	N	N	N	N	N	N	N	N	N	N	N	N	N
GCF_001874715.1_ASM187471v1_genomic	RefSeq	0_0_215_0_0_0_0_0_0_0	Kp1	SL244	CG244	-	-	Klebsiella pneumoniae	ST244	-	-	-	unknown (KL171)	O3b	-	-	-	-	-	ND	N	N	N	N	N	N	N	N	N	N	N	N	N	N	N	N	N	N	N	N	N	N	N	N
GCF_001874725.1_ASM187472v1_genomic	RefSeq	0_0_105_6_0_0_17_43_1_0	Kp1	SL258	CG258	-	-	Klebsiella pneumoniae	ST258	-	-	-	unknown (KL107)	O2afg	-	-	-	-	-	ND	N	N	N	N	N	N	N	N	N	N	N	N	N	N	N	N	N	N	N	N	N	N	N	N
GCF_001874865.1_ASM187486v1_genomic	RefSeq	0_0_178_1_0_0_0_0_1_0	Kp1	SL461	CG10259	-	-	Klebsiella pneumoniae	ST461	-	-	-	K43	O1	-	-	-	-	-	ND	N	N	N	N	N	N	N	N	N	N	N	N	N	N	N	N	N	N	N	N	N	N	N	N
GCF_001874875.1_ASM187487v1_genomic	RefSeq	0_0_440_0_0_0_0_0_5_0	Kp1	SL10022	CG10278	-	-	Klebsiella pneumoniae	ST34	-	-	-	K57	O2afg	-	-	-	-	-	ND	N	N	N	N	N	N	N	N	N	N	N	N	N	N	N	N	N	N	N	N	N	N	N	N
GCF_001875025.1_ASM187502v1_genomic	RefSeq	0_0_105_6_0_0_88_0_1_0	Kp1	SL258	CG258	-	-	Klebsiella pneumoniae	ST258	clb 3	-	-	unknown (KL107)	O2afg	2	Cko	ybt 17	ICEKp10	-	ND	N	N	N	N	N	N	N	N	N	N	N	N	N	N	N	N	N	N	N	N	N	N	N	N
GCF_001875045.2_ASM187504v2_genomic	RefSeq	0_0_105_6_0_0_17_51_1_0	Kp1	SL258	CG258	-	-	Klebsiella pneumoniae	ST258	-	-	-	unknown (KL107)	O2afg	-	-	-	-	-	ND	N	N	N	N	N	N	N	N	N	N	N	N	N	N	N	N	N	N	N	N	N	N	N	N
GCF_001875055.2_ASM187505v2_genomic	RefSeq	0_0_105_6_0_0_0_53_1_0	Kp1	SL258	CG258	-	-	Klebsiella pneumoniae	ST258	-	-	-	unknown (KL106)	O2afg	-	-	-	-	-	ND	N	N	N	N	N	N	N	N	N	N	N	N	N	N	N	N	N	N	N	N	N	N	N	N
GCF_001875075.1_ASM187507v1_genomic	RefSeq	0_0_22_24_1_0_1_3_1_0	Kp1	SL17	CG17	-	-	Klebsiella pneumoniae	ST17	-	-	-	K25	O5	-	-	ybt 15	ICEKp11	-	ND	N	N	N	N	N	N	N	N	N	N	N	N	N	N	N	N	N	N	N	N	N	N	N	N
GCF_001875105.1_ASM187510v1_genomic	RefSeq	0_0_197_0_4_10_0_1_2_0	Kp1	SL147	CG147	-	-	Klebsiella pneumoniae	ST147	-	-	-	K64	O2a	-	-	-	-	-	ND	N	N	N	N	N	N	N	N	N	N	N	N	N	N	N	N	N	N	N	N	N	N	N	N
GCF_001875125.1_ASM187512v1_genomic	RefSeq	0_0_109_4_1_0_0_0_1_0	Kp1	SL37	CG2867	-	-	Klebsiella pneumoniae	ST37	-	-	-	unknown (KL105)	O2afg	-	-	ybt 28	ICEKp6	-	ND	N	N	N	N	N	N	N	N	N	N	N	N	N	N	N	N	N	N	N	N	N	N	N	N
GCF_001875135.1_ASM187513v1_genomic	RefSeq	0_0_98_2_5_0_0_0_0_0	Kp1	SL13	CG327	-	-	Klebsiella pneumoniae	ST327	-	-	-	K39	O1	-	-	ybt 10	ICEKp4	-	ND	N	N	N	N	N	N	N	N	N	N	N	N	N	N	N	N	N	N	N	N	N	N	N	N
GCF_001875745.1_ASM187574v1_genomic	RefSeq	1_0_13_0_1_0_0_0_0_0	Kp3	SL3921	CG3921	-	-	Klebsiella variicola subsp. variicola	ST3921	-	-	-	K43	O3/O3a	-	-	-	-	-	ND	N	N	N	N	N	N	N	N	N	N	N	N	N	N	N	N	N	N	N	N	N	N	N	N
GCF_001884315.1_ASM188431v1_genomic	RefSeq	0_0_140_0_0_0_1_3_1_0	Kp1	SL278	CG278	-	-	Klebsiella pneumoniae	ST278	-	-	-	unknown (KL136)	O2afg	-	-	-	-	-	ND	N	N	N	N	N	N	N	N	N	N	N	N	N	N	N	N	N	N	N	N	N	N	N	N
GCF_001884325.1_ASM188432v1_genomic	RefSeq	0_0_140_0_0_0_1_0_4_0	Kp1	SL278	CG278	-	-	Klebsiella pneumoniae	ST278	-	-	-	unknown (KL136)	O2afg	-	-	-	-	-	ND	N	N	N	N	N	N	N	N	N	N	N	N	N	N	N	N	N	N	N	N	N	N	N	N
GCF_001884335.1_ASM188433v1_genomic	RefSeq	0_0_140_0_0_0_1_0_5_0	Kp1	SL278	CG278	-	-	Klebsiella pneumoniae	ST278	-	-	-	unknown (KL136)	O2afg	-	-	-	-	-	ND	N	N	N	N	N	N	N	N	N	N	N	N	N	N	N	N	N	N	N	N	N	N	N	N
GCF_001884385.1_ASM188438v1_genomic	RefSeq	0_0_140_0_0_0_1_2_1_0	Kp1	SL278	CG278	-	-	Klebsiella pneumoniae	ST278	-	-	-	unknown (KL136)	O2afg	-	-	-	-	-	ND	N	N	N	N	N	N	N	N	N	N	N	N	N	N	N	N	N	N	N	N	N	N	N	N
GCF_001884395.1_ASM188439v1_genomic	RefSeq	0_0_140_0_0_0_1_4_1_0	Kp1	SL278	CG278	-	-	Klebsiella pneumoniae	ST278	-	-	-	unknown (KL136)	O2afg	-	-	-	-	-	ND	N	N	N	N	N	N	N	N	N	N	N	N	N	N	N	N	N	N	N	N	N	N	N	N
GCF_001884415.1_ASM188441v1_genomic	RefSeq	0_0_140_0_0_0_1_1_1_0	Kp1	SL278	CG278	-	-	Klebsiella pneumoniae	ST278	-	-	-	unknown (KL136)	O2afg	-	-	-	-	-	ND	N	N	N	N	N	N	N	N	N	N	N	N	N	N	N	N	N	N	N	N	N	N	N	N
GCF_001884425.1_ASM188442v1_genomic	RefSeq	0_0_140_0_0_0_2_0_1_0	Kp1	SL278	CG278	-	-	Klebsiella pneumoniae	ST278	-	-	-	unknown (KL136)	O2afg	-	-	-	-	-	ND	N	N	N	N	N	N	N	N	N	N	N	N	N	N	N	N	N	N	N	N	N	N	N	N
GCF_001884465.1_ASM188446v1_genomic	RefSeq	0_0_140_0_0_0_1_0_6_0	Kp1	SL278	CG278	-	-	Klebsiella pneumoniae	ST278	-	-	-	unknown (KL136)	O2afg	-	-	-	-	-	ND	N	N	N	N	N	N	N	N	N	N	N	N	N	N	N	N	N	N	N	N	N	N	N	N
GCF_001884485.1_ASM188448v1_genomic	RefSeq	0_0_140_0_0_0_1_0_7_0	Kp1	SL278	CG278	-	-	Klebsiella pneumoniae	ST278	-	-	-	unknown (KL136)	O2afg	-	-	-	-	-	ND	N	N	N	N	N	N	N	N	N	N	N	N	N	N	N	N	N	N	N	N	N	N	N	N
GCF_001884765.1_ASM188476v1_genomic	RefSeq	0_0_105_6_0_0_17_65_201_0	Kp1	SL258	CG258	-	-	Klebsiella pneumoniae	ST512	-	-	-	unknown (KL107)	O2afg	-	-	-	-	-	ND	N	N	N	N	N	N	N	N	N	N	N	N	N	N	N	N	N	N	N	N	N	N	N	N
GCF_001885255.2_ASM188525v2_genomic	RefSeq	0_0_197_0_4_0_2_3_3_0	Kp1	SL147	CG147	-	-	Klebsiella pneumoniae	ST147	-	-	-	K64	O2a	-	-	ybt 16	ICEKp12	-	ND	N	N	N	N	N	N	N	N	N	N	N	N	N	N	N	N	N	N	N	N	N	N	N	N
GCF_001887985.4_ASM188798v4_genomic	RefSeq	0_0_105_2_0_0_2_17_130_0	Kp1	SL258	CG11	-	-	Klebsiella pneumoniae	ST11	-	-	-	K64	O2a	-	-	ybt 9	ICEKp3	-	ND	N	N	N	N	N	N	N	N	N	N	N	N	N	N	N	N	N	N	N	N	N	N	N	N
GCF_001887995.2_ASM188799v2_genomic	RefSeq	0_0_126_0_0_0_3_0_2_0	Kp1	SL1	CG1	-	-	Klebsiella pneumoniae	ST1	-	-	-	K45	O1	-	-	-	-	-	ND	N	N	N	N	N	N	N	N	N	N	N	N	N	N	N	N	N	N	N	N	N	N	N	N
GCF_001902195.1_ASM190219v1_genomic	RefSeq	0_0_105_6_0_0_17_0_94_0	Kp1	SL258	CG258	-	-	Klebsiella pneumoniae	ST258	clb 3	-	-	unknown (KL107)	O2afg	5	Cko	ybt 17	ICEKp10	-	ND	N	N	N	N	N	N	N	N	N	N	N	N	N	N	N	N	N	N	N	N	N	N	N	N
GCF_001902215.1_ASM190221v1_genomic	RefSeq	0_0_105_6_0_0_17_0_95_0	Kp1	SL258	CG258	-	-	Klebsiella pneumoniae	ST258	clb 3	-	-	unknown (KL107)	O2afg	5	Cko	ybt 17	ICEKp10	-	ND	N	N	N	N	N	N	N	N	N	N	N	N	N	N	N	N	N	N	N	N	N	N	N	N
GCF_001902235.1_ASM190223v1_genomic	RefSeq	0_0_105_6_0_0_17_0_96_0	Kp1	SL258	CG258	-	-	Klebsiella pneumoniae	ST258	clb 3	-	-	unknown (KL107)	O2afg	5	Cko	ybt 17	ICEKp10	-	ND	N	N	N	N	N	N	N	N	N	N	N	N	N	N	N	N	N	N	N	N	N	N	N	N
GCF_001902255.1_ASM190225v1_genomic	RefSeq	0_0_105_6_0_0_0_90_4_0	Kp1	SL258	CG258	-	-	Klebsiella pneumoniae	ST258	-	-	-	unknown (KL106)	O2afg	-	-	-	-	-	ND	N	N	N	N	N	N	N	N	N	N	N	N	N	N	N	N	N	N	N	N	N	N	N	N
GCF_001902335.1_ASM190233v1_genomic	RefSeq	0_0_115_0_0_0_0_1_3_0	Kp1	SL218	CG10146	-	-	Klebsiella pneumoniae	ST23	-	iuc 1	-	K57	O2afg	-	-	ybt 9	ICEKp3	KpVP-1 (truncated)	ND	N	N	N	N	N	N	N	N	N	N	N	N	N	N	N	N	N	N	N	N	N	N	N	N
GCF_001902355.1_ASM190235v1_genomic	RefSeq	0_0_106_0_0_1_0_1_8_0	Kp1	SL395	CG395	-	-	Klebsiella pneumoniae	ST395	-	-	-	unknown (KL108)	O1	-	-	-	-	-	ND	N	N	N	N	N	N	N	N	N	N	N	N	N	N	N	N	N	N	N	N	N	N	N	N
GCF_001902415.1_ASM190241v1_genomic	RefSeq	0_0_105_0_9_0_4_0_2_0	Kp1	SL258	CG340	-	-	Klebsiella pneumoniae	ST11	-	-	-	K15	O4	-	-	ybt 9	ICEKp3	-	ND	N	N	N	N	N	N	N	N	N	N	N	N	N	N	N	N	N	N	N	N	N	N	N	N
GCF_001902435.1_ASM190243v1_genomic	RefSeq	0_0_84_0_8_0_9_4_1_0	Kp1	SL101	CG101	-	-	Klebsiella pneumoniae	ST101	-	-	-	K17	O1	-	-	ybt 9	ICEKp3	-	ND	N	N	N	N	N	N	N	N	N	N	N	N	N	N	N	N	N	N	N	N	N	N	N	N
GCF_001902475.1_ASM190247v1_genomic	RefSeq	0_0_105_2_0_0_2_0_55_0	Kp1	SL258	CG11	-	-	Klebsiella pneumoniae	ST11	-	-	-	K47	unknown (OL101)	-	-	ybt 9	ICEKp3	-	ND	N	N	N	N	N	N	N	N	N	N	N	N	N	N	N	N	N	N	N	N	N	N	N	N
GCF_001902515.1_ASM190251v1_genomic	RefSeq	0_0_84_0_8_0_9_4_2_0	Kp1	SL101	CG101	-	-	Klebsiella pneumoniae	ST101	-	-	-	K17	O1	-	-	ybt 9	ICEKp3	-	ND	N	N	N	N	N	N	N	N	N	N	N	N	N	N	N	N	N	N	N	N	N	N	N	N
GCF_001902535.1_ASM190253v1_genomic	RefSeq	0_0_105_0_15_0_0_0_2_0	Kp1	SL258	CG340	-	-	Klebsiella pneumoniae	ST340	-	-	-	K55	O3b	-	-	-	-	-	ND	N	N	N	N	N	N	N	N	N	N	N	N	N	N	N	N	N	N	N	N	N	N	N	N
GCF_001902755.4_ASM190275v4_genomic	RefSeq	0_0_105_0_24_0_0_2_1_0	Kp1	SL258	CG340	-	-	Klebsiella pneumoniae	ST11	clb 3	-	-	K27	O2afg	2	Cko	ybt 17	ICEKp10	-	ND	N	N	N	N	N	N	N	N	N	N	N	N	N	N	N	N	N	N	N	N	N	N	N	N
GCF_001902765.4_ASM190276v4_genomic	RefSeq	0_0_105_6_0_0_17_5_103_0	Kp1	SL258	CG258	-	-	Klebsiella pneumoniae	ST258	-	-	-	unknown (KL107)	O2afg	-	-	-	-	-	ND	N	N	N	N	N	N	N	N	N	N	N	N	N	N	N	N	N	N	N	N	N	N	N	N
GCF_001902775.4_ASM190277v4_genomic	RefSeq	0_0_105_0_24_0_0_1_13_0	Kp1	SL258	CG340	-	-	Klebsiella pneumoniae	ST11	clb 3	-	-	K27	O2afg	2	Cko	ybt 17	ICEKp10	-	ND	N	N	N	N	N	N	N	N	N	N	N	N	N	N	N	N	N	N	N	N	N	N	N	N
GCF_001902815.4_ASM190281v4_genomic	RefSeq	0_0_22_4_0_0_0_0_0_0	Kp1	SL17	CG10027	-	-	Klebsiella pneumoniae	ST20	-	-	-	K28	O1	-	-	-	-	-	ND	N	N	N	N	N	N	N	N	N	N	N	N	N	N	N	N	N	N	N	N	N	N	N	N
GCF_001902835.4_ASM190283v4_genomic	RefSeq	0_0_105_6_0_0_0_94_1_0	Kp1	SL258	CG258	-	-	Klebsiella pneumoniae	ST258	clb 3	-	-	unknown (KL106)	O2afg	2*	Cko	ybt 17	ICEKp10	-	ND	N	N	N	N	N	N	N	N	N	N	N	N	N	N	N	N	N	N	N	N	N	N	N	N
GCF_001902855.4_ASM190285v4_genomic	RefSeq	0_0_105_6_0_0_0_16_1_0	Kp1	SL258	CG258	-	-	Klebsiella pneumoniae	ST258	-	-	-	unknown (KL106)	O2afg	-	-	-	-	-	ND	N	N	N	N	N	N	N	N	N	N	N	N	N	N	N	N	N	N	N	N	N	N	N	N
GCF_001902865.4_ASM190286v4_genomic	RefSeq	0_0_369_0_0_0_0_0_31_1	Kp1	SL307	CG307	-	-	Klebsiella pneumoniae	ST307	-	-	-	unknown (KL102)	O2afg	-	-	-	-	-	ND	N	N	N	N	N	N	N	N	N	N	N	N	N	N	N	N	N	N	N	N	N	N	N	N
GCF_001902875.4_ASM190287v4_genomic	RefSeq	0_0_105_6_0_0_0_13_2_0	Kp1	SL258	CG258	-	-	Klebsiella pneumoniae	ST258	-	-	-	unknown (KL106)	O2afg	-	-	ybt 10	ICEKp4	-	ND	N	N	N	N	N	N	N	N	N	N	N	N	N	N	N	N	N	N	N	N	N	N	N	N
GCF_001902905.4_ASM190290v4_genomic	RefSeq	0_0_105_6_0_0_0_0_93_0	Kp1	SL258	CG258	-	-	Klebsiella pneumoniae	ST258	-	-	-	unknown (KL106)	O2afg	-	-	-	-	-	ND	N	N	N	N	N	N	N	N	N	N	N	N	N	N	N	N	N	N	N	N	N	N	N	N
GCF_001902935.4_ASM190293v4_genomic	RefSeq	0_0_147_0_3_0_0_0_0_0	Kp1	SL48	CG48	-	-	Klebsiella pneumoniae	ST48	clb 3	-	-	unknown (KL124)	O1	2	Cko	ybt 0	ICEKp10	-	ND	N	N	N	N	N	N	N	N	N	N	N	N	N	N	N	N	N	N	N	N	N	N	N	N
GCF_001902945.4_ASM190294v4_genomic	RefSeq	0_0_105_6_0_0_17_5_104_0	Kp1	SL258	CG258	-	-	Klebsiella pneumoniae	ST258	-	-	-	unknown (KL107)	O2afg	-	-	-	-	-	ND	N	N	N	N	N	N	N	N	N	N	N	N	N	N	N	N	N	N	N	N	N	N	N	N
GCF_001902955.4_ASM190295v4_genomic	RefSeq	0_0_105_0_24_0_0_1_14_0	Kp1	SL258	CG340	-	-	Klebsiella pneumoniae	ST11	clb 3	-	-	K27	O2afg	2	Cko	ybt 17	ICEKp10	-	ND	N	N	N	N	N	N	N	N	N	N	N	N	N	N	N	N	N	N	N	N	N	N	N	N
GCF_001902965.4_ASM190296v4_genomic	RefSeq	0_0_105_6_0_0_0_91_1_0	Kp1	SL258	CG258	-	-	Klebsiella pneumoniae	ST258	-	-	-	unknown (KL106)	O2afg	-	-	-	-	-	ND	N	N	N	N	N	N	N	N	N	N	N	N	N	N	N	N	N	N	N	N	N	N	N	N
GCF_001903015.4_ASM190301v4_genomic	RefSeq	0_0_105_6_0_0_17_5_105_0	Kp1	SL258	CG258	-	-	Klebsiella pneumoniae	ST258	-	-	-	unknown (KL107)	O2afg	-	-	-	-	-	ND	N	N	N	N	N	N	N	N	N	N	N	N	N	N	N	N	N	N	N	N	N	N	N	N
GCF_001903025.4_ASM190302v4_genomic	RefSeq	0_0_105_6_0_0_0_26_1_0	Kp1	SL258	CG258	-	-	Klebsiella pneumoniae	ST258	-	-	-	unknown (KL106)	O2afg	-	-	-	-	-	ND	N	N	N	N	N	N	N	N	N	N	N	N	N	N	N	N	N	N	N	N	N	N	N	N
GCF_001903035.4_ASM190303v4_genomic	RefSeq	0_0_105_0_24_0_0_1_15_0	Kp1	SL258	CG340	-	-	Klebsiella pneumoniae	ST11	clb 3	-	-	K27	O2afg	2	Cko	ybt 17	ICEKp10	-	ND	N	N	N	N	N	N	N	N	N	N	N	N	N	N	N	N	N	N	N	N	N	N	N	N
GCF_001903045.4_ASM190304v4_genomic	RefSeq	0_0_105_6_0_0_17_5_106_0	Kp1	SL258	CG258	-	-	Klebsiella pneumoniae	ST258	-	-	-	unknown (KL107)	O3b	-	-	-	-	-	ND	N	N	N	N	N	N	N	N	N	N	N	N	N	N	N	N	N	N	N	N	N	N	N	N
GCF_001903095.4_ASM190309v4_genomic	RefSeq	0_0_105_6_0_0_17_5_107_0	Kp1	SL258	CG258	-	-	Klebsiella pneumoniae	ST258	-	-	-	unknown (KL107)	O2afg	-	-	-	-	-	ND	N	N	N	N	N	N	N	N	N	N	N	N	N	N	N	N	N	N	N	N	N	N	N	N
GCF_001903105.4_ASM190310v4_genomic	RefSeq	0_0_105_6_0_0_17_141_2_0	Kp1	SL258	CG258	-	-	Klebsiella pneumoniae	ST258	clb 3	-	-	unknown (KL107)	O2afg	2	Cko	ybt 17	ICEKp10 (truncated)	-	ND	N	N	N	N	N	N	N	N	N	N	N	N	N	N	N	N	N	N	N	N	N	N	N	N
GCF_001903125.3_ASM190312v4_genomic	RefSeq	0_0_105_6_0_0_0_0_94_0	Kp1	SL258	CG258	-	-	Klebsiella pneumoniae	ST258	-	-	-	unknown (KL106)	O2afg	-	-	-	-	-	ND	N	N	N	N	N	N	N	N	N	N	N	N	N	N	N	N	N	N	N	N	N	N	N	N
GCF_001903135.4_ASM190313v4_genomic	RefSeq	0_0_105_6_0_0_17_35_1_0	Kp1	SL258	CG258	-	-	Klebsiella pneumoniae	ST258	-	-	-	unknown (KL107)	O2afg	-	-	-	-	-	ND	N	N	N	N	N	N	N	N	N	N	N	N	N	N	N	N	N	N	N	N	N	N	N	N
GCF_001903175.4_ASM190317v4_genomic	RefSeq	0_0_105_6_0_0_0_94_2_0	Kp1	SL258	CG258	-	-	Klebsiella pneumoniae	ST258	clb 3	-	-	unknown (KL106)	O2afg	2*	Cko	ybt 17	ICEKp10	-	ND	N	N	N	N	N	N	N	N	N	N	N	N	N	N	N	N	N	N	N	N	N	N	N	N
GCF_001903195.4_ASM190319v4_genomic	RefSeq	0_0_105_6_0_0_17_5_108_0	Kp1	SL258	CG258	-	-	Klebsiella pneumoniae	ST258	-	-	-	unknown (KL107)	O2afg	-	-	-	-	-	ND	N	N	N	N	N	N	N	N	N	N	N	N	N	N	N	N	N	N	N	N	N	N	N	N
GCF_001903205.4_ASM190320v4_genomic	RefSeq	0_0_105_6_0_0_17_5_109_0	Kp1	SL258	CG258	-	-	Klebsiella pneumoniae	ST258	-	-	-	unknown (KL107)	unknown (OL102)	-	-	-	-	-	ND	N	N	N	N	N	N	N	N	N	N	N	N	N	N	N	N	N	N	N	N	N	N	N	N
GCF_001903215.4_ASM190321v4_genomic	RefSeq	0_0_105_6_0_0_17_5_110_0	Kp1	SL258	CG258	-	-	Klebsiella pneumoniae	ST258	-	-	-	unknown (KL107)	O2afg	-	-	-	-	-	ND	N	N	N	N	N	N	N	N	N	N	N	N	N	N	N	N	N	N	N	N	N	N	N	N
GCF_001903255.4_ASM190325v4_genomic	RefSeq	0_0_105_6_0_0_0_77_2_0	Kp1	SL258	CG258	-	-	Klebsiella pneumoniae	ST258	-	-	-	unknown (KL106)	O2afg	-	-	-	-	-	ND	N	N	N	N	N	N	N	N	N	N	N	N	N	N	N	N	N	N	N	N	N	N	N	N
GCF_001903265.4_ASM190326v4_genomic	RefSeq	0_0_105_6_0_0_17_5_111_0	Kp1	SL258	CG258	-	-	Klebsiella pneumoniae	ST258	-	-	-	unknown (KL107)	O2afg	-	-	-	-	-	ND	N	N	N	N	N	N	N	N	N	N	N	N	N	N	N	N	N	N	N	N	N	N	N	N
GCF_001903285.4_ASM190328v4_genomic	RefSeq	0_0_105_6_0_0_17_5_112_0	Kp1	SL258	CG258	-	-	Klebsiella pneumoniae	ST258	-	-	-	unknown (KL107)	O2afg	-	-	-	-	-	ND	N	N	N	N	N	N	N	N	N	N	N	N	N	N	N	N	N	N	N	N	N	N	N	N
GCF_001903295.4_ASM190329v4_genomic	RefSeq	0_0_105_6_0_0_17_5_113_0	Kp1	SL258	CG258	-	-	Klebsiella pneumoniae	ST258	-	-	-	unknown (KL107)	O2afg	-	-	-	-	-	ND	N	N	N	N	N	N	N	N	N	N	N	N	N	N	N	N	N	N	N	N	N	N	N	N
GCF_001903335.4_ASM190333v4_genomic	RefSeq	0_0_105_0_24_0_0_1_16_0	Kp1	SL258	CG340	-	-	Klebsiella pneumoniae	ST11	clb 3	-	-	K27	O2afg	2	Cko	ybt 17	ICEKp10	-	ND	N	N	N	N	N	N	N	N	N	N	N	N	N	N	N	N	N	N	N	N	N	N	N	N
GCF_001903355.4_ASM190335v4_genomic	RefSeq	0_0_105_6_0_0_17_5_114_0	Kp1	SL258	CG258	-	-	Klebsiella pneumoniae	ST258	-	-	-	unknown (KL107)	O2afg	-	-	-	-	-	ND	N	N	N	N	N	N	N	N	N	N	N	N	N	N	N	N	N	N	N	N	N	N	N	N
GCF_001903365.4_ASM190336v4_genomic	RefSeq	0_0_105_6_0_0_0_78_1_0	Kp1	SL258	CG258	-	-	Klebsiella pneumoniae	ST258	-	-	-	unknown (KL106)	O2afg	-	-	-	-	-	ND	N	N	N	N	N	N	N	N	N	N	N	N	N	N	N	N	N	N	N	N	N	N	N	N
GCF_001903385.4_ASM190338v4_genomic	RefSeq	0_0_105_6_0_0_17_5_115_0	Kp1	SL258	CG258	-	-	Klebsiella pneumoniae	ST258	-	-	-	unknown (KL107)	O2afg	-	-	-	-	-	ND	N	N	N	N	N	N	N	N	N	N	N	N	N	N	N	N	N	N	N	N	N	N	N	N
GCF_001903415.4_ASM190341v4_genomic	RefSeq	0_0_105_6_0_0_0_0_95_0	Kp1	SL258	CG258	-	-	Klebsiella pneumoniae	ST258	-	-	-	unknown (KL106)	O2afg	-	-	-	-	-	ND	N	N	N	N	N	N	N	N	N	N	N	N	N	N	N	N	N	N	N	N	N	N	N	N
GCF_001903435.4_ASM190343v4_genomic	RefSeq	0_0_105_6_0_0_17_119_2_0	Kp1	SL258	CG258	-	-	Klebsiella pneumoniae	ST258	-	-	-	unknown (KL107)	O2afg	-	-	-	-	-	ND	N	N	N	N	N	N	N	N	N	N	N	N	N	N	N	N	N	N	N	N	N	N	N	N
GCF_001903445.4_ASM190344v4_genomic	RefSeq	0_0_105_6_0_0_17_5_116_0	Kp1	SL258	CG258	-	-	Klebsiella pneumoniae	ST258	-	-	-	unknown (KL107)	O2afg	-	-	-	-	-	ND	N	N	N	N	N	N	N	N	N	N	N	N	N	N	N	N	N	N	N	N	N	N	N	N
GCF_001903465.4_ASM190346v4_genomic	RefSeq	0_0_105_6_0_0_17_36_1_0	Kp1	SL258	CG258	-	-	Klebsiella pneumoniae	ST258	-	-	-	unknown (KL107)	O2afg	-	-	-	-	-	ND	N	N	N	N	N	N	N	N	N	N	N	N	N	N	N	N	N	N	N	N	N	N	N	N
GCF_001903495.4_ASM190349v4_genomic	RefSeq	0_0_105_6_0_0_17_5_117_0	Kp1	SL258	CG258	-	-	Klebsiella pneumoniae	ST258	-	-	-	unknown (KL107)	O2afg	-	-	-	-	-	ND	N	N	N	N	N	N	N	N	N	N	N	N	N	N	N	N	N	N	N	N	N	N	N	N
GCF_001903515.4_ASM190351v4_genomic	RefSeq	0_0_105_6_0_0_0_0_96_0	Kp1	SL258	CG258	-	-	Klebsiella pneumoniae	ST258	-	-	-	unknown (KL106)	O2afg	-	-	-	-	-	ND	N	N	N	N	N	N	N	N	N	N	N	N	N	N	N	N	N	N	N	N	N	N	N	N
GCF_001903525.4_ASM190352v4_genomic	RefSeq	0_0_105_6_0_0_17_5_118_0	Kp1	SL258	CG258	-	-	Klebsiella pneumoniae	ST258	-	-	-	unknown (KL107)	O2afg	-	-	-	-	-	ND	N	N	N	N	N	N	N	N	N	N	N	N	N	N	N	N	N	N	N	N	N	N	N	N
GCF_001903535.4_ASM190353v4_genomic	RefSeq	0_0_105_6_0_0_17_5_119_0	Kp1	SL258	CG258	-	-	Klebsiella pneumoniae	ST258	-	-	-	unknown (KL107)	O2afg	-	-	-	-	-	ND	N	N	N	N	N	N	N	N	N	N	N	N	N	N	N	N	N	N	N	N	N	N	N	N
GCF_001903555.4_ASM190355v4_genomic	RefSeq	0_0_105_6_0_0_17_5_120_0	Kp1	SL258	CG258	-	-	Klebsiella pneumoniae	ST258	-	-	-	unknown (KL107)	O2afg	-	-	-	-	-	ND	N	N	N	N	N	N	N	N	N	N	N	N	N	N	N	N	N	N	N	N	N	N	N	N
GCF_001903605.4_ASM190360v4_genomic	RefSeq	0_0_105_6_0_0_17_145_1_0	Kp1	SL258	CG258	-	-	Klebsiella pneumoniae	ST258	-	-	-	unknown (KL107)	O2afg	-	-	-	-	-	ND	N	N	N	N	N	N	N	N	N	N	N	N	N	N	N	N	N	N	N	N	N	N	N	N
GCF_001903615.4_ASM190361v4_genomic	RefSeq	0_0_369_0_0_0_0_17_0_6	Kp1	SL307	CG307	-	-	Klebsiella pneumoniae	ST307	-	-	-	unknown (KL102)	O2afg	-	-	-	-	-	ND	N	N	N	N	N	N	N	N	N	N	N	N	N	N	N	N	N	N	N	N	N	N	N	N
GCF_001903625.3_ASM190362v4_genomic	RefSeq	0_0_105_6_0_0_17_5_121_0	Kp1	SL258	CG258	-	-	Klebsiella pneumoniae	ST258	-	-	-	K28	O1	-	-	-	-	-	ND	N	N	N	N	N	N	N	N	N	N	N	N	N	N	N	N	N	N	N	N	N	N	N	N
GCF_001903675.4_ASM190367v4_genomic	RefSeq	0_0_105_6_0_0_0_36_2_0	Kp1	SL258	CG258	-	-	Klebsiella pneumoniae	ST258	-	-	-	unknown (KL106)	O2afg	-	-	-	-	-	ND	N	N	N	N	N	N	N	N	N	N	N	N	N	N	N	N	N	N	N	N	N	N	N	N
GCF_001903685.4_ASM190368v4_genomic	RefSeq	0_0_197_0_4_0_10_4_1_0	Kp1	SL147	CG147	-	-	Klebsiella pneumoniae	ST147	-	-	-	K64	O2a	-	-	ybt 10	ICEKp4	-	ND	N	N	N	N	N	N	N	N	N	N	N	N	N	N	N	N	N	N	N	N	N	N	N	N
GCF_001903695.4_ASM190369v4_genomic	RefSeq	0_0_369_0_0_0_0_0_1_171	Kp1	SL307	CG307	-	-	Klebsiella pneumoniae	ST307	-	-	-	unknown (KL102)	O2afg	-	-	-	-	-	ND	N	N	N	N	N	N	N	N	N	N	N	N	N	N	N	N	N	N	N	N	N	N	N	N
GCF_001903735.4_ASM190373v4_genomic	RefSeq	0_0_105_6_0_0_17_154_1_0	Kp1	SL258	CG258	-	-	Klebsiella pneumoniae	ST258	-	-	-	unknown (KL107)	O2afg	-	-	-	-	-	ND	N	N	N	N	N	N	N	N	N	N	N	N	N	N	N	N	N	N	N	N	N	N	N	N
GCF_001903755.4_ASM190375v4_genomic	RefSeq	0_0_105_6_0_0_17_5_122_0	Kp1	SL258	CG258	-	-	Klebsiella pneumoniae	ST258	-	-	-	unknown (KL107)	O2afg	-	-	-	-	-	ND	N	N	N	N	N	N	N	N	N	N	N	N	N	N	N	N	N	N	N	N	N	N	N	N
GCF_001903775.4_ASM190377v4_genomic	RefSeq	0_0_105_6_0_0_17_5_123_0	Kp1	SL258	CG258	-	-	Klebsiella pneumoniae	ST258	-	-	-	unknown (KL107)	O2afg	-	-	-	-	-	ND	N	N	N	N	N	N	N	N	N	N	N	N	N	N	N	N	N	N	N	N	N	N	N	N
GCF_001903785.4_ASM190378v4_genomic	RefSeq	0_0_105_6_0_0_17_5_124_0	Kp1	SL258	CG258	-	-	Klebsiella pneumoniae	ST258	-	-	-	unknown (KL107)	O2afg	-	-	-	-	-	ND	N	N	N	N	N	N	N	N	N	N	N	N	N	N	N	N	N	N	N	N	N	N	N	N
GCF_001903795.4_ASM190379v4_genomic	RefSeq	0_0_105_6_0_0_0_15_16_0	Kp1	SL258	CG258	-	-	Klebsiella pneumoniae	ST258	-	-	-	unknown (KL106)	O2afg	-	-	-	-	-	ND	N	N	N	N	N	N	N	N	N	N	N	N	N	N	N	N	N	N	N	N	N	N	N	N
GCF_001903835.4_ASM190383v4_genomic	RefSeq	0_0_105_6_0_0_17_21_1_0	Kp1	SL258	CG258	-	-	Klebsiella pneumoniae	ST258	-	-	-	unknown (KL107)	O2afg	-	-	-	-	-	ND	N	N	N	N	N	N	N	N	N	N	N	N	N	N	N	N	N	N	N	N	N	N	N	N
GCF_001903845.4_ASM190384v4_genomic	RefSeq	0_0_105_6_0_0_0_91_2_0	Kp1	SL258	CG258	-	-	Klebsiella pneumoniae	ST258	-	-	-	unknown (KL106)	O2afg	-	-	-	-	-	ND	N	N	N	N	N	N	N	N	N	N	N	N	N	N	N	N	N	N	N	N	N	N	N	N
GCF_001903865.4_ASM190386v4_genomic	RefSeq	0_0_105_6_0_0_17_22_2_0	Kp1	SL258	CG258	-	-	Klebsiella pneumoniae	ST258	-	-	-	unknown (KL107)	O2afg	-	-	-	-	-	ND	N	N	N	N	N	N	N	N	N	N	N	N	N	N	N	N	N	N	N	N	N	N	N	N
GCF_001903875.4_ASM190387v4_genomic	RefSeq	0_0_105_6_0_0_0_36_3_0	Kp1	SL258	CG258	-	-	Klebsiella pneumoniae	ST258	-	-	-	unknown (KL106)	O2afg	-	-	-	-	-	ND	N	N	N	N	N	N	N	N	N	N	N	N	N	N	N	N	N	N	N	N	N	N	N	N
GCF_001903915.4_ASM190391v4_genomic	RefSeq	0_0_105_6_0_0_17_32_1_0	Kp1	SL258	CG258	-	-	Klebsiella pneumoniae	ST258	clb 3 (truncated)	-	-	unknown (KL107)	O2afg	5	Cko	ybt 17	ICEKp10	-	ND	N	N	N	N	N	N	N	N	N	N	N	N	N	N	N	N	N	N	N	N	N	N	N	N
GCF_001903925.4_ASM190392v4_genomic	RefSeq	0_0_105_6_0_0_17_5_125_0	Kp1	SL258	CG258	-	-	Klebsiella pneumoniae	ST258	-	-	-	unknown (KL107)	O2afg	-	-	-	-	-	ND	N	N	N	N	N	N	N	N	N	N	N	N	N	N	N	N	N	N	N	N	N	N	N	N
GCF_001903935.4_ASM190393v4_genomic	RefSeq	0_0_105_6_0_0_17_7_68_0	Kp1	SL258	CG258	-	-	Klebsiella pneumoniae	ST258	clb 3 (incomplete) (truncated)	-	-	unknown (KL107)	O2afg	5	Cko	ybt 17	ICEKp10 (truncated)	-	ND	N	N	N	N	N	N	N	N	N	N	N	N	N	N	N	N	N	N	N	N	N	N	N	N
GCF_001903975.4_ASM190397v4_genomic	RefSeq	0_0_105_0_24_0_0_1_17_0	Kp1	SL258	CG340	-	-	Klebsiella pneumoniae	ST11	clb 3	-	-	K27	O2afg	2	Cko	ybt 17	ICEKp10	-	ND	N	N	N	N	N	N	N	N	N	N	N	N	N	N	N	N	N	N	N	N	N	N	N	N
GCF_001903995.4_ASM190399v4_genomic	RefSeq	0_0_105_6_0_0_17_5_126_0	Kp1	SL258	CG258	-	-	Klebsiella pneumoniae	ST258	-	-	-	unknown (KL107)	O2afg	-	-	-	-	-	ND	N	N	N	N	N	N	N	N	N	N	N	N	N	N	N	N	N	N	N	N	N	N	N	N
GCF_001904005.4_ASM190400v4_genomic	RefSeq	0_0_105_6_0_0_40_0_1_0	Kp1	SL258	CG258	-	-	Klebsiella pneumoniae	ST258	clb 3	-	-	unknown (KL107)	O2afg	2	Cko	ybt 17	ICEKp10	-	ND	N	N	N	N	N	N	N	N	N	N	N	N	N	N	N	N	N	N	N	N	N	N	N	N
GCF_001904015.4_ASM190401v4_genomic	RefSeq	0_0_46_5_1_0_0_0_2_0	Kp1	SL76	CG10052	-	-	Klebsiella pneumoniae	ST76	-	-	-	K10	unknown (O3/O3a)	-	-	-	-	-	ND	N	N	N	N	N	N	N	N	N	N	N	N	N	N	N	N	N	N	N	N	N	N	N	N
GCF_001904045.4_ASM190404v4_genomic	RefSeq	0_0_105_6_0_0_0_0_97_0	Kp1	SL258	CG258	-	-	Klebsiella pneumoniae	ST258	-	-	-	unknown (KL106)	O2afg	-	-	-	-	-	ND	N	N	N	N	N	N	N	N	N	N	N	N	N	N	N	N	N	N	N	N	N	N	N	N
GCF_001904075.4_ASM190407v4_genomic	RefSeq	0_0_46_5_1_0_0_0_3_0	Kp1	SL76	CG10052	-	-	Klebsiella pneumoniae	ST76	-	-	-	K10	O3/O3a	-	-	-	-	-	ND	N	N	N	N	N	N	N	N	N	N	N	N	N	N	N	N	N	N	N	N	N	N	N	N
GCF_001904095.4_ASM190409v4_genomic	RefSeq	0_0_105_6_0_0_0_36_4_0	Kp1	SL258	CG258	-	-	Klebsiella pneumoniae	ST258	-	-	-	unknown (KL106)	O2afg	-	-	-	-	-	ND	N	N	N	N	N	N	N	N	N	N	N	N	N	N	N	N	N	N	N	N	N	N	N	N
GCF_001904105.4_ASM190410v4_genomic	RefSeq	0_0_105_6_0_0_17_148_3_0	Kp1	SL258	CG258	-	-	Klebsiella pneumoniae	ST258	clb 3	-	-	unknown (KL107)	O2afg	2	Cko	ybt 17	ICEKp10	-	ND	N	N	N	N	N	N	N	N	N	N	N	N	N	N	N	N	N	N	N	N	N	N	N	N
GCF_001904115.4_ASM190411v4_genomic	RefSeq	0_0_105_6_0_0_17_148_4_0	Kp1	SL258	CG258	-	-	Klebsiella pneumoniae	ST258	clb 3	-	-	unknown (KL107)	O2afg	2	Cko	ybt 17	ICEKp10	-	ND	N	N	N	N	N	N	N	N	N	N	N	N	N	N	N	N	N	N	N	N	N	N	N	N
GCF_001904155.4_ASM190415v4_genomic	RefSeq	0_0_105_6_0_0_0_0_98_0	Kp1	SL258	CG258	-	-	Klebsiella pneumoniae	ST258	-	-	-	unknown (KL106)	O2afg	-	-	-	-	-	ND	N	N	N	N	N	N	N	N	N	N	N	N	N	N	N	N	N	N	N	N	N	N	N	N
GCF_001904165.4_ASM190416v4_genomic	RefSeq	0_0_105_6_0_0_17_5_127_0	Kp1	SL258	CG258	-	-	Klebsiella pneumoniae	ST258	-	-	-	unknown (KL107)	O2afg	-	-	-	-	-	ND	N	N	N	N	N	N	N	N	N	N	N	N	N	N	N	N	N	N	N	N	N	N	N	N
GCF_001904175.4_ASM190417v4_genomic	RefSeq	0_0_105_6_0_0_0_91_3_0	Kp1	SL258	CG258	-	-	Klebsiella pneumoniae	ST258	-	-	-	unknown (KL106)	O2afg	-	-	-	-	-	ND	N	N	N	N	N	N	N	N	N	N	N	N	N	N	N	N	N	N	N	N	N	N	N	N
GCF_001904205.4_ASM190420v4_genomic	RefSeq	0_0_105_6_0_0_17_154_2_0	Kp1	SL258	CG258	-	-	Klebsiella pneumoniae	ST258	-	-	-	unknown (KL107)	O2afg	-	-	-	-	-	ND	N	N	N	N	N	N	N	N	N	N	N	N	N	N	N	N	N	N	N	N	N	N	N	N
GCF_001904235.4_ASM190423v4_genomic	RefSeq	0_0_105_6_0_0_0_15_17_0	Kp1	SL258	CG258	-	-	Klebsiella pneumoniae	ST258	-	-	-	unknown (KL106)	O2afg	-	-	-	-	-	ND	N	N	N	N	N	N	N	N	N	N	N	N	N	N	N	N	N	N	N	N	N	N	N	N
GCF_001904245.4_ASM190424v4_genomic	RefSeq	0_0_197_0_4_0_10_4_2_0	Kp1	SL147	CG147	-	-	Klebsiella pneumoniae	ST147	-	-	-	K64	O2a	-	-	ybt 10	ICEKp4	-	ND	N	N	N	N	N	N	N	N	N	N	N	N	N	N	N	N	N	N	N	N	N	N	N	N
GCF_001904255.4_ASM190425v4_genomic	RefSeq	0_0_105_6_0_0_17_5_128_0	Kp1	SL258	CG258	-	-	Klebsiella pneumoniae	ST258	-	-	-	unknown (KL107)	O2afg	-	-	-	-	-	ND	N	N	N	N	N	N	N	N	N	N	N	N	N	N	N	N	N	N	N	N	N	N	N	N
GCF_001904295.4_ASM190429v4_genomic	RefSeq	0_0_105_6_0_0_17_148_5_0	Kp1	SL258	CG258	-	-	Klebsiella pneumoniae	ST258	clb 3	-	-	unknown (KL107)	O2afg	2	Cko	ybt 17	ICEKp10	-	ND	N	N	N	N	N	N	N	N	N	N	N	N	N	N	N	N	N	N	N	N	N	N	N	N
GCF_001904315.4_ASM190431v4_genomic	RefSeq	0_0_105_6_0_0_17_148_6_0	Kp1	SL258	CG258	-	-	Klebsiella pneumoniae	ST258	clb 3	-	-	unknown (KL107)	O2afg	2	Cko	ybt 17	ICEKp10	-	ND	N	N	N	N	N	N	N	N	N	N	N	N	N	N	N	N	N	N	N	N	N	N	N	N
GCF_001904325.4_ASM190432v4_genomic	RefSeq	0_0_105_6_0_0_0_0_99_0	Kp1	SL258	CG258	-	-	Klebsiella pneumoniae	ST258	-	-	-	unknown (KL106)	O2afg	-	-	-	-	-	ND	N	N	N	N	N	N	N	N	N	N	N	N	N	N	N	N	N	N	N	N	N	N	N	N
GCF_001904335.4_ASM190433v4_genomic	RefSeq	0_0_105_6_0_0_17_5_129_0	Kp1	SL258	CG258	-	-	Klebsiella pneumoniae	ST258	-	-	-	unknown (KL107)	O2afg	-	-	-	-	-	ND	N	N	N	N	N	N	N	N	N	N	N	N	N	N	N	N	N	N	N	N	N	N	N	N
GCF_001904375.4_ASM190437v4_genomic	RefSeq	0_0_105_6_0_0_0_0_100_0	Kp1	SL258	CG258	-	-	Klebsiella pneumoniae	ST258	-	-	-	unknown (KL106)	O2afg	-	-	-	-	-	ND	N	N	N	N	N	N	N	N	N	N	N	N	N	N	N	N	N	N	N	N	N	N	N	N
GCF_001904385.4_ASM190438v4_genomic	RefSeq	0_0_105_6_0_0_17_5_130_0	Kp1	SL258	CG258	-	-	Klebsiella pneumoniae	ST258	-	-	-	unknown (KL107)	O2afg	-	-	-	-	-	ND	N	N	N	N	N	N	N	N	N	N	N	N	N	N	N	N	N	N	N	N	N	N	N	N
GCF_001904405.4_ASM190440v4_genomic	RefSeq	0_0_105_0_24_0_2_0_1_0	Kp1	SL258	CG340	-	-	Klebsiella pneumoniae	ST11	clb 3	-	-	K27	O2afg	2	Cko	ybt 17	ICEKp10 (incomplete)	-	ND	N	N	N	N	N	N	N	N	N	N	N	N	N	N	N	N	N	N	N	N	N	N	N	N
GCF_001904425.4_ASM190442v4_genomic	RefSeq	0_0_105_6_0_0_17_5_131_0	Kp1	SL258	CG258	-	-	Klebsiella pneumoniae	ST258	-	-	-	unknown (KL107)	O2afg	-	-	-	-	-	ND	N	N	N	N	N	N	N	N	N	N	N	N	N	N	N	N	N	N	N	N	N	N	N	N
GCF_001904455.4_ASM190445v4_genomic	RefSeq	0_0_105_6_0_0_17_5_132_0	Kp1	SL258	CG258	-	-	Klebsiella pneumoniae	ST258	-	-	-	unknown (KL107)	O2afg	-	-	-	-	-	ND	N	N	N	N	N	N	N	N	N	N	N	N	N	N	N	N	N	N	N	N	N	N	N	N
GCF_001904475.4_ASM190447v4_genomic	RefSeq	0_0_105_0_24_0_1_0_1_0	Kp1	SL258	CG340	-	-	Klebsiella pneumoniae	ST11	clb 3	-	-	K27	O2afg	2	Cko	ybt 17	ICEKp10	-	ND	N	N	N	N	N	N	N	N	N	N	N	N	N	N	N	N	N	N	N	N	N	N	N	N
GCF_001904485.4_ASM190448v4_genomic	RefSeq	0_0_105_6_0_0_17_5_133_0	Kp1	SL258	CG258	-	-	Klebsiella pneumoniae	ST258	-	-	-	unknown (KL107)	O2afg	-	-	-	-	-	ND	N	N	N	N	N	N	N	N	N	N	N	N	N	N	N	N	N	N	N	N	N	N	N	N
GCF_001904495.4_ASM190449v4_genomic	RefSeq	0_0_105_6_0_0_17_32_2_0	Kp1	SL258	CG258	-	-	Klebsiella pneumoniae	ST258	clb 3 (truncated)	-	-	unknown (KL107)	O2afg	5	Cko	ybt 17	ICEKp10	-	ND	N	N	N	N	N	N	N	N	N	N	N	N	N	N	N	N	N	N	N	N	N	N	N	N
GCF_001904535.4_ASM190453v4_genomic	RefSeq	0_0_105_6_0_0_17_134_1_0	Kp1	SL258	CG258	-	-	Klebsiella pneumoniae	ST258	clb 3	-	-	unknown (KL107)	O2afg	2	Cko	ybt 17	ICEKp10	-	ND	N	N	N	N	N	N	N	N	N	N	N	N	N	N	N	N	N	N	N	N	N	N	N	N
GCF_001905185.1_ASM190518v1_genomic	RefSeq	0_0_105_6_0_0_17_132_23_0	Kp1	SL258	CG258	-	-	Klebsiella pneumoniae	ST258	clb 3	-	-	unknown (KL107)	O2afg	2	Cko	ybt 17	ICEKp10	-	ND	N	N	N	N	N	N	N	N	N	N	N	N	N	N	N	N	N	N	N	N	N	N	N	N
GCF_001905195.1_ASM190519v1_genomic	RefSeq	0_0_105_6_0_0_17_132_24_0	Kp1	SL258	CG258	-	-	Klebsiella pneumoniae	ST258	clb 3	-	-	unknown (KL107)	O2afg	2	Cko	ybt 17	ICEKp10	-	ND	N	N	N	N	N	N	N	N	N	N	N	N	N	N	N	N	N	N	N	N	N	N	N	N
GCF_001905225.1_ASM190522v1_genomic	RefSeq	0_0_105_6_0_0_17_132_25_0	Kp1	SL258	CG258	-	-	Klebsiella pneumoniae	ST258	clb 3	-	-	unknown (KL107)	unknown (O2afg)	2	Cko	ybt 17	ICEKp10	-	ND	N	N	N	N	N	N	N	N	N	N	N	N	N	N	N	N	N	N	N	N	N	N	N	N
GCF_001905235.1_ASM190523v1_genomic	RefSeq	0_0_105_6_0_0_17_133_1_0	Kp1	SL258	CG258	-	-	Klebsiella pneumoniae	ST258	clb 3	-	-	unknown (KL107)	O2afg	2	Cko	ybt 17	ICEKp10	-	ND	N	N	N	N	N	N	N	N	N	N	N	N	N	N	N	N	N	N	N	N	N	N	N	N
GCF_001905315.1_ASM190531v1_genomic	RefSeq	0_0_105_6_0_0_17_132_26_0	Kp1	SL258	CG258	-	-	Klebsiella pneumoniae	ST258	clb 3 (incomplete)	-	-	unknown (KL107)	O2afg	-	Cko	ybt 17	ICEKp10	-	ND	N	N	N	N	N	N	N	N	N	N	N	N	N	N	N	N	N	N	N	N	N	N	N	N
GCF_001906645.1_ASM190664v1_genomic	RefSeq	0_0_105_6_0_0_17_132_27_0	Kp1	SL258	CG258	-	-	Klebsiella pneumoniae	ST258	clb 3	-	-	unknown (KL107)	O2afg	2	Cko	ybt 17	ICEKp10	-	ND	N	N	N	N	N	N	N	N	N	N	N	N	N	N	N	N	N	N	N	N	N	N	N	N
GCF_001906685.1_ASM190668v1_genomic	RefSeq	0_0_105_6_0_0_17_132_28_0	Kp1	SL258	CG258	-	-	Klebsiella pneumoniae	ST258	clb 3	-	-	unknown (KL107)	O2afg	2	Cko	ybt 17	ICEKp10	-	ND	N	N	N	N	N	N	N	N	N	N	N	N	N	N	N	N	N	N	N	N	N	N	N	N
GCF_001906705.1_ASM190670v1_genomic	RefSeq	0_0_105_6_0_0_17_132_29_0	Kp1	SL258	CG258	-	-	Klebsiella pneumoniae	ST258	clb 3	-	-	unknown (KL107)	O2afg	2	Cko	ybt 17	ICEKp10	-	ND	N	N	N	N	N	N	N	N	N	N	N	N	N	N	N	N	N	N	N	N	N	N	N	N
GCF_001906715.1_ASM190671v1_genomic	RefSeq	0_0_105_6_0_0_17_132_30_0	Kp1	SL258	CG258	-	-	Klebsiella pneumoniae	ST258	clb 3	-	-	unknown (KL107)	O2afg	2	Cko	ybt 17	ICEKp10	-	ND	N	N	N	N	N	N	N	N	N	N	N	N	N	N	N	N	N	N	N	N	N	N	N	N
GCF_001906725.1_ASM190672v1_genomic	RefSeq	0_0_105_6_0_0_17_132_31_0	Kp1	SL258	CG258	-	-	Klebsiella pneumoniae	ST258	clb 3	-	-	unknown (KL107)	O2afg	2	Cko	ybt 17	ICEKp10	-	ND	N	N	N	N	N	N	N	N	N	N	N	N	N	N	N	N	N	N	N	N	N	N	N	N
GCF_001907955.1_ASM190795v1_genomic	RefSeq	0_0_407_0_0_0_0_1_1_0	Kp1	SL198	CG198	-	-	Klebsiella pneumoniae	ST198	-	-	-	K30	O1	-	-	ybt 16	ICEKp12	-	ND	N	N	N	N	N	N	N	N	N	N	N	N	N	N	N	N	N	N	N	N	N	N	N	N
GCF_001908515.1_ASM190851v1_genomic	RefSeq	0_0_215_1_0_0_0_0_0_0	Kp1	SL244	CG10051	-	-	Klebsiella pneumoniae	ST244	-	-	-	K15	O4	-	-	-	-	-	ND	N	N	N	N	N	N	N	N	N	N	N	N	N	N	N	N	N	N	N	N	N	N	N	N
GCF_001908595.1_ASM190859v1_genomic	RefSeq	0_0_197_0_4_0_2_3_4_0	Kp1	SL147	CG147	-	-	Klebsiella pneumoniae	ST147	-	-	-	K64	O2a	-	-	ybt 16	ICEKp12	-	ND	N	N	N	N	N	N	N	N	N	N	N	N	N	N	N	N	N	N	N	N	N	N	N	N
GCF_001908625.1_ASM190862v1_genomic	RefSeq	0_0_197_0_4_0_2_3_5_0	Kp1	SL147	CG147	-	-	Klebsiella pneumoniae	ST147	-	-	-	K64	O2a	-	-	ybt 16	ICEKp12 (truncated)	-	ND	N	N	N	N	N	N	N	N	N	N	N	N	N	N	N	N	N	N	N	N	N	N	N	N
GCF_001908655.1_ASM190865v1_genomic	RefSeq	0_0_197_0_4_0_2_3_6_0	Kp1	SL147	CG147	-	-	Klebsiella pneumoniae	ST147	-	-	-	K64	O2a	-	-	ybt 16	ICEKp12	-	ND	N	N	N	N	N	N	N	N	N	N	N	N	N	N	N	N	N	N	N	N	N	N	N	N
GCF_001908675.1_ASM190867v1_genomic	RefSeq	0_0_197_0_4_0_2_3_7_0	Kp1	SL147	CG147	-	-	Klebsiella pneumoniae	ST147	-	-	-	K64	O2a	-	-	ybt 16	ICEKp12	-	ND	N	N	N	N	N	N	N	N	N	N	N	N	N	N	N	N	N	N	N	N	N	N	N	N
GCF_001908695.1_ASM190869v1_genomic	RefSeq	0_0_197_0_4_0_2_3_8_0	Kp1	SL147	CG147	-	-	Klebsiella pneumoniae	ST147	-	-	-	K64	O2a	-	-	ybt 16	ICEKp12	-	ND	N	N	N	N	N	N	N	N	N	N	N	N	N	N	N	N	N	N	N	N	N	N	N	N
GCF_001908715.1_ASM190871v1_genomic	RefSeq	0_0_105_0_15_0_1_0_1_0	Kp1	SL258	CG340	-	-	Klebsiella pneumoniae	ST340	-	-	-	K55	O3b	-	-	-	-	-	ND	N	N	N	N	N	N	N	N	N	N	N	N	N	N	N	N	N	N	N	N	N	N	N	N
GCF_001908875.1_ASM190887v1_genomic	RefSeq	0_0_197_0_4_0_2_3_9_0	Kp1	SL147	CG147	-	-	Klebsiella pneumoniae	ST147	-	-	-	K64	O2a	-	-	ybt 16	ICEKp12	-	ND	N	N	N	N	N	N	N	N	N	N	N	N	N	N	N	N	N	N	N	N	N	N	N	N
GCF_001908895.1_ASM190889v1_genomic	RefSeq	0_0_105_0_9_0_4_0_3_0	Kp1	SL258	CG340	-	-	Klebsiella pneumoniae	ST11	-	-	-	K15	O4	-	-	ybt 9	ICEKp3	-	ND	N	N	N	N	N	N	N	N	N	N	N	N	N	N	N	N	N	N	N	N	N	N	N	N
GCF_001913175.1_ASM191317v1_genomic	RefSeq	0_0_84_0_8_0_0_7_3_0	Kp1	SL101	CG101	-	-	Klebsiella pneumoniae	ST101	-	-	-	K17	O1	-	-	ybt 9	ICEKp3	-	ND	N	N	N	N	N	N	N	N	N	N	N	N	N	N	N	N	N	N	N	N	N	N	N	N
GCF_001922465.1_ASM192246v1_genomic	RefSeq	0_0_105_0_19_1_0_0_2_0	Kp1	SL258	CG340	-	-	Klebsiella pneumoniae	ST11	-	-	-	unknown (K74)	O3b	-	-	-	-	-	ND	N	N	N	N	N	N	N	N	N	N	N	N	N	N	N	N	N	N	N	N	N	N	N	N
GCF_001929345.1_ASM192934v1_genomic	RefSeq	0_0_127_8_0_0_0_0_0_1	Kp1	SL6	CG6	-	-	Klebsiella pneumoniae	ST6	-	-	-	K7	O1	-	-	ybt 16	ICEKp12	-	ND	N	N	N	N	N	N	N	N	N	N	N	N	N	N	N	N	N	N	N	N	N	N	N	N
GCF_001931705.1_ASM193170v1_genomic	RefSeq	0_0_109_7_3_0_0_0_1_0	Kp1	SL37	CG3753	-	-	Klebsiella pneumoniae	ST37	-	-	-	unknown (KL128)	O3b	-	-	-	-	-	ND	N	N	N	N	N	N	N	N	N	N	N	N	N	N	N	N	N	N	N	N	N	N	N	N
GCF_001936035.1_ASM193603v1_genomic	RefSeq	0_0_410_0_0_0_0_0_1_0	Kp1	SL505	CG505	-	-	Klebsiella pneumoniae	ST505	-	-	-	K64	O1	-	-	-	-	-	ND	N	N	N	N	N	N	N	N	N	N	N	N	N	N	N	N	N	N	N	N	N	N	N	N
GCF_001938035.1_ASM193803v1_genomic	RefSeq	0_0_22_27_0_0_0_1_23_0	Kp1	SL17	CG16	-	-	Klebsiella pneumoniae	ST3721	-	-	-	K51	O3b	-	-	ybt 10	ICEKp4 (truncated)	-	ND	N	N	N	N	N	N	N	N	N	N	N	N	N	N	N	N	N	N	N	N	N	N	N	N
GCF_001939855.1_ASM193985v1_genomic	RefSeq	0_0_429_0_4_2_0_0_0_0	Kp1	SL23	CG23	yes	no	Klebsiella pneumoniae	ST23	clb 2	iuc 1	iro 1	K1	O1	2	Cko	ybt 1	ICEKp10	KpVP-1	I	1	1	1	1	1	1	2	1	1	1	1	2	2	1	2	2	1	1	2	1	1	1	1	2
GCF_001939885.2_ASM193988v2_genomic	RefSeq	0_0_158_0_0_0_0_0_0_1	Kp1	SL45	CG10255	-	-	Klebsiella pneumoniae	ST485	-	iuc 1	iro 1	K5	O3b	-	-	ybt 4	plasmid	KpVP-1	ND	N	N	N	N	N	N	N	N	N	N	N	N	N	N	N	N	N	N	N	N	N	N	N	N
GCF_001945475.1_ASM194547v1_genomic	RefSeq	0_0_221_1_8_0_0_0_1_0	Kp1	SL111	CG111	-	-	Klebsiella pneumoniae	ST111	-	-	-	unknown (K63)	O1	-	-	ybt 10	ICEKp4	-	ND	N	N	N	N	N	N	N	N	N	N	N	N	N	N	N	N	N	N	N	N	N	N	N	N
GCF_001950635.1_ASM195063v1_genomic	RefSeq	0_0_131_1_29_0_0_0_0_0	Kp1	SL35	CG35	-	-	Klebsiella pneumoniae	ST35	-	-	-	K62	O1	-	-	ybt 16	ICEKp12	-	III	1	1	1	1	1	1	1	1	1	1	1	1	1	1	1	1	1	1	1	1	1	1	1	1
GCF_001950655.1_ASM195065v1_genomic	RefSeq	0_0_157_1_0_0_0_0_1_0	Kp1	SL485	CG485	-	-	Klebsiella pneumoniae	ST485	-	-	-	K10	O3/O3a	-	-	-	-	-	ND	N	N	N	N	N	N	N	N	N	N	N	N	N	N	N	N	N	N	N	N	N	N	N	N
GCF_001950675.1_ASM195067v1_genomic	RefSeq	0_0_0_0_2_0_17_0_1_0	Kp1	SL15	CG15	-	-	Klebsiella pneumoniae	ST15	-	-	-	unknown (KL112)	O1	-	-	-	-	-	ND	N	N	N	N	N	N	N	N	N	N	N	N	N	N	N	N	N	N	N	N	N	N	N	N
GCF_001952835.1_ASM195283v1_genomic	RefSeq	0_0_357_0_0_0_0_0_1_0	Kp1	SL2549	CG2549	-	-	Klebsiella pneumoniae	ST2549	-	-	-	K8	O1	-	-	-	-	-	V	1	1	1	1	1	1	1	1	1	1	1	1	1	1	1	2	1	1	2	1	1	1	1	1
GCF_001952875.1_ASM195287v1_genomic	RefSeq	0_0_197_0_25_1_0_1_1_0	Kp1	SL147	CG147	-	-	Klebsiella pneumoniae	ST392	-	-	-	K27	O4	-	-	-	-	-	ND	N	N	N	N	N	N	N	N	N	N	N	N	N	N	N	N	N	N	N	N	N	N	N	N
GCF_001952895.1_ASM195289v1_genomic	RefSeq	0_0_105_0_14_0_0_0_1_0	Kp1	SL258	CG340	-	-	Klebsiella pneumoniae	ST340	-	-	-	K55	O3b	-	-	-	-	-	ND	N	N	N	N	N	N	N	N	N	N	N	N	N	N	N	N	N	N	N	N	N	N	N	N
GCF_001952915.1_ASM195291v1_genomic	RefSeq	0_0_105_6_0_0_82_0_1_0	Kp1	SL258	CG258	-	-	Klebsiella pneumoniae	ST258	clb 3	-	-	unknown (KL107)	O2afg	2	Cko	ybt 17	ICEKp10	-	ND	N	N	N	N	N	N	N	N	N	N	N	N	N	N	N	N	N	N	N	N	N	N	N	N
GCF_001956965.1_ASM195696v1_genomic	RefSeq	0_0_197_0_4_0_2_3_10_0	Kp1	SL147	CG147	-	-	Klebsiella pneumoniae	ST147	-	-	-	K64	O2a	-	-	ybt 16	ICEKp12	-	ND	N	N	N	N	N	N	N	N	N	N	N	N	N	N	N	N	N	N	N	N	N	N	N	N
GCF_001969305.1_ASM196930v1_genomic	RefSeq	1_0_74_0_0_0_0_0_0_0	Kp3	SL1169	CG1169	-	-	Klebsiella variicola subsp. variicola	ST1169	-	-	-	K14	O3/O3a	-	-	-	-	-	ND	N	N	N	N	N	N	N	N	N	N	N	N	N	N	N	N	N	N	N	N	N	N	N	N
GCF_001969905.2_ASM196990v2_genomic	RefSeq	0_0_106_0_3_0_0_3_1_0	Kp1	SL395	CG395	-	-	Klebsiella pneumoniae	ST395	-	-	-	K2	O1	-	-	ybt 16	ICEKp12	-	ND	N	N	N	N	N	N	N	N	N	N	N	N	N	N	N	N	N	N	N	N	N	N	N	N
GCF_001970155.2_ASM197015v2_genomic	RefSeq	0_0_115_0_0_0_0_0_1_0	Kp1	SL218	CG10146	-	-	Klebsiella pneumoniae	ST23	-	iuc 1	-	K57	O2afg	-	-	ybt 9	ICEKp3	-	ND	N	N	N	N	N	N	N	N	N	N	N	N	N	N	N	N	N	N	N	N	N	N	N	N
GCF_001970165.2_ASM197016v2_genomic	RefSeq	0_0_106_0_3_0_0_5_1_0	Kp1	SL395	CG395	-	-	Klebsiella pneumoniae	ST395	-	iuc 1	-	K2	O2a	-	-	ybt 16	ICEKp12	-	ND	N	N	N	N	N	N	N	N	N	N	N	N	N	N	N	N	N	N	N	N	N	N	N	N
GCF_001970175.2_ASM197017v2_genomic	RefSeq	0_0_106_0_3_0_0_3_2_0	Kp1	SL395	CG395	-	-	Klebsiella pneumoniae	ST395	-	-	-	K2	O1	-	-	ybt 16	ICEKp12	-	ND	N	N	N	N	N	N	N	N	N	N	N	N	N	N	N	N	N	N	N	N	N	N	N	N
GCF_001984895.1_ASM198489v1_genomic	RefSeq	0_0_88_0_0_0_0_1_9_0	Kp1	SL231	CG231	-	-	Klebsiella pneumoniae	ST231	-	-	-	K51	O1	-	-	ybt 14	ICEKp5	-	ND	N	N	N	N	N	N	N	N	N	N	N	N	N	N	N	N	N	N	N	N	N	N	N	N
GCF_001989495.1_ASM198949v1_genomic	RefSeq	1_0_26_1_1_0_0_0_1_0	Kp3	SL363	CG363	-	-	Klebsiella variicola subsp. variicola	ST363	-	-	-	K53	unknown (O5)	-	-	-	-	-	ND	N	N	N	N	N	N	N	N	N	N	N	N	N	N	N	N	N	N	N	N	N	N	N	N
GCF_001989515.1_ASM198951v1_genomic	RefSeq	1_0_26_1_1_0_0_0_2_0	Kp3	SL363	CG363	-	-	Klebsiella variicola subsp. variicola	ST363	-	-	-	K53	unknown (O5)	-	-	-	-	-	ND	N	N	N	N	N	N	N	N	N	N	N	N	N	N	N	N	N	N	N	N	N	N	N	N
GCF_001989535.1_ASM198953v1_genomic	RefSeq	1_0_26_1_1_0_0_0_3_0	Kp3	SL363	CG363	-	-	Klebsiella variicola subsp. variicola	ST363	-	-	-	K53	unknown (O5)	-	-	-	-	-	ND	N	N	N	N	N	N	N	N	N	N	N	N	N	N	N	N	N	N	N	N	N	N	N	N
GCF_002055765.1_ASM205576v1_genomic	RefSeq	0_0_366_0_2_1_0_0_2_0	Kp1	SL234	CG234	-	-	Klebsiella pneumoniae	ST234	clb 3	-	-	K30	O1	2	Cko	ybt 17	ICEKp10	-	ND	N	N	N	N	N	N	N	N	N	N	N	N	N	N	N	N	N	N	N	N	N	N	N	N
GCF_002055855.1_ASM205585v1_genomic	RefSeq	0_0_1_1_17_0_3_1_2_0	Kp1	SL14	CG14	-	-	Klebsiella pneumoniae	ST14	-	-	-	K2	O1	-	-	-	-	-	ND	N	N	N	N	N	N	N	N	N	N	N	N	N	N	N	N	N	N	N	N	N	N	N	N
GCF_002056385.1_ASM205638v1_genomic	RefSeq	0_0_105_6_0_0_17_0_97_0	Kp1	SL258	CG258	-	-	Klebsiella pneumoniae	ST258	-	-	-	unknown (KL107)	O2afg	-	-	-	-	-	ND	N	N	N	N	N	N	N	N	N	N	N	N	N	N	N	N	N	N	N	N	N	N	N	N
GCF_002056475.1_ASM205647v1_genomic	RefSeq	0_0_105_6_0_0_3_0_1_0	Kp1	SL258	CG258	-	-	Klebsiella pneumoniae	ST258	-	-	-	unknown (KL106)	O2afg	-	-	-	-	-	ND	N	N	N	N	N	N	N	N	N	N	N	N	N	N	N	N	N	N	N	N	N	N	N	N
GCF_002085855.1_ASM208585v1_genomic	RefSeq	0_0_105_6_0_0_17_65_202_0	Kp1	SL258	CG258	-	-	Klebsiella pneumoniae	ST512	-	-	-	unknown (KL107)	unknown (OL102)	-	-	-	-	-	ND	N	N	N	N	N	N	N	N	N	N	N	N	N	N	N	N	N	N	N	N	N	N	N	N
GCF_002085865.1_ASM208586v1_genomic	RefSeq	0_0_105_6_0_0_17_65_203_0	Kp1	SL258	CG258	-	-	Klebsiella pneumoniae	ST512	-	-	-	unknown (KL107)	O2afg	-	-	-	-	-	ND	N	N	N	N	N	N	N	N	N	N	N	N	N	N	N	N	N	N	N	N	N	N	N	N
GCF_002085895.1_ASM208589v1_genomic	RefSeq	0_0_105_6_0_0_17_65_204_0	Kp1	SL258	CG258	-	-	Klebsiella pneumoniae	ST512	-	-	-	unknown (KL107)	O2afg	-	-	-	-	-	ND	N	N	N	N	N	N	N	N	N	N	N	N	N	N	N	N	N	N	N	N	N	N	N	N
GCF_002085915.1_ASM208591v1_genomic	RefSeq	0_0_105_6_0_0_17_65_205_0	Kp1	SL258	CG258	-	-	Klebsiella pneumoniae	ST512	-	-	-	unknown (KL107)	O2afg	-	-	-	-	-	ND	N	N	N	N	N	N	N	N	N	N	N	N	N	N	N	N	N	N	N	N	N	N	N	N
GCF_002085935.1_ASM208593v1_genomic	RefSeq	0_0_105_6_0_0_17_65_206_0	Kp1	SL258	CG258	-	-	Klebsiella pneumoniae	ST512	-	-	-	unknown (KL107)	O2afg	-	-	-	-	-	ND	N	N	N	N	N	N	N	N	N	N	N	N	N	N	N	N	N	N	N	N	N	N	N	N
GCF_002085975.1_ASM208597v1_genomic	RefSeq	0_0_105_6_0_0_17_65_207_0	Kp1	SL258	CG258	-	-	Klebsiella pneumoniae	ST512	-	-	-	unknown (KL107)	O2afg	-	-	-	-	-	ND	N	N	N	N	N	N	N	N	N	N	N	N	N	N	N	N	N	N	N	N	N	N	N	N
GCF_002085995.1_ASM208599v1_genomic	RefSeq	0_0_105_6_0_0_17_65_208_0	Kp1	SL258	CG258	-	-	Klebsiella pneumoniae	ST512	-	-	-	unknown (KL107)	O2afg	-	-	-	-	-	ND	N	N	N	N	N	N	N	N	N	N	N	N	N	N	N	N	N	N	N	N	N	N	N	N
GCF_002086005.1_ASM208600v1_genomic	RefSeq	0_0_105_6_0_0_17_74_7_0	Kp1	SL258	CG258	-	-	Klebsiella pneumoniae	ST512	-	-	-	unknown (KL107)	O2afg	-	-	-	-	-	ND	N	N	N	N	N	N	N	N	N	N	N	N	N	N	N	N	N	N	N	N	N	N	N	N
GCF_002086025.1_ASM208602v1_genomic	RefSeq	0_0_105_6_0_0_17_74_8_0	Kp1	SL258	CG258	-	-	Klebsiella pneumoniae	ST512	-	-	-	unknown (KL107)	O2afg	-	-	-	-	-	ND	N	N	N	N	N	N	N	N	N	N	N	N	N	N	N	N	N	N	N	N	N	N	N	N
GCF_002086055.1_ASM208605v1_genomic	RefSeq	0_0_105_6_0_0_17_74_9_0	Kp1	SL258	CG258	-	-	Klebsiella pneumoniae	ST512	-	-	-	unknown (KL107)	O2afg	-	-	-	-	-	ND	N	N	N	N	N	N	N	N	N	N	N	N	N	N	N	N	N	N	N	N	N	N	N	N
GCF_002086075.1_ASM208607v1_genomic	RefSeq	0_0_105_6_0_0_0_5_116_0	Kp1	SL258	CG258	-	-	Klebsiella pneumoniae	ST258	-	-	-	unknown (KL106)	unknown (O2afg)	-	-	-	-	-	ND	N	N	N	N	N	N	N	N	N	N	N	N	N	N	N	N	N	N	N	N	N	N	N	N
GCF_002086095.1_ASM208609v1_genomic	RefSeq	0_0_105_6_0_0_17_65_209_0	Kp1	SL258	CG258	-	-	Klebsiella pneumoniae	ST512	-	-	-	unknown (KL107)	O2afg	-	-	-	-	-	ND	N	N	N	N	N	N	N	N	N	N	N	N	N	N	N	N	N	N	N	N	N	N	N	N
GCF_002087215.1_ASM208721v1_genomic	RefSeq	0_0_197_0_21_0_0_0_2_0	Kp1	SL147	CG147	-	-	Klebsiella pneumoniae	ST147	-	iuc 1	-	K35	O5	-	-	-	-	KpVP-1	ND	N	N	N	N	N	N	N	N	N	N	N	N	N	N	N	N	N	N	N	N	N	N	N	N
GCF_002104175.1_ASM210417v1_genomic	RefSeq	0_0_105_0_11_0_6_0_2_0	Kp1	SL258	CG340	-	-	Klebsiella pneumoniae	ST340	-	-	-	unknown (K15)	O4	-	-	-	-	-	ND	N	N	N	N	N	N	N	N	N	N	N	N	N	N	N	N	N	N	N	N	N	N	N	N
GCF_002104185.1_ASM210418v1_genomic	RefSeq	0_0_105_6_0_0_69_0_8_0	Kp1	SL258	CG258	-	-	Klebsiella pneumoniae	ST258	-	-	-	unknown (KL107)	O2afg	-	-	-	-	-	ND	N	N	N	N	N	N	N	N	N	N	N	N	N	N	N	N	N	N	N	N	N	N	N	N
GCF_002104215.1_ASM210421v1_genomic	RefSeq	0_0_105_0_0_0_1_2_1_0	Kp1	SL258	CG340	-	-	Klebsiella pneumoniae	ST11	clb 3	-	-	unknown (K64)	O2a	2	Cko	ybt 0	ICEKp10	-	ND	N	N	N	N	N	N	N	N	N	N	N	N	N	N	N	N	N	N	N	N	N	N	N	N
GCF_002104255.1_ASM210425v1_genomic	RefSeq	0_0_105_0_11_0_12_0_3_0	Kp1	SL258	CG340	-	-	Klebsiella pneumoniae	ST340	-	-	-	unknown (K15)	O4	-	-	-	-	-	ND	N	N	N	N	N	N	N	N	N	N	N	N	N	N	N	N	N	N	N	N	N	N	N	N
GCF_002104265.1_ASM210426v1_genomic	RefSeq	0_0_105_6_0_0_69_0_0_0	Kp1	SL258	CG258	-	-	Klebsiella pneumoniae	ST258	-	-	-	unknown (KL107)	O2afg	-	-	-	-	-	ND	N	N	N	N	N	N	N	N	N	N	N	N	N	N	N	N	N	N	N	N	N	N	N	N
GCF_002104295.1_ASM210429v1_genomic	RefSeq	0_0_105_6_0_0_69_0_9_0	Kp1	SL258	CG258	-	-	Klebsiella pneumoniae	ST258	-	-	-	unknown (KL107)	O2afg	-	-	-	-	-	ND	N	N	N	N	N	N	N	N	N	N	N	N	N	N	N	N	N	N	N	N	N	N	N	N
GCF_002104315.1_ASM210431v1_genomic	RefSeq	0_0_105_0_0_0_2_0_1_0	Kp1	SL258	CG340	-	-	Klebsiella pneumoniae	ST11	clb 3	-	-	unknown (K64)	O2a	2	Cko	ybt 0	ICEKp10	-	ND	N	N	N	N	N	N	N	N	N	N	N	N	N	N	N	N	N	N	N	N	N	N	N	N
GCF_002104355.1_ASM210435v1_genomic	RefSeq	0_0_105_0_0_0_10_0_1_0	Kp1	SL258	CG340	-	-	Klebsiella pneumoniae	ST11	clb 3	-	-	unknown (K64)	O2a	2	Cko	ybt 0	ICEKp10	-	ND	N	N	N	N	N	N	N	N	N	N	N	N	N	N	N	N	N	N	N	N	N	N	N	N
GCF_002104365.1_ASM210436v1_genomic	RefSeq	0_0_105_0_11_0_12_0_4_0	Kp1	SL258	CG340	-	-	Klebsiella pneumoniae	ST340	-	-	-	unknown (K15)	O4	-	-	-	-	-	ND	N	N	N	N	N	N	N	N	N	N	N	N	N	N	N	N	N	N	N	N	N	N	N	N
GCF_002108235.1_ASM210823v1_genomic	RefSeq	0_0_197_0_0_2_0_0_1_0	Kp1	SL147	CG147	-	-	Klebsiella pneumoniae	ST273	-	-	-	unknown (KL135)	O3b	-	-	-	-	-	ND	N	N	N	N	N	N	N	N	N	N	N	N	N	N	N	N	N	N	N	N	N	N	N	N
GCF_002108275.1_ASM210827v1_genomic	RefSeq	0_0_197_0_13_0_0_0_1_0	Kp1	SL147	CG147	-	-	Klebsiella pneumoniae	ST147	-	-	-	K64	O2a	-	-	ybt 10	ICEKp4	-	ND	N	N	N	N	N	N	N	N	N	N	N	N	N	N	N	N	N	N	N	N	N	N	N	N
GCF_002108315.1_ASM210831v1_genomic	RefSeq	0_0_126_0_2_0_0_0_1_0	Kp1	SL1	CG1	-	-	Klebsiella pneumoniae	ST1	-	-	-	K19	O1	-	-	ybt 14	ICEKp5	-	ND	N	N	N	N	N	N	N	N	N	N	N	N	N	N	N	N	N	N	N	N	N	N	N	N
GCF_002108335.1_ASM210833v1_genomic	RefSeq	0_0_126_1_1_0_0_0_1_0	Kp1	SL1	CG656	-	-	Klebsiella pneumoniae	ST656	-	-	-	unknown (KL177)	unknown (OL101)	-	-	ybt 14	ICEKp5	-	ND	N	N	N	N	N	N	N	N	N	N	N	N	N	N	N	N	N	N	N	N	N	N	N	N
GCF_002108355.1_ASM210835v1_genomic	RefSeq	0_0_126_1_4_0_0_0_1_0	Kp1	SL1	CG656	-	-	Klebsiella pneumoniae	ST656	-	-	-	unknown (KL177)	unknown (OL101)	-	-	ybt 14	ICEKp5	-	ND	N	N	N	N	N	N	N	N	N	N	N	N	N	N	N	N	N	N	N	N	N	N	N	N
GCF_002108395.1_ASM210839v1_genomic	RefSeq	0_0_197_0_25_4_0_0_1_0	Kp1	SL147	CG147	-	-	Klebsiella pneumoniae	ST392	-	-	-	K27	O4	-	-	-	-	-	ND	N	N	N	N	N	N	N	N	N	N	N	N	N	N	N	N	N	N	N	N	N	N	N	N
GCF_002108415.1_ASM210841v1_genomic	RefSeq	0_0_197_0_1_0_0_0_1_0	Kp1	SL147	CG147	-	-	Klebsiella pneumoniae	ST273	-	-	-	unknown (KL135)	O3b	-	-	-	-	-	ND	N	N	N	N	N	N	N	N	N	N	N	N	N	N	N	N	N	N	N	N	N	N	N	N
GCF_002113865.1_ASM211386v1_genomic	RefSeq	0_0_105_11_0_0_0_0_7_0	Kp1	SL258	CG3666	-	-	Klebsiella pneumoniae	ST11	-	-	-	K24	O2a	-	-	ybt 16	ICEKp12	-	ND	N	N	N	N	N	N	N	N	N	N	N	N	N	N	N	N	N	N	N	N	N	N	N	N
GCF_002115605.1_ASM211560v1_genomic	RefSeq	0_0_105_6_0_0_17_156_3_0	Kp1	SL258	CG258	-	-	Klebsiella pneumoniae	ST258	-	-	-	unknown (KL107)	O2afg	-	-	-	-	-	ND	N	N	N	N	N	N	N	N	N	N	N	N	N	N	N	N	N	N	N	N	N	N	N	N
GCF_002115625.1_ASM211562v1_genomic	RefSeq	0_0_105_6_0_0_17_156_4_0	Kp1	SL258	CG258	-	-	Klebsiella pneumoniae	ST258	-	-	-	unknown (KL107)	O2afg	-	-	-	-	-	ND	N	N	N	N	N	N	N	N	N	N	N	N	N	N	N	N	N	N	N	N	N	N	N	N
GCF_002115645.1_ASM211564v1_genomic	RefSeq	0_0_105_6_0_0_17_156_5_0	Kp1	SL258	CG258	-	-	Klebsiella pneumoniae	ST258	-	-	-	unknown (KL107)	O2afg	-	-	-	-	-	ND	N	N	N	N	N	N	N	N	N	N	N	N	N	N	N	N	N	N	N	N	N	N	N	N
GCF_002116885.1_ASM211688v1_genomic	RefSeq	0_0_395_0_6_0_0_0_0_0	Kp1	SL86	CG86	-	-	Klebsiella pneumoniae	ST86	-	-	-	K2	O1	-	-	-	-	-	ND	N	N	N	N	N	N	N	N	N	N	N	N	N	N	N	N	N	N	N	N	N	N	N	N
GCF_002119075.1_ASM211907v1_genomic	RefSeq	0_0_88_0_1_0_0_0_1_0	Kp1	SL231	CG231	-	-	Klebsiella pneumoniae	ST231	-	-	-	K51	O1	-	-	-	-	-	ND	N	N	N	N	N	N	N	N	N	N	N	N	N	N	N	N	N	N	N	N	N	N	N	N
GCF_002119085.1_ASM211908v1_genomic	RefSeq	0_0_137_7_0_0_0_0_0_0	Kp1	SL29	CG10181	-	-	Klebsiella pneumoniae	ST29	-	-	-	K19	O1	-	-	ybt 14	ICEKp5? (incomplete)	-	ND	N	N	N	N	N	N	N	N	N	N	N	N	N	N	N	N	N	N	N	N	N	N	N	N
GCF_002119865.1_ASM211986v1_genomic	RefSeq	1_0_7_0_0_0_0_0_1_0	Kp3	SL1708	CG1708	-	-	Klebsiella variicola subsp. variicola	ST1708	-	-	-	unknown (KL183)	unknown (OL103)	-	-	-	-	-	ND	N	N	N	N	N	N	N	N	N	N	N	N	N	N	N	N	N	N	N	N	N	N	N	N
GCF_002119885.1_ASM211988v1_genomic	RefSeq	0_0_105_6_0_0_17_58_2_0	Kp1	SL258	CG258	-	-	Klebsiella pneumoniae	ST512	-	-	-	unknown (KL107)	O2afg	-	-	-	-	-	ND	N	N	N	N	N	N	N	N	N	N	N	N	N	N	N	N	N	N	N	N	N	N	N	N
GCF_002119895.1_ASM211989v1_genomic	RefSeq	0_0_105_6_0_0_26_0_1_0	Kp1	SL258	CG258	-	-	Klebsiella pneumoniae	ST512	-	-	-	unknown (KL107)	O2afg	-	-	-	-	-	ND	N	N	N	N	N	N	N	N	N	N	N	N	N	N	N	N	N	N	N	N	N	N	N	N
GCF_002119945.1_ASM211994v1_genomic	RefSeq	2_0_47_0_0_0_0_0_0_0	Kp2	SL10037	CG10302	-	-	Klebsiella quasipneumoniae subsp. quasipneumoniae	ST3872	-	-	-	unknown (K60)	O3/O3a	-	-	-	-	-	ND	N	N	N	N	N	N	N	N	N	N	N	N	N	N	N	N	N	N	N	N	N	N	N	N
GCF_002119955.1_ASM211995v1_genomic	RefSeq	0_0_1_1_0_1_1_0_0_6	Kp1	SL14	CG14	-	-	Klebsiella pneumoniae	ST14	-	-	-	K2	O1	-	-	ybt 10	ICEKp4	-	ND	N	N	N	N	N	N	N	N	N	N	N	N	N	N	N	N	N	N	N	N	N	N	N	N
GCF_002120065.1_ASM212006v1_genomic	RefSeq	0_0_105_6_0_0_77_0_1_0	Kp1	SL258	CG258	-	-	Klebsiella pneumoniae	ST868	-	-	-	unknown (KL107)	O2afg	-	-	-	-	-	ND	N	N	N	N	N	N	N	N	N	N	N	N	N	N	N	N	N	N	N	N	N	N	N	N
GCF_002120105.1_ASM212010v1_genomic	RefSeq	0_0_105_6_0_0_17_57_1_0	Kp1	SL258	CG258	-	-	Klebsiella pneumoniae	ST512	-	-	-	unknown (KL107)	O2afg	-	-	-	-	-	ND	N	N	N	N	N	N	N	N	N	N	N	N	N	N	N	N	N	N	N	N	N	N	N	N
GCF_002148835.1_ASM214883v1_genomic	RefSeq	0_0_369_0_0_0_0_28_33_0	Kp1	SL307	CG307	-	-	Klebsiella pneumoniae	ST307	-	-	-	unknown (KL102)	O2afg	-	-	-	-	-	ND	N	N	N	N	N	N	N	N	N	N	N	N	N	N	N	N	N	N	N	N	N	N	N	N
GCF_002153315.2_ASM215331v2_genomic	RefSeq	0_0_105_6_0_0_0_67_2_0	Kp1	SL258	CG258	-	-	Klebsiella pneumoniae	ST258	-	-	-	unknown (KL106)	unknown (OL102)	-	-	-	-	-	ND	N	N	N	N	N	N	N	N	N	N	N	N	N	N	N	N	N	N	N	N	N	N	N	N
GCF_002154825.1_ASM215482v1_genomic	RefSeq	0_0_105_0_11_0_5_0_1_0	Kp1	SL258	CG340	-	-	Klebsiella pneumoniae	ST340	-	-	-	K15	O4	-	-	-	-	-	ND	N	N	N	N	N	N	N	N	N	N	N	N	N	N	N	N	N	N	N	N	N	N	N	N
GCF_002156725.1_ASM215672v1_genomic	RefSeq	0_0_105_6_0_0_17_6_1_0	Kp1	SL258	CG258	-	-	Klebsiella pneumoniae	ST258	clb 3	-	-	unknown (KL107)	O2afg	5	Cko	ybt 17	ICEKp10	-	ND	N	N	N	N	N	N	N	N	N	N	N	N	N	N	N	N	N	N	N	N	N	N	N	N
GCF_002156745.1_ASM215674v1_genomic	RefSeq	0_0_109_4_2_0_0_0_1_0	Kp1	SL37	CG2867	-	-	Klebsiella pneumoniae	ST37	-	-	-	unknown (KL105)	O2afg	-	-	-	-	-	ND	N	N	N	N	N	N	N	N	N	N	N	N	N	N	N	N	N	N	N	N	N	N	N	N
GCF_002156765.1_ASM215676v1_genomic	RefSeq	1_0_15_4_0_0_0_0_0_0	Kp3	SL595	CG906	-	-	Klebsiella variicola subsp. variicola	ST906	-	-	-	K10	O5	-	-	-	-	-	ND	N	N	N	N	N	N	N	N	N	N	N	N	N	N	N	N	N	N	N	N	N	N	N	N
GCF_002156785.1_ASM215678v1_genomic	RefSeq	0_0_1_1_17_0_4_0_12_0	Kp1	SL14	CG14	-	-	Klebsiella pneumoniae	ST14	-	-	-	K2	O1	-	-	ybt 14	ICEKp5 (truncated)	-	ND	N	N	N	N	N	N	N	N	N	N	N	N	N	N	N	N	N	N	N	N	N	N	N	N
GCF_002157345.1_ASM215734v1_genomic	RefSeq	0_0_407_0_0_0_0_0_2_0	Kp1	SL198	CG198	-	-	Klebsiella pneumoniae	ST198	-	-	-	K30	O1	-	-	ybt 16	ICEKp12	-	ND	N	N	N	N	N	N	N	N	N	N	N	N	N	N	N	N	N	N	N	N	N	N	N	N
GCF_002162395.1_ASM216239v1_genomic	RefSeq	0_0_105_6_0_0_41_0_1_0	Kp1	SL258	CG258	-	-	Klebsiella pneumoniae	ST258	clb 3	-	-	unknown (KL107)	unknown (OL102)	2	Cko	ybt 17	ICEKp10	-	ND	N	N	N	N	N	N	N	N	N	N	N	N	N	N	N	N	N	N	N	N	N	N	N	N
GCF_002162405.1_ASM216240v1_genomic	RefSeq	0_0_105_6_0_0_0_66_1_0	Kp1	SL258	CG258	-	-	Klebsiella pneumoniae	ST258	-	-	-	unknown (KL106)	O2afg	-	-	-	-	-	ND	N	N	N	N	N	N	N	N	N	N	N	N	N	N	N	N	N	N	N	N	N	N	N	N
GCF_002162425.1_ASM216242v1_genomic	RefSeq	0_0_105_6_0_0_22_1_1_0	Kp1	SL258	CG258	-	-	Klebsiella pneumoniae	ST258	clb 3	-	-	unknown (KL107)	O2afg	5	Cko	ybt 17	ICEKp10	-	ND	N	N	N	N	N	N	N	N	N	N	N	N	N	N	N	N	N	N	N	N	N	N	N	N
GCF_002162475.1_ASM216247v1_genomic	RefSeq	0_0_105_6_0_16_3_0_1_0	Kp1	SL258	CG258	-	-	Klebsiella pneumoniae	ST258	-	-	-	K23	O2afg	-	-	-	-	-	ND	N	N	N	N	N	N	N	N	N	N	N	N	N	N	N	N	N	N	N	N	N	N	N	N
GCF_002163895.1_ASM216389v1_genomic	RefSeq	0_0_429_0_34_0_0_0_0_0	Kp1	SL23	CG23	no	no	Klebsiella pneumoniae	ST23	-	iuc 1	iro 3 (truncated),iro unknown	K1	O1	-	-	ybt 2	ICEKp1	KpVP-1	ND	N	N	N	N	N	N	N	N	N	N	N	N	N	N	N	N	N	N	N	N	N	N	N	N
GCF_002164695.2_ASM216469v2_genomic	RefSeq	0_0_158_8_13_0_0_1_0_13	Kp1	SL45	CG45	-	-	Klebsiella pneumoniae	ST45	-	-	-	K62	O2a	-	-	ybt 10	ICEKp4	-	ND	N	N	N	N	N	N	N	N	N	N	N	N	N	N	N	N	N	N	N	N	N	N	N	N
GCF_002164805.3_ASM216480v3_genomic	RefSeq	1_0_113_0_0_0_0_0_1_0	Kp3	SL1142	CG1142	-	-	Klebsiella variicola subsp. variicola	ST1142	-	-	-	unknown (KL105)	O5	-	-	-	-	-	ND	N	N	N	N	N	N	N	N	N	N	N	N	N	N	N	N	N	N	N	N	N	N	N	N
GCF_002164835.4_ASM216483v4_genomic	RefSeq	0_0_105_2_0_0_2_25_3_0	Kp1	SL258	CG11	-	-	Klebsiella pneumoniae	ST11	-	-	-	K64	O2a	-	-	ybt 9	ICEKp3	-	ND	N	N	N	N	N	N	N	N	N	N	N	N	N	N	N	N	N	N	N	N	N	N	N	N
GCF_002164855.2_ASM216485v2_genomic	RefSeq	0_0_105_2_0_0_2_17_131_0	Kp1	SL258	CG11	-	-	Klebsiella pneumoniae	ST11	-	-	-	K64	O2a	-	-	ybt 9	ICEKp3	-	ND	N	N	N	N	N	N	N	N	N	N	N	N	N	N	N	N	N	N	N	N	N	N	N	N
GCF_002173825.1_ASM217382v1_genomic	RefSeq	0_0_388_1_4_0_0_0_1_0	Kp1	SL25	CG25	-	-	Klebsiella pneumoniae	ST25	-	iuc 3	iro 3 (truncated)	unknown (K2)	O2afg	-	-	ybt 2	ICEKp1 (incomplete)	-	ND	N	N	N	N	N	N	N	N	N	N	N	N	N	N	N	N	N	N	N	N	N	N	N	N
GCF_002173875.1_ASM217387v1_genomic	RefSeq	0_0_429_0_37_0_0_0_0_0	Kp1	SL23	CG23	no	no	Klebsiella pneumoniae	ST23	-	iuc 1 (incomplete)	iro 1	K1	O1	-	-	-	-	KpVP-1	ND	N	N	N	N	N	N	N	N	N	N	N	N	N	N	N	N	N	N	N	N	N	N	N	N
GCF_002173955.1_ASM217395v1_genomic	RefSeq	0_0_132_0_0_0_0_0_0_0	Kp1	SL1117	CG1117	-	-	Klebsiella pneumoniae	ST1117	-	-	-	unknown (KL117)	O1	-	-	ybt 9	ICEKp3	-	V	1	1	1	1	1	1	1	1	1	1	1	1	1	1	1	2	1	1	2	1	1	1	1	1
GCF_002173965.1_ASM217396v1_genomic	RefSeq	0_0_46_4_0_0_0_0_1_0	Kp1	SL76	CG10237	-	-	Klebsiella pneumoniae	ST76-1LV	-	-	iro 3 (truncated)	unknown (K5)	O3/O3a	-	-	ybt 2	ICEKp1	-	ND	N	N	N	N	N	N	N	N	N	N	N	N	N	N	N	N	N	N	N	N	N	N	N	N
GCF_002174015.1_ASM217401v1_genomic	RefSeq	0_0_137_11_7_0_0_0_1_0	Kp1	SL29	CG711	-	-	Klebsiella pneumoniae	ST29	-	iuc 1	iro 1	K54	O1	-	-	ybt 9	ICEKp3	KpVP-1	ND	N	N	N	N	N	N	N	N	N	N	N	N	N	N	N	N	N	N	N	N	N	N	N	N
GCF_002174025.1_ASM217402v1_genomic	RefSeq	0_0_309_1_0_0_0_0_1_0	Kp1	SL462	CG462	-	-	Klebsiella pneumoniae	ST462	-	-	-	K9	O2afg	-	-	-	-	-	ND	N	N	N	N	N	N	N	N	N	N	N	N	N	N	N	N	N	N	N	N	N	N	N	N
GCF_002174075.1_ASM217407v1_genomic	RefSeq	0_0_309_1_0_0_0_0_0_0	Kp1	SL462	CG462	-	-	Klebsiella pneumoniae	ST462	-	-	-	K9	O2afg	-	-	-	-	-	ND	N	N	N	N	N	N	N	N	N	N	N	N	N	N	N	N	N	N	N	N	N	N	N	N
GCF_002174085.1_ASM217408v1_genomic	RefSeq	1_0_85_0_0_0_0_0_0_0	Kp3	SL718	CG718	-	-	Klebsiella variicola subsp. variicola	ST718	-	-	-	unknown (K34)	O3/O3a	-	-	-	-	-	ND	N	N	N	N	N	N	N	N	N	N	N	N	N	N	N	N	N	N	N	N	N	N	N	N
GCF_002180075.1_ASM218007v1_genomic	RefSeq	0_0_105_6_0_0_17_1_2_0	Kp1	SL258	CG258	-	-	Klebsiella pneumoniae	ST258	-	-	-	unknown (KL107)	O2afg	-	-	-	-	-	ND	N	N	N	N	N	N	N	N	N	N	N	N	N	N	N	N	N	N	N	N	N	N	N	N
GCF_002180155.1_ASM218015v1_genomic	RefSeq	0_0_105_6_0_0_17_5_134_0	Kp1	SL258	CG258	-	-	Klebsiella pneumoniae	ST258	-	-	-	unknown (KL107)	O2afg	-	-	-	-	-	ND	N	N	N	N	N	N	N	N	N	N	N	N	N	N	N	N	N	N	N	N	N	N	N	N
GCF_002180175.1_ASM218017v1_genomic	RefSeq	0_0_105_11_0_0_0_3_4_0	Kp1	SL258	CG3666	-	-	Klebsiella pneumoniae	ST11	-	-	-	K24	O2a	-	-	ybt 15	ICEKp11	-	ND	N	N	N	N	N	N	N	N	N	N	N	N	N	N	N	N	N	N	N	N	N	N	N	N
GCF_002180255.1_ASM218025v1_genomic	RefSeq	0_0_42_4_0_0_0_0_1_0	Kp1	SL3010	CG10013	-	-	Klebsiella pneumoniae	ST163	-	-	-	K12	O1	-	-	-	-	-	ND	N	N	N	N	N	N	N	N	N	N	N	N	N	N	N	N	N	N	N	N	N	N	N	N
GCF_002180295.1_ASM218029v1_genomic	RefSeq	0_0_105_6_0_0_17_9_52_0	Kp1	SL258	CG258	-	-	Klebsiella pneumoniae	ST258	-	-	-	unknown (KL107)	O2afg	-	-	-	-	-	ND	N	N	N	N	N	N	N	N	N	N	N	N	N	N	N	N	N	N	N	N	N	N	N	N
GCF_002180315.1_ASM218031v1_genomic	RefSeq	0_0_1_1_17_0_1_0_1_0	Kp1	SL14	CG14	-	-	Klebsiella pneumoniae	ST14	-	-	-	K2	O1	-	-	ybt 14	ICEKp5	-	ND	N	N	N	N	N	N	N	N	N	N	N	N	N	N	N	N	N	N	N	N	N	N	N	N
GCF_002180485.1_ASM218048v1_genomic	RefSeq	0_0_105_6_0_0_17_13_1_0	Kp1	SL258	CG258	-	-	Klebsiella pneumoniae	ST258	-	-	-	unknown (KL107)	O2afg	-	-	-	-	-	ND	N	N	N	N	N	N	N	N	N	N	N	N	N	N	N	N	N	N	N	N	N	N	N	N
GCF_002180495.1_ASM218049v1_genomic	RefSeq	0_0_127_5_0_1_0_0_2_0	Kp1	SL6	CG299	-	-	Klebsiella pneumoniae	ST299	clb 3	-	-	K7	O1	2	Cko	ybt 17	ICEKp10	-	ND	N	N	N	N	N	N	N	N	N	N	N	N	N	N	N	N	N	N	N	N	N	N	N	N
GCF_002180525.1_ASM218052v1_genomic	RefSeq	0_0_105_6_0_16_0_1_2_0	Kp1	SL258	CG258	-	-	Klebsiella pneumoniae	ST258	-	-	-	K23	O2afg	-	-	-	-	-	ND	N	N	N	N	N	N	N	N	N	N	N	N	N	N	N	N	N	N	N	N	N	N	N	N
GCF_002180535.1_ASM218053v1_genomic	RefSeq	0_0_105_6_0_0_0_1_15_0	Kp1	SL258	CG258	-	-	Klebsiella pneumoniae	ST258	clb 3	-	-	K51	O3b	5	Cko	ybt 17	ICEKp10 (truncated)	-	ND	N	N	N	N	N	N	N	N	N	N	N	N	N	N	N	N	N	N	N	N	N	N	N	N
GCF_002180565.1_ASM218056v1_genomic	RefSeq	0_0_105_6_0_0_0_65_1_0	Kp1	SL258	CG258	-	-	Klebsiella pneumoniae	ST258	-	-	-	unknown (KL106)	O2afg	-	-	-	-	-	ND	N	N	N	N	N	N	N	N	N	N	N	N	N	N	N	N	N	N	N	N	N	N	N	N
GCF_002180595.1_ASM218059v1_genomic	RefSeq	0_0_105_6_0_0_25_0_3_0	Kp1	SL258	CG258	-	-	Klebsiella pneumoniae	ST258	-	-	-	unknown (KL107)	O2afg	-	-	-	-	-	ND	N	N	N	N	N	N	N	N	N	N	N	N	N	N	N	N	N	N	N	N	N	N	N	N
GCF_002180605.1_ASM218060v1_genomic	RefSeq	0_0_105_6_0_19_0_0_1_0	Kp1	SL258	CG258	-	-	Klebsiella pneumoniae	ST258	-	-	-	unknown (KL107)	O2afg	-	-	-	-	-	ND	N	N	N	N	N	N	N	N	N	N	N	N	N	N	N	N	N	N	N	N	N	N	N	N
GCF_002180645.1_ASM218064v1_genomic	RefSeq	0_0_22_24_11_0_0_0_2_0	Kp1	SL17	CG17	-	-	Klebsiella pneumoniae	ST17	-	-	-	K25	O5	-	-	ybt 10	ICEKp4	-	ND	N	N	N	N	N	N	N	N	N	N	N	N	N	N	N	N	N	N	N	N	N	N	N	N
GCF_002180655.1_ASM218065v1_genomic	RefSeq	0_0_22_27_0_0_21_1_1_0	Kp1	SL17	CG16	-	-	Klebsiella pneumoniae	ST16	-	-	-	K51	O3b	-	-	-	-	-	ND	N	N	N	N	N	N	N	N	N	N	N	N	N	N	N	N	N	N	N	N	N	N	N	N
GCF_002180685.1_ASM218068v1_genomic	RefSeq	0_0_358_0_0_0_0_0_1_0	Kp1	SL3584	CG3584	-	-	Klebsiella pneumoniae	ST3584	-	-	-	K63	O1	-	-	-	-	-	ND	N	N	N	N	N	N	N	N	N	N	N	N	N	N	N	N	N	N	N	N	N	N	N	N
GCF_002180695.1_ASM218069v1_genomic	RefSeq	0_0_105_6_0_0_85_0_1_0	Kp1	SL258	CG258	-	-	Klebsiella pneumoniae	ST258	-	-	-	unknown (KL106)	O2afg	-	-	-	-	-	ND	N	N	N	N	N	N	N	N	N	N	N	N	N	N	N	N	N	N	N	N	N	N	N	N
GCF_002180725.1_ASM218072v1_genomic	RefSeq	0_0_197_0_25_1_2_0_1_0	Kp1	SL147	CG147	-	-	Klebsiella pneumoniae	ST392	-	-	-	K27	O4	-	-	-	-	-	ND	N	N	N	N	N	N	N	N	N	N	N	N	N	N	N	N	N	N	N	N	N	N	N	N
GCF_002180735.1_ASM218073v1_genomic	RefSeq	0_0_105_6_0_0_94_0_2_0	Kp1	SL258	CG258	-	-	Klebsiella pneumoniae	ST258	-	-	-	unknown (KL107)	O2afg	-	-	-	-	-	ND	N	N	N	N	N	N	N	N	N	N	N	N	N	N	N	N	N	N	N	N	N	N	N	N
GCF_002180765.1_ASM218076v1_genomic	RefSeq	0_0_105_6_0_0_17_113_13_0	Kp1	SL258	CG258	-	-	Klebsiella pneumoniae	ST258	clb 3	-	-	unknown (KL107)	O2afg	2	Cko	ybt 17	ICEKp10 (incomplete)	-	ND	N	N	N	N	N	N	N	N	N	N	N	N	N	N	N	N	N	N	N	N	N	N	N	N
GCF_002180775.1_ASM218077v1_genomic	RefSeq	0_0_105_6_0_16_1_0_1_0	Kp1	SL258	CG258	-	-	Klebsiella pneumoniae	ST258	-	-	-	K23	O2afg	-	-	-	-	-	ND	N	N	N	N	N	N	N	N	N	N	N	N	N	N	N	N	N	N	N	N	N	N	N	N
GCF_002180805.1_ASM218080v1_genomic	RefSeq	0_0_105_6_0_0_17_135_3_0	Kp1	SL258	CG258	-	-	Klebsiella pneumoniae	ST258	clb 3	-	-	unknown (KL107)	O2afg	2	Cko	ybt 17	ICEKp10	-	ND	N	N	N	N	N	N	N	N	N	N	N	N	N	N	N	N	N	N	N	N	N	N	N	N
GCF_002180845.1_ASM218084v1_genomic	RefSeq	0_0_105_6_0_0_17_3_1_0	Kp1	SL258	CG258	-	-	Klebsiella pneumoniae	ST258	-	-	-	unknown (KL107)	O2afg	-	-	-	-	-	ND	N	N	N	N	N	N	N	N	N	N	N	N	N	N	N	N	N	N	N	N	N	N	N	N
GCF_002180855.1_ASM218085v1_genomic	RefSeq	0_0_105_6_0_0_0_74_0_0	Kp1	SL258	CG258	-	-	Klebsiella pneumoniae	ST258	-	-	-	unknown (KL106)	O2afg	-	-	-	-	-	ND	N	N	N	N	N	N	N	N	N	N	N	N	N	N	N	N	N	N	N	N	N	N	N	N
GCF_002180885.1_ASM218088v1_genomic	RefSeq	0_0_105_6_0_0_0_64_6_0	Kp1	SL258	CG258	-	-	Klebsiella pneumoniae	ST258	-	-	-	unknown (KL106)	O2afg	-	-	-	-	-	ND	N	N	N	N	N	N	N	N	N	N	N	N	N	N	N	N	N	N	N	N	N	N	N	N
GCF_002180895.1_ASM218089v1_genomic	RefSeq	0_0_105_6_0_0_0_75_14_0	Kp1	SL258	CG258	-	-	Klebsiella pneumoniae	ST258	-	-	-	unknown (KL106)	O2afg	-	-	ybt 15	ICEKp11	-	ND	N	N	N	N	N	N	N	N	N	N	N	N	N	N	N	N	N	N	N	N	N	N	N	N
GCF_002180925.1_ASM218092v1_genomic	RefSeq	0_0_105_6_0_0_22_0_9_0	Kp1	SL258	CG258	-	-	Klebsiella pneumoniae	ST258	clb 3	-	-	unknown (KL107)	O2afg	5	Cko	ybt 17	ICEKp10	-	ND	N	N	N	N	N	N	N	N	N	N	N	N	N	N	N	N	N	N	N	N	N	N	N	N
GCF_002180935.1_ASM218093v1_genomic	RefSeq	0_0_105_6_0_0_22_0_10_0	Kp1	SL258	CG258	-	-	Klebsiella pneumoniae	ST258	clb 3	-	-	unknown (KL107)	O2afg	5	Cko	ybt 17	ICEKp10 (truncated)	-	ND	N	N	N	N	N	N	N	N	N	N	N	N	N	N	N	N	N	N	N	N	N	N	N	N
GCF_002180965.1_ASM218096v1_genomic	RefSeq	0_0_105_6_0_0_25_0_4_0	Kp1	SL258	CG258	-	-	Klebsiella pneumoniae	ST258	-	-	-	unknown (KL107)	O2afg	-	-	-	-	-	ND	N	N	N	N	N	N	N	N	N	N	N	N	N	N	N	N	N	N	N	N	N	N	N	N
GCF_002180975.1_ASM218097v1_genomic	RefSeq	0_0_105_6_11_0_0_0_9_0	Kp1	SL258	CG258	-	-	Klebsiella pneumoniae	ST258	-	-	-	K63	O2afg	-	-	-	-	-	ND	N	N	N	N	N	N	N	N	N	N	N	N	N	N	N	N	N	N	N	N	N	N	N	N
GCF_002181005.1_ASM218100v1_genomic	RefSeq	0_0_105_6_0_0_0_1_16_0	Kp1	SL258	CG258	-	-	Klebsiella pneumoniae	ST258	-	-	-	K51	O3b	-	-	-	-	-	ND	N	N	N	N	N	N	N	N	N	N	N	N	N	N	N	N	N	N	N	N	N	N	N	N
GCF_002181015.1_ASM218101v1_genomic	RefSeq	0_0_105_6_0_0_22_0_11_0	Kp1	SL258	CG258	-	-	Klebsiella pneumoniae	ST258	clb 3	-	-	unknown (KL107)	O2afg	5	Cko	ybt 17	ICEKp10	-	ND	N	N	N	N	N	N	N	N	N	N	N	N	N	N	N	N	N	N	N	N	N	N	N	N
GCF_002181045.1_ASM218104v1_genomic	RefSeq	0_0_105_6_0_0_0_2_1_0	Kp1	SL258	CG258	-	-	Klebsiella pneumoniae	ST258	clb 3	-	-	K51	O3b	5	Cko	ybt 17	ICEKp10 (truncated)	-	ND	N	N	N	N	N	N	N	N	N	N	N	N	N	N	N	N	N	N	N	N	N	N	N	N
GCF_002181055.1_ASM218105v1_genomic	RefSeq	0_0_105_6_0_1_0_0_1_0	Kp1	SL258	CG258	-	-	Klebsiella pneumoniae	ST258	-	-	-	unknown (KL106)	O2afg	-	-	-	-	-	ND	N	N	N	N	N	N	N	N	N	N	N	N	N	N	N	N	N	N	N	N	N	N	N	N
GCF_002181085.1_ASM218108v1_genomic	RefSeq	0_0_105_6_0_0_0_1_17_0	Kp1	SL258	CG258	-	-	Klebsiella pneumoniae	ST258	clb 3	-	-	K51	O3b	5	Cko	ybt 17	ICEKp10 (truncated)	-	ND	N	N	N	N	N	N	N	N	N	N	N	N	N	N	N	N	N	N	N	N	N	N	N	N
GCF_002181095.1_ASM218109v1_genomic	RefSeq	0_0_105_6_0_0_0_92_8_0	Kp1	SL258	CG258	-	-	Klebsiella pneumoniae	ST258	-	-	-	unknown (KL106)	O2afg	-	-	-	-	-	ND	N	N	N	N	N	N	N	N	N	N	N	N	N	N	N	N	N	N	N	N	N	N	N	N
GCF_002181105.1_ASM218110v1_genomic	RefSeq	0_0_105_6_0_0_25_0_5_0	Kp1	SL258	CG258	-	-	Klebsiella pneumoniae	ST258	-	-	-	unknown (KL107)	O2afg	-	-	-	-	-	ND	N	N	N	N	N	N	N	N	N	N	N	N	N	N	N	N	N	N	N	N	N	N	N	N
GCF_002181145.1_ASM218114v1_genomic	RefSeq	0_0_105_6_0_0_25_0_6_0	Kp1	SL258	CG258	-	-	Klebsiella pneumoniae	ST258	-	-	-	unknown (KL107)	O2afg	-	-	-	-	-	ND	N	N	N	N	N	N	N	N	N	N	N	N	N	N	N	N	N	N	N	N	N	N	N	N
GCF_002181165.1_ASM218116v1_genomic	RefSeq	0_0_105_6_0_0_17_147_1_0	Kp1	SL258	CG258	-	-	Klebsiella pneumoniae	ST258	clb 3	-	-	unknown (KL107)	O2afg	2	Cko	ybt 17	ICEKp10	-	ND	N	N	N	N	N	N	N	N	N	N	N	N	N	N	N	N	N	N	N	N	N	N	N	N
GCF_002181175.1_ASM218117v1_genomic	RefSeq	0_0_105_6_0_0_0_1_18_0	Kp1	SL258	CG258	-	-	Klebsiella pneumoniae	ST258	-	-	-	K51	O3b	-	-	-	-	-	ND	N	N	N	N	N	N	N	N	N	N	N	N	N	N	N	N	N	N	N	N	N	N	N	N
GCF_002181185.1_ASM218118v1_genomic	RefSeq	0_0_105_6_0_0_22_0_12_0	Kp1	SL258	CG258	-	-	Klebsiella pneumoniae	ST258	clb 3	-	-	unknown (KL107)	O2afg	5	Cko	ybt 17	ICEKp10	-	ND	N	N	N	N	N	N	N	N	N	N	N	N	N	N	N	N	N	N	N	N	N	N	N	N
GCF_002181225.1_ASM218122v1_genomic	RefSeq	0_0_413_1_0_0_0_0_1_0	Kp1	SL1229	CG1229	-	-	Klebsiella pneumoniae	ST1502	-	-	-	unknown (KL125)	O5	-	-	-	-	-	ND	N	N	N	N	N	N	N	N	N	N	N	N	N	N	N	N	N	N	N	N	N	N	N	N
GCF_002181245.1_ASM218124v1_genomic	RefSeq	0_0_105_6_0_0_22_0_3_0	Kp1	SL258	CG258	-	-	Klebsiella pneumoniae	ST258	clb 3	-	-	unknown (KL107)	O2afg	5	Cko	ybt 17	ICEKp10	-	ND	N	N	N	N	N	N	N	N	N	N	N	N	N	N	N	N	N	N	N	N	N	N	N	N
GCF_002181265.1_ASM218126v1_genomic	RefSeq	0_0_105_6_0_16_2_0_1_0	Kp1	SL258	CG258	-	-	Klebsiella pneumoniae	ST258	-	-	-	K23	unknown (OL102)	-	-	-	-	-	ND	N	N	N	N	N	N	N	N	N	N	N	N	N	N	N	N	N	N	N	N	N	N	N	N
GCF_002181275.1_ASM218127v1_genomic	RefSeq	0_0_105_6_0_0_22_0_13_0	Kp1	SL258	CG258	-	-	Klebsiella pneumoniae	ST258	clb 3	-	-	unknown (KL107)	O2afg	5	Cko	ybt 17	ICEKp10	-	ND	N	N	N	N	N	N	N	N	N	N	N	N	N	N	N	N	N	N	N	N	N	N	N	N
GCF_002181305.1_ASM218130v1_genomic	RefSeq	0_0_105_6_0_0_25_0_7_0	Kp1	SL258	CG258	-	-	Klebsiella pneumoniae	ST258	-	-	-	unknown (KL107)	O2afg	-	-	-	-	-	ND	N	N	N	N	N	N	N	N	N	N	N	N	N	N	N	N	N	N	N	N	N	N	N	N
GCF_002181325.1_ASM218132v1_genomic	RefSeq	0_0_105_6_0_0_22_0_14_0	Kp1	SL258	CG258	-	-	Klebsiella pneumoniae	ST258	clb 3	-	-	unknown (KL107)	O2afg	5	Cko	ybt 17	ICEKp10	-	ND	N	N	N	N	N	N	N	N	N	N	N	N	N	N	N	N	N	N	N	N	N	N	N	N
GCF_002181345.1_ASM218134v1_genomic	RefSeq	0_0_105_6_0_0_17_0_98_0	Kp1	SL258	CG258	-	-	Klebsiella pneumoniae	ST258	clb 3	-	-	unknown (KL107)	O2afg	5	Cko	ybt 17	ICEKp10 (truncated)	-	ND	N	N	N	N	N	N	N	N	N	N	N	N	N	N	N	N	N	N	N	N	N	N	N	N
GCF_002181355.1_ASM218135v1_genomic	RefSeq	0_0_105_6_0_0_17_138_3_0	Kp1	SL258	CG258	-	-	Klebsiella pneumoniae	ST258	clb 3	-	-	unknown (KL107)	O2afg	2	Cko	ybt 17	ICEKp10	-	ND	N	N	N	N	N	N	N	N	N	N	N	N	N	N	N	N	N	N	N	N	N	N	N	N
GCF_002181385.1_ASM218138v1_genomic	RefSeq	0_0_131_1_3_0_0_0_0_0	Kp1	SL35	CG35	-	-	Klebsiella pneumoniae	ST35	-	-	-	K22	O1	-	-	-	-	-	III	1	1	1	1	1	1	1	1	1	1	1	1	1	1	1	1	1	1	1	1	1	1	1	1
GCF_002181405.1_ASM218140v1_genomic	RefSeq	0_0_105_6_0_0_0_1_19_0	Kp1	SL258	CG258	-	-	Klebsiella pneumoniae	ST258	-	-	-	K51	O3b	-	-	-	-	-	ND	N	N	N	N	N	N	N	N	N	N	N	N	N	N	N	N	N	N	N	N	N	N	N	N
GCF_002181415.1_ASM218141v1_genomic	RefSeq	0_0_105_6_0_0_22_0_15_0	Kp1	SL258	CG258	-	-	Klebsiella pneumoniae	ST258	clb 3	-	-	unknown (KL107)	O2afg	5	Cko	ybt 17	ICEKp10 (truncated)	-	ND	N	N	N	N	N	N	N	N	N	N	N	N	N	N	N	N	N	N	N	N	N	N	N	N
GCF_002181445.1_ASM218144v1_genomic	RefSeq	0_0_197_0_25_1_0_0_4_0	Kp1	SL147	CG147	-	-	Klebsiella pneumoniae	ST392	-	-	-	K27	O4	-	-	-	-	-	ND	N	N	N	N	N	N	N	N	N	N	N	N	N	N	N	N	N	N	N	N	N	N	N	N
GCF_002181455.1_ASM218145v1_genomic	RefSeq	0_0_105_6_0_16_0_1_3_0	Kp1	SL258	CG258	-	-	Klebsiella pneumoniae	ST258	-	-	-	K23	O2afg	-	-	-	-	-	ND	N	N	N	N	N	N	N	N	N	N	N	N	N	N	N	N	N	N	N	N	N	N	N	N
GCF_002181485.1_ASM218148v1_genomic	RefSeq	0_0_105_6_0_0_59_0_1_0	Kp1	SL258	CG258	-	-	Klebsiella pneumoniae	ST258	-	-	-	unknown (KL106)	O2afg	-	-	-	-	-	ND	N	N	N	N	N	N	N	N	N	N	N	N	N	N	N	N	N	N	N	N	N	N	N	N
GCF_002181505.1_ASM218150v1_genomic	RefSeq	0_0_105_6_0_0_78_0_1_0	Kp1	SL258	CG258	-	-	Klebsiella pneumoniae	ST258	-	-	-	unknown (KL107)	O2afg	-	-	-	-	-	ND	N	N	N	N	N	N	N	N	N	N	N	N	N	N	N	N	N	N	N	N	N	N	N	N
GCF_002181525.1_ASM218152v1_genomic	RefSeq	0_0_105_6_0_0_25_0_8_0	Kp1	SL258	CG258	-	-	Klebsiella pneumoniae	ST258	-	-	-	unknown (KL107)	O2afg	-	-	-	-	-	ND	N	N	N	N	N	N	N	N	N	N	N	N	N	N	N	N	N	N	N	N	N	N	N	N
GCF_002181545.1_ASM218154v1_genomic	RefSeq	0_0_105_6_0_0_17_136_1_0	Kp1	SL258	CG258	-	-	Klebsiella pneumoniae	ST258	clb 3	-	-	unknown (KL107)	O2afg	2	Cko	ybt 17	ICEKp10	-	ND	N	N	N	N	N	N	N	N	N	N	N	N	N	N	N	N	N	N	N	N	N	N	N	N
GCF_002181555.1_ASM218155v1_genomic	RefSeq	0_0_105_6_0_16_0_2_1_0	Kp1	SL258	CG258	-	-	Klebsiella pneumoniae	ST258	-	-	-	K23	O2afg	-	-	-	-	-	ND	N	N	N	N	N	N	N	N	N	N	N	N	N	N	N	N	N	N	N	N	N	N	N	N
GCF_002181585.1_ASM218158v1_genomic	RefSeq	0_0_105_6_0_0_17_129_15_0	Kp1	SL258	CG258	-	-	Klebsiella pneumoniae	ST258	clb 3	-	-	unknown (KL107)	unknown (O2a)	2	Cko	ybt 17	ICEKp10	-	ND	N	N	N	N	N	N	N	N	N	N	N	N	N	N	N	N	N	N	N	N	N	N	N	N
GCF_002181595.1_ASM218159v1_genomic	RefSeq	0_0_105_6_0_0_17_129_16_0	Kp1	SL258	CG258	-	-	Klebsiella pneumoniae	ST258	clb 3	-	-	unknown (KL107)	unknown (O2a)	2	Cko	ybt 17	ICEKp10	-	ND	N	N	N	N	N	N	N	N	N	N	N	N	N	N	N	N	N	N	N	N	N	N	N	N
GCF_002181635.1_ASM218163v1_genomic	RefSeq	0_0_383_0_0_0_0_0_0_0	Kp1	SL3585	CG3585	-	-	Klebsiella pneumoniae	ST3585	-	-	-	unknown (KL111)	O3b	-	-	-	-	-	ND	N	N	N	N	N	N	N	N	N	N	N	N	N	N	N	N	N	N	N	N	N	N	N	N
GCF_002181665.1_ASM218166v1_genomic	RefSeq	0_0_105_6_0_0_94_0_3_0	Kp1	SL258	CG258	-	-	Klebsiella pneumoniae	ST258	-	-	-	unknown (KL107)	O2afg	-	-	-	-	-	ND	N	N	N	N	N	N	N	N	N	N	N	N	N	N	N	N	N	N	N	N	N	N	N	N
GCF_002181675.1_ASM218167v1_genomic	RefSeq	0_0_105_6_0_0_22_0_16_0	Kp1	SL258	CG258	-	-	Klebsiella pneumoniae	ST258	clb 3	-	-	unknown (KL107)	O2afg	5	Cko	ybt 17	ICEKp10	-	ND	N	N	N	N	N	N	N	N	N	N	N	N	N	N	N	N	N	N	N	N	N	N	N	N
GCF_002181705.1_ASM218170v1_genomic	RefSeq	0_0_105_6_0_0_0_75_15_0	Kp1	SL258	CG258	-	-	Klebsiella pneumoniae	ST258	-	-	-	unknown (KL106)	O2afg	-	-	-	-	-	ND	N	N	N	N	N	N	N	N	N	N	N	N	N	N	N	N	N	N	N	N	N	N	N	N
GCF_002181715.1_ASM218171v1_genomic	RefSeq	0_0_105_6_0_0_79_0_1_0	Kp1	SL258	CG258	-	-	Klebsiella pneumoniae	ST258	-	-	-	unknown (KL106)	O2afg	-	-	-	-	-	ND	N	N	N	N	N	N	N	N	N	N	N	N	N	N	N	N	N	N	N	N	N	N	N	N
GCF_002181745.1_ASM218174v1_genomic	RefSeq	0_0_105_6_0_0_0_64_7_0	Kp1	SL258	CG258	-	-	Klebsiella pneumoniae	ST258	-	-	-	unknown (KL106)	O2afg	-	-	-	-	-	ND	N	N	N	N	N	N	N	N	N	N	N	N	N	N	N	N	N	N	N	N	N	N	N	N
GCF_002181755.1_ASM218175v1_genomic	RefSeq	0_0_105_6_0_16_0_3_3_0	Kp1	SL258	CG258	-	-	Klebsiella pneumoniae	ST258	-	-	-	K23	O2afg	-	-	-	-	-	ND	N	N	N	N	N	N	N	N	N	N	N	N	N	N	N	N	N	N	N	N	N	N	N	N
GCF_002181785.1_ASM218178v1_genomic	RefSeq	0_0_105_6_0_0_0_64_8_0	Kp1	SL258	CG258	-	-	Klebsiella pneumoniae	ST258	-	-	-	unknown (KL106)	O2afg	-	-	-	-	-	ND	N	N	N	N	N	N	N	N	N	N	N	N	N	N	N	N	N	N	N	N	N	N	N	N
GCF_002181795.1_ASM218179v1_genomic	RefSeq	0_0_105_6_0_0_0_64_9_0	Kp1	SL258	CG258	-	-	Klebsiella pneumoniae	ST258	-	-	-	unknown (KL106)	O2afg	-	-	-	-	-	ND	N	N	N	N	N	N	N	N	N	N	N	N	N	N	N	N	N	N	N	N	N	N	N	N
GCF_002181825.1_ASM218182v1_genomic	RefSeq	0_0_105_6_0_0_17_137_1_0	Kp1	SL258	CG258	-	-	Klebsiella pneumoniae	ST258	clb 3	-	-	unknown (KL107)	O2afg	2	Cko	ybt 17	ICEKp10	-	ND	N	N	N	N	N	N	N	N	N	N	N	N	N	N	N	N	N	N	N	N	N	N	N	N
GCF_002181835.1_ASM218183v1_genomic	RefSeq	0_0_105_6_0_0_0_3_1_0	Kp1	SL258	CG258	-	-	Klebsiella pneumoniae	ST258	-	-	-	unknown (KL106)	O2afg	-	-	-	-	-	ND	N	N	N	N	N	N	N	N	N	N	N	N	N	N	N	N	N	N	N	N	N	N	N	N
GCF_002181865.1_ASM218186v1_genomic	RefSeq	0_0_105_6_0_0_0_64_10_0	Kp1	SL258	CG258	-	-	Klebsiella pneumoniae	ST258	-	-	-	unknown (KL106)	O2afg	-	-	-	-	-	ND	N	N	N	N	N	N	N	N	N	N	N	N	N	N	N	N	N	N	N	N	N	N	N	N
GCF_002181875.1_ASM218187v1_genomic	RefSeq	0_0_127_5_0_0_0_0_0_1	Kp1	SL6	CG299	-	-	Klebsiella pneumoniae	ST299	clb 3	-	-	K7	O1	2	Cko	ybt 17	ICEKp10	-	ND	N	N	N	N	N	N	N	N	N	N	N	N	N	N	N	N	N	N	N	N	N	N	N	N
GCF_002181895.1_ASM218189v1_genomic	RefSeq	0_0_22_24_1_0_4_0_1_0	Kp1	SL17	CG17	-	-	Klebsiella pneumoniae	ST17	-	-	-	K25	O5	-	-	ybt 15	ICEKp11	-	ND	N	N	N	N	N	N	N	N	N	N	N	N	N	N	N	N	N	N	N	N	N	N	N	N
GCF_002181915.1_ASM218191v1_genomic	RefSeq	0_0_22_24_13_0_0_1_1_0	Kp1	SL17	CG17	-	-	Klebsiella pneumoniae	ST17	-	-	-	K25	O5	-	-	ybt 15	ICEKp11	-	ND	N	N	N	N	N	N	N	N	N	N	N	N	N	N	N	N	N	N	N	N	N	N	N	N
GCF_002181945.1_ASM218194v1_genomic	RefSeq	0_0_22_24_14_0_0_0_1_0	Kp1	SL17	CG17	-	-	Klebsiella pneumoniae	ST17	-	-	-	K25	O5	-	-	ybt 15	ICEKp11	-	ND	N	N	N	N	N	N	N	N	N	N	N	N	N	N	N	N	N	N	N	N	N	N	N	N
GCF_002181955.1_ASM218195v1_genomic	RefSeq	0_0_22_24_13_0_0_0_1_0	Kp1	SL17	CG17	-	-	Klebsiella pneumoniae	ST17	-	-	-	K25	O5	-	-	ybt 15	ICEKp11 (truncated)	-	ND	N	N	N	N	N	N	N	N	N	N	N	N	N	N	N	N	N	N	N	N	N	N	N	N
GCF_002181965.1_ASM218196v1_genomic	RefSeq	0_0_105_6_0_0_22_0_17_0	Kp1	SL258	CG258	-	-	Klebsiella pneumoniae	ST258	clb 3	-	-	unknown (KL107)	O2afg	5	Cko	ybt 17	ICEKp10 (truncated)	-	ND	N	N	N	N	N	N	N	N	N	N	N	N	N	N	N	N	N	N	N	N	N	N	N	N
GCF_002182005.1_ASM218200v1_genomic	RefSeq	0_0_105_6_0_0_51_0_2_0	Kp1	SL258	CG258	-	-	Klebsiella pneumoniae	ST258	-	-	-	unknown (KL107)	O2afg	-	-	-	-	-	ND	N	N	N	N	N	N	N	N	N	N	N	N	N	N	N	N	N	N	N	N	N	N	N	N
GCF_002182045.1_ASM218204v1_genomic	RefSeq	0_0_22_27_0_0_9_1_14_0	Kp1	SL17	CG16	-	-	Klebsiella pneumoniae	ST16	-	-	-	K51	O3b	-	-	ybt 9	ICEKp3	-	ND	N	N	N	N	N	N	N	N	N	N	N	N	N	N	N	N	N	N	N	N	N	N	N	N
GCF_002182055.1_ASM218205v1_genomic	RefSeq	0_0_105_6_0_0_18_0_1_0	Kp1	SL258	CG258	-	-	Klebsiella pneumoniae	ST258	-	-	-	unknown (KL107)	O2afg	-	-	-	-	-	ND	N	N	N	N	N	N	N	N	N	N	N	N	N	N	N	N	N	N	N	N	N	N	N	N
GCF_002182065.1_ASM218206v1_genomic	RefSeq	0_0_105_6_0_0_93_0_1_0	Kp1	SL258	CG258	-	-	Klebsiella pneumoniae	ST258	-	-	-	unknown (KL107)	O2afg	-	-	-	-	-	ND	N	N	N	N	N	N	N	N	N	N	N	N	N	N	N	N	N	N	N	N	N	N	N	N
GCF_002182125.1_ASM218212v1_genomic	RefSeq	0_0_105_6_0_0_17_130_1_0	Kp1	SL258	CG258	-	-	Klebsiella pneumoniae	ST258	clb 3	-	-	unknown (KL107)	unknown (OL102)	2	Cko	ybt 17	ICEKp10	-	ND	N	N	N	N	N	N	N	N	N	N	N	N	N	N	N	N	N	N	N	N	N	N	N	N
GCF_002182135.1_ASM218213v1_genomic	RefSeq	0_0_105_6_0_0_18_0_2_0	Kp1	SL258	CG258	-	-	Klebsiella pneumoniae	ST258	-	-	-	unknown (KL107)	O2afg	-	-	-	-	-	ND	N	N	N	N	N	N	N	N	N	N	N	N	N	N	N	N	N	N	N	N	N	N	N	N
GCF_002182145.1_ASM218214v1_genomic	RefSeq	0_0_127_5_0_1_0_1_0_2	Kp1	SL6	CG299	-	-	Klebsiella pneumoniae	ST299	-	-	-	K7	O2a	-	-	-	-	-	ND	N	N	N	N	N	N	N	N	N	N	N	N	N	N	N	N	N	N	N	N	N	N	N	N
GCF_002182155.1_ASM218215v1_genomic	RefSeq	0_0_105_6_0_0_0_64_11_0	Kp1	SL258	CG258	-	-	Klebsiella pneumoniae	ST258	-	-	-	unknown (KL106)	O2afg	-	-	-	-	-	ND	N	N	N	N	N	N	N	N	N	N	N	N	N	N	N	N	N	N	N	N	N	N	N	N
GCF_002182205.1_ASM218220v1_genomic	RefSeq	0_0_80_8_0_0_0_1_1_0	Kp1	SL107	CG219	-	-	Klebsiella pneumoniae	ST219	-	-	-	unknown (KL114)	O1	-	-	-	-	-	ND	N	N	N	N	N	N	N	N	N	N	N	N	N	N	N	N	N	N	N	N	N	N	N	N
GCF_002182215.1_ASM218221v1_genomic	RefSeq	0_0_105_6_0_0_53_0_2_0	Kp1	SL258	CG258	-	-	Klebsiella pneumoniae	ST258	-	-	-	unknown (KL107)	O2afg	-	-	-	-	-	ND	N	N	N	N	N	N	N	N	N	N	N	N	N	N	N	N	N	N	N	N	N	N	N	N
GCF_002182235.1_ASM218223v1_genomic	RefSeq	0_0_98_2_5_0_0_0_1_0	Kp1	SL13	CG327	-	-	Klebsiella pneumoniae	ST327	-	-	-	K39	O1	-	-	ybt 10	ICEKp4	-	ND	N	N	N	N	N	N	N	N	N	N	N	N	N	N	N	N	N	N	N	N	N	N	N	N
GCF_002182245.1_ASM218224v1_genomic	RefSeq	0_0_105_6_0_0_52_0_1_0	Kp1	SL258	CG258	-	-	Klebsiella pneumoniae	ST3587	-	-	-	unknown (KL106)	O2afg	-	-	-	-	-	ND	N	N	N	N	N	N	N	N	N	N	N	N	N	N	N	N	N	N	N	N	N	N	N	N
GCF_002182285.1_ASM218228v1_genomic	RefSeq	0_0_105_6_0_0_0_64_12_0	Kp1	SL258	CG258	-	-	Klebsiella pneumoniae	ST258	-	-	-	unknown (KL106)	O2afg	-	-	-	-	-	ND	N	N	N	N	N	N	N	N	N	N	N	N	N	N	N	N	N	N	N	N	N	N	N	N
GCF_002182305.1_ASM218230v1_genomic	RefSeq	0_0_105_6_0_0_58_0_2_0	Kp1	SL258	CG258	-	-	Klebsiella pneumoniae	ST258	-	-	-	unknown (KL106)	O2afg	-	-	ybt 13	ICEKp2	-	ND	N	N	N	N	N	N	N	N	N	N	N	N	N	N	N	N	N	N	N	N	N	N	N	N
GCF_002182325.1_ASM218232v1_genomic	RefSeq	0_0_105_6_0_0_0_42_1_0	Kp1	SL258	CG258	-	-	Klebsiella pneumoniae	ST258	-	-	-	unknown (KL106)	O2afg	-	-	-	-	-	ND	N	N	N	N	N	N	N	N	N	N	N	N	N	N	N	N	N	N	N	N	N	N	N	N
GCF_002182525.1_ASM218252v1_genomic	RefSeq	0_0_105_6_1_0_0_0_1_0	Kp1	SL258	CG258	-	-	Klebsiella pneumoniae	ST258	clb 3	-	-	unknown (KL107)	O2afg	2	Cko	ybt 17	ICEKp10	-	ND	N	N	N	N	N	N	N	N	N	N	N	N	N	N	N	N	N	N	N	N	N	N	N	N
GCF_002182535.1_ASM218253v1_genomic	RefSeq	0_0_105_6_0_0_17_0_99_0	Kp1	SL258	CG258	-	-	Klebsiella pneumoniae	ST258	clb 3	-	-	unknown (KL107)	O2afg	5	Cko	ybt 17	ICEKp10 (truncated)	-	ND	N	N	N	N	N	N	N	N	N	N	N	N	N	N	N	N	N	N	N	N	N	N	N	N
GCF_002182575.1_ASM218257v1_genomic	RefSeq	0_0_29_7_1_0_0_0_0_0	Kp1	SL268	CG3586	-	-	Klebsiella pneumoniae	ST3586	-	-	-	unknown (KL102)	O2a	-	-	-	-	-	ND	N	N	N	N	N	N	N	N	N	N	N	N	N	N	N	N	N	N	N	N	N	N	N	N
GCF_002184115.1_ASM218411v1_genomic	RefSeq	0_0_105_6_0_0_30_0_7_0	Kp1	SL258	CG258	-	-	Klebsiella pneumoniae	ST258	clb 3	-	-	unknown (KL107)	unknown (OL102)	2	Cko	ybt 17	ICEKp10	-	ND	N	N	N	N	N	N	N	N	N	N	N	N	N	N	N	N	N	N	N	N	N	N	N	N
GCF_002184225.1_ASM218422v1_genomic	RefSeq	0_0_105_6_0_0_17_139_5_0	Kp1	SL258	CG258	-	-	Klebsiella pneumoniae	ST258	clb 3	-	-	unknown (KL107)	O2afg	2	Cko	ybt 17	ICEKp10	-	ND	N	N	N	N	N	N	N	N	N	N	N	N	N	N	N	N	N	N	N	N	N	N	N	N
GCF_002184395.2_ASM218439v2_genomic	RefSeq	0_0_105_6_0_0_0_0_101_0	Kp1	SL258	CG258	-	-	Klebsiella pneumoniae	ST258	-	-	-	unknown (KL106)	O2afg	-	-	-	-	-	ND	N	N	N	N	N	N	N	N	N	N	N	N	N	N	N	N	N	N	N	N	N	N	N	N
GCF_002184415.2_ASM218441v2_genomic	RefSeq	0_0_105_6_0_0_23_0_2_0	Kp1	SL258	CG258	-	-	Klebsiella pneumoniae	ST258	-	-	-	unknown (KL107)	O2afg	-	-	-	-	-	ND	N	N	N	N	N	N	N	N	N	N	N	N	N	N	N	N	N	N	N	N	N	N	N	N
GCF_002184485.2_ASM218448v2_genomic	RefSeq	0_0_22_27_0_0_21_0_1_0	Kp1	SL17	CG16	-	-	Klebsiella pneumoniae	ST16	-	-	-	K51	O3b	-	-	-	-	-	ND	N	N	N	N	N	N	N	N	N	N	N	N	N	N	N	N	N	N	N	N	N	N	N	N
GCF_002184505.2_ASM218450v2_genomic	RefSeq	0_0_105_6_0_0_17_5_135_0	Kp1	SL258	CG258	-	-	Klebsiella pneumoniae	ST258	-	-	-	unknown (KL107)	O2afg	-	-	-	-	-	ND	N	N	N	N	N	N	N	N	N	N	N	N	N	N	N	N	N	N	N	N	N	N	N	N
GCF_002184515.2_ASM218451v2_genomic	RefSeq	0_0_105_6_0_0_17_5_136_0	Kp1	SL258	CG258	-	-	Klebsiella pneumoniae	ST258	-	-	-	unknown (KL107)	O2afg	-	-	-	-	-	ND	N	N	N	N	N	N	N	N	N	N	N	N	N	N	N	N	N	N	N	N	N	N	N	N
GCF_002184525.2_ASM218452v2_genomic	RefSeq	0_0_105_6_0_0_17_5_137_0	Kp1	SL258	CG258	-	-	Klebsiella pneumoniae	ST258	-	-	-	unknown (KL107)	unknown (OL102)	-	-	-	-	-	ND	N	N	N	N	N	N	N	N	N	N	N	N	N	N	N	N	N	N	N	N	N	N	N	N
GCF_002184705.2_ASM218470v2_genomic	RefSeq	0_0_105_6_0_0_17_5_138_0	Kp1	SL258	CG258	-	-	Klebsiella pneumoniae	ST258	-	-	-	unknown (KL107)	O2afg	-	-	-	-	-	ND	N	N	N	N	N	N	N	N	N	N	N	N	N	N	N	N	N	N	N	N	N	N	N	N
GCF_002184715.2_ASM218471v2_genomic	RefSeq	0_0_105_6_0_0_0_0_102_0	Kp1	SL258	CG258	-	-	Klebsiella pneumoniae	ST258	-	-	-	unknown (KL106)	O2afg	-	-	-	-	-	ND	N	N	N	N	N	N	N	N	N	N	N	N	N	N	N	N	N	N	N	N	N	N	N	N
GCF_002184745.2_ASM218474v2_genomic	RefSeq	0_0_202_0_0_0_0_0_0_0	Kp1	SL1746	CG1746	-	-	Klebsiella pneumoniae	ST1746	-	-	-	unknown (KL142)	O1	-	-	-	-	-	ND	N	N	N	N	N	N	N	N	N	N	N	N	N	N	N	N	N	N	N	N	N	N	N	N
GCF_002184755.2_ASM218475v2_genomic	RefSeq	0_0_105_6_0_0_0_15_18_0	Kp1	SL258	CG258	-	-	Klebsiella pneumoniae	ST258	-	-	-	unknown (KL106)	O2afg	-	-	-	-	-	ND	N	N	N	N	N	N	N	N	N	N	N	N	N	N	N	N	N	N	N	N	N	N	N	N
GCF_002184785.2_ASM218478v2_genomic	RefSeq	0_0_105_6_0_0_0_15_19_0	Kp1	SL258	CG258	-	-	Klebsiella pneumoniae	ST258	-	-	-	unknown (KL106)	O2afg	-	-	-	-	-	ND	N	N	N	N	N	N	N	N	N	N	N	N	N	N	N	N	N	N	N	N	N	N	N	N
GCF_002184795.2_ASM218479v2_genomic	RefSeq	0_0_105_6_0_0_17_153_1_0	Kp1	SL258	CG258	-	-	Klebsiella pneumoniae	ST258	-	-	-	unknown (KL107)	O2afg	-	-	-	-	-	ND	N	N	N	N	N	N	N	N	N	N	N	N	N	N	N	N	N	N	N	N	N	N	N	N
GCF_002184825.2_ASM218482v2_genomic	RefSeq	0_0_105_6_0_0_0_0_103_0	Kp1	SL258	CG258	-	-	Klebsiella pneumoniae	ST258	-	-	-	unknown (KL106)	O2afg	-	-	-	-	-	ND	N	N	N	N	N	N	N	N	N	N	N	N	N	N	N	N	N	N	N	N	N	N	N	N
GCF_002184835.2_ASM218483v2_genomic	RefSeq	0_0_105_6_0_0_17_24_1_0	Kp1	SL258	CG258	-	-	Klebsiella pneumoniae	ST258	-	-	-	unknown (KL107)	unknown (O2a)	-	-	-	-	-	ND	N	N	N	N	N	N	N	N	N	N	N	N	N	N	N	N	N	N	N	N	N	N	N	N
GCF_002184865.2_ASM218486v2_genomic	RefSeq	0_0_105_6_0_0_17_5_139_0	Kp1	SL258	CG258	-	-	Klebsiella pneumoniae	ST258	-	-	-	unknown (KL107)	O2a	-	-	-	-	-	ND	N	N	N	N	N	N	N	N	N	N	N	N	N	N	N	N	N	N	N	N	N	N	N	N
GCF_002184875.2_ASM218487v2_genomic	RefSeq	0_0_105_6_0_0_0_92_9_0	Kp1	SL258	CG258	-	-	Klebsiella pneumoniae	ST258	-	-	-	unknown (KL106)	O2afg	-	-	-	-	-	ND	N	N	N	N	N	N	N	N	N	N	N	N	N	N	N	N	N	N	N	N	N	N	N	N
GCF_002184905.2_ASM218490v2_genomic	RefSeq	2_0_26_0_0_0_0_0_0_0	Kp2	SL3520	CG3520	-	-	Klebsiella quasipneumoniae subsp. quasipneumoniae	ST3520	-	-	-	unknown (KL158)	O5	-	-	-	-	-	ND	N	N	N	N	N	N	N	N	N	N	N	N	N	N	N	N	N	N	N	N	N	N	N	N
GCF_002184915.2_ASM218491v2_genomic	RefSeq	0_0_369_0_0_0_0_17_3_0	Kp1	SL307	CG307	-	-	Klebsiella pneumoniae	ST307	-	-	-	unknown (KL102)	O2afg	-	-	-	-	-	ND	N	N	N	N	N	N	N	N	N	N	N	N	N	N	N	N	N	N	N	N	N	N	N	N
GCF_002184945.2_ASM218494v2_genomic	RefSeq	0_0_105_6_0_0_0_77_3_0	Kp1	SL258	CG258	-	-	Klebsiella pneumoniae	ST258	-	-	-	unknown (KL106)	O2afg	-	-	-	-	-	ND	N	N	N	N	N	N	N	N	N	N	N	N	N	N	N	N	N	N	N	N	N	N	N	N
GCF_002184955.2_ASM218495v2_genomic	RefSeq	0_0_179_0_3_0_0_0_1_0	Kp1	SL188	CG188	-	-	Klebsiella pneumoniae	ST188	-	-	-	unknown (K31)	O3b	-	-	-	-	-	ND	N	N	N	N	N	N	N	N	N	N	N	N	N	N	N	N	N	N	N	N	N	N	N	N
GCF_002184985.2_ASM218498v2_genomic	RefSeq	0_0_432_0_0_0_0_0_0_0	Kp1	SL2623	CG2623	-	-	Klebsiella pneumoniae	ST2623	-	-	-	K52	unknown (OL103)	-	-	-	-	-	ND	N	N	N	N	N	N	N	N	N	N	N	N	N	N	N	N	N	N	N	N	N	N	N	N
GCF_002184995.2_ASM218499v2_genomic	RefSeq	0_0_105_6_0_0_0_0_104_0	Kp1	SL258	CG258	-	-	Klebsiella pneumoniae	ST418	-	-	-	unknown (KL106)	O2afg	-	-	-	-	-	ND	N	N	N	N	N	N	N	N	N	N	N	N	N	N	N	N	N	N	N	N	N	N	N	N
GCF_002185025.2_ASM218502v2_genomic	RefSeq	0_0_105_6_0_0_17_5_140_0	Kp1	SL258	CG258	-	-	Klebsiella pneumoniae	ST258	-	-	-	unknown (KL107)	O2afg	-	-	-	-	-	ND	N	N	N	N	N	N	N	N	N	N	N	N	N	N	N	N	N	N	N	N	N	N	N	N
GCF_002185045.2_ASM218504v2_genomic	RefSeq	0_0_105_6_0_0_17_141_3_0	Kp1	SL258	CG258	-	-	Klebsiella pneumoniae	ST258	clb 3	-	-	unknown (KL107)	O2afg	2	Cko	ybt 17	ICEKp10 (truncated)	-	ND	N	N	N	N	N	N	N	N	N	N	N	N	N	N	N	N	N	N	N	N	N	N	N	N
GCF_002185055.2_ASM218505v2_genomic	RefSeq	0_0_105_6_0_0_17_5_141_0	Kp1	SL258	CG258	-	-	Klebsiella pneumoniae	ST258	-	-	-	unknown (KL107)	O2afg	-	-	-	-	-	ND	N	N	N	N	N	N	N	N	N	N	N	N	N	N	N	N	N	N	N	N	N	N	N	N
GCF_002185075.2_ASM218507v2_genomic	RefSeq	0_0_105_6_0_0_17_5_142_0	Kp1	SL258	CG258	-	-	Klebsiella pneumoniae	ST258	-	-	-	unknown (KL107)	O2afg	-	-	-	-	-	ND	N	N	N	N	N	N	N	N	N	N	N	N	N	N	N	N	N	N	N	N	N	N	N	N
GCF_002185105.2_ASM218510v2_genomic	RefSeq	0_0_105_6_0_0_17_119_3_0	Kp1	SL258	CG258	-	-	Klebsiella pneumoniae	ST258	-	-	-	unknown (KL107)	O2afg	-	-	-	-	-	ND	N	N	N	N	N	N	N	N	N	N	N	N	N	N	N	N	N	N	N	N	N	N	N	N
GCF_002185125.2_ASM218512v2_genomic	RefSeq	0_0_105_6_0_0_0_0_105_0	Kp1	SL258	CG258	-	-	Klebsiella pneumoniae	ST258	-	-	-	unknown (KL106)	O2afg	-	-	-	-	-	ND	N	N	N	N	N	N	N	N	N	N	N	N	N	N	N	N	N	N	N	N	N	N	N	N
GCF_002185135.2_ASM218513v2_genomic	RefSeq	0_0_105_6_0_0_0_41_2_0	Kp1	SL258	CG258	-	-	Klebsiella pneumoniae	ST258	-	-	-	unknown (KL106)	O2afg	-	-	-	-	-	ND	N	N	N	N	N	N	N	N	N	N	N	N	N	N	N	N	N	N	N	N	N	N	N	N
GCF_002185155.2_ASM218515v2_genomic	RefSeq	0_0_105_6_0_0_17_5_143_0	Kp1	SL258	CG258	-	-	Klebsiella pneumoniae	ST258	-	-	-	unknown (KL107)	O2afg	-	-	-	-	-	ND	N	N	N	N	N	N	N	N	N	N	N	N	N	N	N	N	N	N	N	N	N	N	N	N
GCF_002185185.2_ASM218518v2_genomic	RefSeq	0_0_105_6_0_0_17_5_144_0	Kp1	SL258	CG258	-	-	Klebsiella pneumoniae	ST258	-	-	-	unknown (KL107)	O2afg	-	-	-	-	-	ND	N	N	N	N	N	N	N	N	N	N	N	N	N	N	N	N	N	N	N	N	N	N	N	N
GCF_002185205.2_ASM218520v2_genomic	RefSeq	0_0_105_6_0_0_0_0_106_0	Kp1	SL258	CG258	-	-	Klebsiella pneumoniae	ST258	-	-	-	unknown (KL106)	O2afg	-	-	-	-	-	ND	N	N	N	N	N	N	N	N	N	N	N	N	N	N	N	N	N	N	N	N	N	N	N	N
GCF_002185215.2_ASM218521v2_genomic	RefSeq	0_0_105_6_0_0_17_5_145_0	Kp1	SL258	CG258	-	-	Klebsiella pneumoniae	ST258	-	-	-	unknown (KL107)	O2afg	-	-	-	-	-	ND	N	N	N	N	N	N	N	N	N	N	N	N	N	N	N	N	N	N	N	N	N	N	N	N
GCF_002185285.2_ASM218528v2_genomic	RefSeq	0_0_109_8_0_1_0_0_2_0	Kp1	SL37	CG3796	-	-	Klebsiella pneumoniae	ST37	-	-	-	K14	O3b	-	-	ybt 3	ICEKp8 (truncated)	-	ND	N	N	N	N	N	N	N	N	N	N	N	N	N	N	N	N	N	N	N	N	N	N	N	N
GCF_002185355.2_ASM218535v2_genomic	RefSeq	0_0_105_0_24_0_0_1_18_0	Kp1	SL258	CG340	-	-	Klebsiella pneumoniae	ST11	clb 3	-	-	K27	O2afg	2	Cko	ybt 17	ICEKp10	-	ND	N	N	N	N	N	N	N	N	N	N	N	N	N	N	N	N	N	N	N	N	N	N	N	N
GCF_002185385.2_ASM218538v2_genomic	RefSeq	0_0_105_6_0_0_0_0_107_0	Kp1	SL258	CG258	-	-	Klebsiella pneumoniae	ST258	-	-	-	unknown (KL106)	O2afg	-	-	-	-	-	ND	N	N	N	N	N	N	N	N	N	N	N	N	N	N	N	N	N	N	N	N	N	N	N	N
GCF_002185405.2_ASM218540v2_genomic	RefSeq	0_0_105_0_24_0_0_1_19_0	Kp1	SL258	CG340	-	-	Klebsiella pneumoniae	ST11	clb 3	-	-	K27	O2afg	2	Cko	ybt 17	ICEKp10 (truncated)	-	ND	N	N	N	N	N	N	N	N	N	N	N	N	N	N	N	N	N	N	N	N	N	N	N	N
GCF_002185415.2_ASM218541v2_genomic	RefSeq	0_0_105_6_0_0_0_0_108_0	Kp1	SL258	CG258	-	-	Klebsiella pneumoniae	ST258	-	-	-	unknown (KL106)	O2afg	-	-	-	-	-	ND	N	N	N	N	N	N	N	N	N	N	N	N	N	N	N	N	N	N	N	N	N	N	N	N
GCF_002185425.2_ASM218542v2_genomic	RefSeq	0_0_105_6_0_0_17_19_1_0	Kp1	SL258	CG258	-	-	Klebsiella pneumoniae	ST258	-	-	-	unknown (KL107)	O2afg	-	-	-	-	-	ND	N	N	N	N	N	N	N	N	N	N	N	N	N	N	N	N	N	N	N	N	N	N	N	N
GCF_002185465.2_ASM218546v2_genomic	RefSeq	0_0_105_6_10_0_0_0_1_0	Kp1	SL258	CG258	-	-	Klebsiella pneumoniae	ST258	clb 3 (truncated)	-	-	unknown (KL107)	O2afg	2	Cko	ybt 17	ICEKp10	-	ND	N	N	N	N	N	N	N	N	N	N	N	N	N	N	N	N	N	N	N	N	N	N	N	N
GCF_002185485.2_ASM218548v2_genomic	RefSeq	0_0_105_6_0_0_0_0_109_0	Kp1	SL258	CG258	-	-	Klebsiella pneumoniae	ST258	-	-	-	unknown (KL106)	O2afg	-	-	-	-	-	ND	N	N	N	N	N	N	N	N	N	N	N	N	N	N	N	N	N	N	N	N	N	N	N	N
GCF_002185495.2_ASM218549v2_genomic	RefSeq	0_0_105_6_0_0_0_0_110_0	Kp1	SL258	CG258	-	-	Klebsiella pneumoniae	ST258	-	-	-	unknown (KL106)	O2afg	-	-	-	-	-	ND	N	N	N	N	N	N	N	N	N	N	N	N	N	N	N	N	N	N	N	N	N	N	N	N
GCF_002185515.2_ASM218551v2_genomic	RefSeq	0_0_105_6_0_0_17_5_146_0	Kp1	SL258	CG258	-	-	Klebsiella pneumoniae	ST3631	-	-	-	unknown (KL107)	O2afg	-	-	-	-	-	ND	N	N	N	N	N	N	N	N	N	N	N	N	N	N	N	N	N	N	N	N	N	N	N	N
GCF_002185545.2_ASM218554v2_genomic	RefSeq	0_0_105_6_0_0_0_4_48_0	Kp1	SL258	CG258	-	-	Klebsiella pneumoniae	ST258	-	-	-	unknown (KL106)	O2afg	-	-	-	-	-	ND	N	N	N	N	N	N	N	N	N	N	N	N	N	N	N	N	N	N	N	N	N	N	N	N
GCF_002185555.2_ASM218555v2_genomic	RefSeq	0_0_105_6_0_0_17_5_147_0	Kp1	SL258	CG258	-	-	Klebsiella pneumoniae	ST258	-	-	-	unknown (KL107)	O2afg	-	-	-	-	-	ND	N	N	N	N	N	N	N	N	N	N	N	N	N	N	N	N	N	N	N	N	N	N	N	N
GCF_002185565.2_ASM218556v2_genomic	RefSeq	0_0_105_6_0_0_0_0_111_0	Kp1	SL258	CG258	-	-	Klebsiella pneumoniae	ST258	-	-	-	unknown (KL106)	O2afg	-	-	-	-	-	ND	N	N	N	N	N	N	N	N	N	N	N	N	N	N	N	N	N	N	N	N	N	N	N	N
GCF_002185575.2_ASM218557v2_genomic	RefSeq	0_0_369_0_0_0_0_0_240_0	Kp1	SL307	CG307	-	-	Klebsiella pneumoniae	ST307	-	-	-	unknown (KL102)	O2afg	-	-	-	-	-	ND	N	N	N	N	N	N	N	N	N	N	N	N	N	N	N	N	N	N	N	N	N	N	N	N
GCF_002185625.2_ASM218562v2_genomic	RefSeq	0_0_105_6_0_0_17_5_148_0	Kp1	SL258	CG258	-	-	Klebsiella pneumoniae	ST258	-	-	-	unknown (KL107)	O2afg	-	-	-	-	-	ND	N	N	N	N	N	N	N	N	N	N	N	N	N	N	N	N	N	N	N	N	N	N	N	N
GCF_002185645.2_ASM218564v2_genomic	RefSeq	0_0_105_6_0_0_0_0_112_0	Kp1	SL258	CG258	-	-	Klebsiella pneumoniae	ST258	-	-	-	unknown (KL106)	O2afg	-	-	-	-	-	ND	N	N	N	N	N	N	N	N	N	N	N	N	N	N	N	N	N	N	N	N	N	N	N	N
GCF_002185655.2_ASM218565v2_genomic	RefSeq	0_0_105_6_0_0_8_0_2_0	Kp1	SL258	CG258	-	-	Klebsiella pneumoniae	ST258	-	-	-	unknown (KL106)	O2afg	-	-	-	-	-	ND	N	N	N	N	N	N	N	N	N	N	N	N	N	N	N	N	N	N	N	N	N	N	N	N
GCF_002185665.2_ASM218566v2_genomic	RefSeq	0_0_105_6_0_0_17_5_149_0	Kp1	SL258	CG258	-	-	Klebsiella pneumoniae	ST258	-	-	-	unknown (KL107)	O2afg	-	-	-	-	-	ND	N	N	N	N	N	N	N	N	N	N	N	N	N	N	N	N	N	N	N	N	N	N	N	N
GCF_002185705.2_ASM218570v2_genomic	RefSeq	0_0_105_6_0_0_66_0_1_0	Kp1	SL258	CG258	-	-	Klebsiella pneumoniae	ST258	clb 3	-	-	unknown (KL107)	O2afg	2	Cko	ybt 17	ICEKp10	-	ND	N	N	N	N	N	N	N	N	N	N	N	N	N	N	N	N	N	N	N	N	N	N	N	N
GCF_002185725.2_ASM218572v2_genomic	RefSeq	0_0_105_6_0_0_0_0_113_0	Kp1	SL258	CG258	-	-	Klebsiella pneumoniae	ST258	-	-	-	unknown (KL106)	O2afg	-	-	-	-	-	ND	N	N	N	N	N	N	N	N	N	N	N	N	N	N	N	N	N	N	N	N	N	N	N	N
GCF_002185735.2_ASM218573v2_genomic	RefSeq	0_0_105_6_0_0_17_5_150_0	Kp1	SL258	CG258	-	-	Klebsiella pneumoniae	ST258	-	-	-	unknown (KL107)	O2afg	-	-	-	-	-	ND	N	N	N	N	N	N	N	N	N	N	N	N	N	N	N	N	N	N	N	N	N	N	N	N
GCF_002185745.2_ASM218574v2_genomic	RefSeq	0_0_105_6_0_0_17_48_3_0	Kp1	SL258	CG258	-	-	Klebsiella pneumoniae	ST258	-	-	-	unknown (KL107)	O2afg	-	-	-	-	-	ND	N	N	N	N	N	N	N	N	N	N	N	N	N	N	N	N	N	N	N	N	N	N	N	N
GCF_002185755.2_ASM218575v2_genomic	RefSeq	0_0_105_6_0_0_17_26_1_0	Kp1	SL258	CG258	-	-	Klebsiella pneumoniae	ST258	-	-	-	unknown (KL107)	O2afg	-	-	-	-	-	ND	N	N	N	N	N	N	N	N	N	N	N	N	N	N	N	N	N	N	N	N	N	N	N	N
GCF_002185805.2_ASM218580v2_genomic	RefSeq	0_0_105_6_0_0_17_5_151_0	Kp1	SL258	CG258	-	-	Klebsiella pneumoniae	ST258	-	-	-	unknown (KL107)	O2afg	-	-	-	-	-	ND	N	N	N	N	N	N	N	N	N	N	N	N	N	N	N	N	N	N	N	N	N	N	N	N
GCF_002185815.2_ASM218581v2_genomic	RefSeq	0_0_105_6_0_0_17_5_152_0	Kp1	SL258	CG258	-	-	Klebsiella pneumoniae	ST258	-	-	-	unknown (KL107)	O2afg	-	-	-	-	-	ND	N	N	N	N	N	N	N	N	N	N	N	N	N	N	N	N	N	N	N	N	N	N	N	N
GCF_002185835.2_ASM218583v2_genomic	RefSeq	0_0_105_6_0_0_17_5_153_0	Kp1	SL258	CG258	-	-	Klebsiella pneumoniae	ST258	-	-	-	unknown (KL107)	O2afg	-	-	-	-	-	ND	N	N	N	N	N	N	N	N	N	N	N	N	N	N	N	N	N	N	N	N	N	N	N	N
GCF_002185885.2_ASM218588v2_genomic	RefSeq	0_0_23_1_1_0_0_0_3_0	Kp1	SL22	CG22	-	-	Klebsiella pneumoniae	ST22	-	-	-	K9	O2afg	-	-	-	-	-	ND	N	N	N	N	N	N	N	N	N	N	N	N	N	N	N	N	N	N	N	N	N	N	N	N
GCF_002185905.2_ASM218590v2_genomic	RefSeq	0_0_105_6_0_0_0_41_3_0	Kp1	SL258	CG258	-	-	Klebsiella pneumoniae	ST258	-	-	-	unknown (KL106)	O2afg	-	-	-	-	-	ND	N	N	N	N	N	N	N	N	N	N	N	N	N	N	N	N	N	N	N	N	N	N	N	N
GCF_002185915.2_ASM218591v2_genomic	RefSeq	0_0_105_6_0_0_0_0_114_0	Kp1	SL258	CG258	-	-	Klebsiella pneumoniae	ST258	-	-	-	unknown (KL106)	O2afg	-	-	-	-	-	ND	N	N	N	N	N	N	N	N	N	N	N	N	N	N	N	N	N	N	N	N	N	N	N	N
GCF_002185925.2_ASM218592v2_genomic	RefSeq	0_0_105_6_0_0_17_5_154_0	Kp1	SL258	CG258	-	-	Klebsiella pneumoniae	ST258	-	-	-	unknown (KL107)	unknown (OL102)	-	-	-	-	-	ND	N	N	N	N	N	N	N	N	N	N	N	N	N	N	N	N	N	N	N	N	N	N	N	N
GCF_002185965.2_ASM218596v2_genomic	RefSeq	0_0_105_0_3_0_1_23_1_0	Kp1	SL258	CG340	-	-	Klebsiella pneumoniae	ST11	-	-	-	unknown (KL125)	O3b	-	-	-	-	-	ND	N	N	N	N	N	N	N	N	N	N	N	N	N	N	N	N	N	N	N	N	N	N	N	N
GCF_002185975.2_ASM218597v2_genomic	RefSeq	0_0_402_0_3_0_0_0_1_0	Kp1	SL247	CG247	-	-	Klebsiella pneumoniae	ST247	-	-	-	K10	O3b	-	-	-	-	-	ND	N	N	N	N	N	N	N	N	N	N	N	N	N	N	N	N	N	N	N	N	N	N	N	N
GCF_002186005.2_ASM218600v2_genomic	RefSeq	0_0_369_0_0_0_0_0_241_0	Kp1	SL307	CG307	-	-	Klebsiella pneumoniae	ST307	-	-	-	unknown (KL102)	O2afg	-	-	-	-	-	ND	N	N	N	N	N	N	N	N	N	N	N	N	N	N	N	N	N	N	N	N	N	N	N	N
GCF_002186015.2_ASM218601v2_genomic	RefSeq	0_0_105_6_0_0_17_0_100_0	Kp1	SL258	CG258	-	-	Klebsiella pneumoniae	ST258	-	-	-	unknown (KL107)	O2afg	-	-	-	-	-	ND	N	N	N	N	N	N	N	N	N	N	N	N	N	N	N	N	N	N	N	N	N	N	N	N
GCF_002186045.2_ASM218604v2_genomic	RefSeq	0_0_105_6_0_0_17_5_155_0	Kp1	SL258	CG258	-	-	Klebsiella pneumoniae	ST258	-	-	-	unknown (KL107)	O2afg	-	-	-	-	-	ND	N	N	N	N	N	N	N	N	N	N	N	N	N	N	N	N	N	N	N	N	N	N	N	N
GCF_002186055.2_ASM218605v2_genomic	RefSeq	0_0_105_6_0_0_17_5_156_0	Kp1	SL258	CG258	-	-	Klebsiella pneumoniae	ST258	-	-	-	unknown (KL107)	O2afg	-	-	-	-	-	ND	N	N	N	N	N	N	N	N	N	N	N	N	N	N	N	N	N	N	N	N	N	N	N	N
GCF_002186085.2_ASM218608v2_genomic	RefSeq	0_0_105_6_0_0_17_5_157_0	Kp1	SL258	CG258	-	-	Klebsiella pneumoniae	ST258	-	-	-	unknown (KL107)	O2afg	-	-	-	-	-	ND	N	N	N	N	N	N	N	N	N	N	N	N	N	N	N	N	N	N	N	N	N	N	N	N
GCF_002186095.2_ASM218609v2_genomic	RefSeq	0_0_105_6_0_0_17_5_158_0	Kp1	SL258	CG258	-	-	Klebsiella pneumoniae	ST258	-	-	-	unknown (KL107)	O2afg	-	-	-	-	-	ND	N	N	N	N	N	N	N	N	N	N	N	N	N	N	N	N	N	N	N	N	N	N	N	N
GCF_002186125.2_ASM218612v2_genomic	RefSeq	0_0_105_6_0_0_17_5_159_0	Kp1	SL258	CG258	-	-	Klebsiella pneumoniae	ST258	-	-	-	unknown (KL107)	O2afg	-	-	-	-	-	ND	N	N	N	N	N	N	N	N	N	N	N	N	N	N	N	N	N	N	N	N	N	N	N	N
GCF_002186135.2_ASM218613v2_genomic	RefSeq	0_0_105_6_0_0_0_0_115_0	Kp1	SL258	CG258	-	-	Klebsiella pneumoniae	ST258	-	-	-	unknown (KL106)	O2afg	-	-	-	-	-	ND	N	N	N	N	N	N	N	N	N	N	N	N	N	N	N	N	N	N	N	N	N	N	N	N
GCF_002186165.2_ASM218616v2_genomic	RefSeq	0_0_105_6_0_0_17_5_160_0	Kp1	SL258	CG258	-	-	Klebsiella pneumoniae	ST258	-	-	-	unknown (KL107)	O2afg	-	-	-	-	-	ND	N	N	N	N	N	N	N	N	N	N	N	N	N	N	N	N	N	N	N	N	N	N	N	N
GCF_002186185.2_ASM218618v2_genomic	RefSeq	0_0_105_6_0_0_17_5_161_0	Kp1	SL258	CG258	-	-	Klebsiella pneumoniae	ST258	-	-	-	unknown (KL107)	O2afg	-	-	-	-	-	ND	N	N	N	N	N	N	N	N	N	N	N	N	N	N	N	N	N	N	N	N	N	N	N	N
GCF_002186205.2_ASM218620v2_genomic	RefSeq	0_0_105_0_24_0_0_1_20_0	Kp1	SL258	CG340	-	-	Klebsiella pneumoniae	ST11	clb 3	-	-	K27	O2afg	2	Cko	ybt 17	ICEKp10	-	ND	N	N	N	N	N	N	N	N	N	N	N	N	N	N	N	N	N	N	N	N	N	N	N	N
GCF_002186215.2_ASM218621v2_genomic	RefSeq	0_0_105_6_0_0_0_101_1_0	Kp1	SL258	CG258	-	-	Klebsiella pneumoniae	ST258	-	-	-	unknown (KL106)	O2afg	-	-	-	-	-	ND	N	N	N	N	N	N	N	N	N	N	N	N	N	N	N	N	N	N	N	N	N	N	N	N
GCF_002186245.2_ASM218624v2_genomic	RefSeq	0_0_105_6_0_13_0_0_1_0	Kp1	SL258	CG258	-	-	Klebsiella pneumoniae	ST258	clb 3	-	-	unknown (KL107)	O2afg	2	Cko	ybt 17	ICEKp10	-	ND	N	N	N	N	N	N	N	N	N	N	N	N	N	N	N	N	N	N	N	N	N	N	N	N
GCF_002186255.2_ASM218625v2_genomic	RefSeq	0_0_369_0_0_0_0_17_0_7	Kp1	SL307	CG307	-	-	Klebsiella pneumoniae	ST307	-	-	-	unknown (KL102)	O2afg	-	-	-	-	-	ND	N	N	N	N	N	N	N	N	N	N	N	N	N	N	N	N	N	N	N	N	N	N	N	N
GCF_002186265.2_ASM218626v2_genomic	RefSeq	0_0_105_6_0_16_0_0_18_0	Kp1	SL258	CG258	-	-	Klebsiella pneumoniae	ST258	-	-	-	K23	O2afg	-	-	-	-	-	ND	N	N	N	N	N	N	N	N	N	N	N	N	N	N	N	N	N	N	N	N	N	N	N	N
GCF_002186275.2_ASM218627v2_genomic	RefSeq	0_0_105_6_0_0_17_5_162_0	Kp1	SL258	CG258	-	-	Klebsiella pneumoniae	ST258	-	-	-	unknown (KL107)	O2afg	-	-	-	-	-	ND	N	N	N	N	N	N	N	N	N	N	N	N	N	N	N	N	N	N	N	N	N	N	N	N
GCF_002186325.2_ASM218632v2_genomic	RefSeq	0_0_105_6_0_0_17_5_163_0	Kp1	SL258	CG258	-	-	Klebsiella pneumoniae	ST258	-	-	-	unknown (KL107)	O2afg	-	-	-	-	-	ND	N	N	N	N	N	N	N	N	N	N	N	N	N	N	N	N	N	N	N	N	N	N	N	N
GCF_002186335.2_ASM218633v2_genomic	RefSeq	0_0_105_6_0_0_0_15_20_0	Kp1	SL258	CG258	-	-	Klebsiella pneumoniae	ST258	-	-	-	unknown (KL106)	O2afg	-	-	-	-	-	ND	N	N	N	N	N	N	N	N	N	N	N	N	N	N	N	N	N	N	N	N	N	N	N	N
GCF_002186365.2_ASM218636v2_genomic	RefSeq	0_0_105_6_0_0_17_20_2_0	Kp1	SL258	CG258	-	-	Klebsiella pneumoniae	ST258	-	-	-	unknown (KL107)	O2afg	-	-	-	-	-	ND	N	N	N	N	N	N	N	N	N	N	N	N	N	N	N	N	N	N	N	N	N	N	N	N
GCF_002186375.2_ASM218637v2_genomic	RefSeq	0_0_105_6_0_0_0_40_1_0	Kp1	SL258	CG258	-	-	Klebsiella pneumoniae	ST258	-	-	-	unknown (KL106)	O2afg	-	-	-	-	-	ND	N	N	N	N	N	N	N	N	N	N	N	N	N	N	N	N	N	N	N	N	N	N	N	N
GCF_002186405.2_ASM218640v2_genomic	RefSeq	0_0_105_6_0_0_17_5_164_0	Kp1	SL258	CG258	-	-	Klebsiella pneumoniae	ST258	-	-	-	unknown (KL107)	O2afg	-	-	-	-	-	ND	N	N	N	N	N	N	N	N	N	N	N	N	N	N	N	N	N	N	N	N	N	N	N	N
GCF_002186415.2_ASM218641v2_genomic	RefSeq	0_0_105_6_0_0_0_0_116_0	Kp1	SL258	CG258	-	-	Klebsiella pneumoniae	ST258	-	-	-	unknown (KL106)	O2afg	-	-	-	-	-	ND	N	N	N	N	N	N	N	N	N	N	N	N	N	N	N	N	N	N	N	N	N	N	N	N
GCF_002186435.1_ASM218643v1_genomic	RefSeq	0_0_355_0_0_0_0_0_0_0	Kp1	SL530	CG530	-	-	Klebsiella pneumoniae	ST530	-	-	-	K62	O1	-	-	-	-	-	ND	N	N	N	N	N	N	N	N	N	N	N	N	N	N	N	N	N	N	N	N	N	N	N	N
GCF_002186465.1_ASM218646v1_genomic	RefSeq	0_0_147_1_3_0_0_0_0_0	Kp1	SL48	CG48	-	-	Klebsiella pneumoniae	ST48	-	-	-	K62	O1	-	-	ybt 14	ICEKp5	-	ND	N	N	N	N	N	N	N	N	N	N	N	N	N	N	N	N	N	N	N	N	N	N	N	N
GCF_002186485.1_ASM218648v1_genomic	RefSeq	2_1_36_2_1_0_0_0_0_0	Kp4	SL3599	CG3599	-	-	Klebsiella quasipneumoniae subsp. similipneumoniae	ST1584	-	-	-	unknown (KL107)	unknown (OL101)	-	-	-	-	-	ND	N	N	N	N	N	N	N	N	N	N	N	N	N	N	N	N	N	N	N	N	N	N	N	N
GCF_002186505.1_ASM218650v1_genomic	RefSeq	0_0_46_9_0_0_0_0_1_0	Kp1	SL76	CG1263	-	-	Klebsiella pneumoniae	ST1263	-	-	-	K10	O3/O3a	-	-	-	-	-	ND	N	N	N	N	N	N	N	N	N	N	N	N	N	N	N	N	N	N	N	N	N	N	N	N
GCF_002186545.1_ASM218654v1_genomic	RefSeq	0_0_22_2_13_0_0_0_1_0	Kp1	SL17	CG20	-	-	Klebsiella pneumoniae	ST20	-	-	-	K28	O1	-	-	-	-	-	ND	N	N	N	N	N	N	N	N	N	N	N	N	N	N	N	N	N	N	N	N	N	N	N	N
GCF_002186565.1_ASM218656v1_genomic	RefSeq	2_1_13_0_0_0_1_0_0_0	Kp4	SL1031	CG1031	-	-	Klebsiella quasipneumoniae subsp. similipneumoniae	ST1031	-	-	-	K10	O5	-	-	-	-	-	ND	N	N	N	N	N	N	N	N	N	N	N	N	N	N	N	N	N	N	N	N	N	N	N	N
GCF_002186585.1_ASM218658v1_genomic	RefSeq	0_0_46_9_0_0_0_0_2_0	Kp1	SL76	CG1263	-	-	Klebsiella pneumoniae	ST1263	-	-	-	K10	O3/O3a	-	-	-	-	-	ND	N	N	N	N	N	N	N	N	N	N	N	N	N	N	N	N	N	N	N	N	N	N	N	N
GCF_002186595.1_ASM218659v1_genomic	RefSeq	0_0_1_1_15_0_0_0_2_0	Kp1	SL14	CG14	-	-	Klebsiella pneumoniae	ST14	-	-	-	unknown (KL174)	O1	-	-	ybt 10	ICEKp4	-	ND	N	N	N	N	N	N	N	N	N	N	N	N	N	N	N	N	N	N	N	N	N	N	N	N
GCF_002186625.1_ASM218662v1_genomic	RefSeq	0_0_22_24_15_0_0_0_1_0	Kp1	SL17	CG17	-	-	Klebsiella pneumoniae	ST17	-	-	-	K25	O5	-	-	ybt 16	ICEKp12	-	ND	N	N	N	N	N	N	N	N	N	N	N	N	N	N	N	N	N	N	N	N	N	N	N	N
GCF_002186635.1_ASM218663v1_genomic	RefSeq	0_0_147_1_0_0_0_0_1_0	Kp1	SL48	CG48	-	-	Klebsiella pneumoniae	ST48	-	-	-	K62	O1	-	-	ybt 9	ICEKp3	-	ND	N	N	N	N	N	N	N	N	N	N	N	N	N	N	N	N	N	N	N	N	N	N	N	N
GCF_002186665.1_ASM218666v1_genomic	RefSeq	0_0_22_24_16_0_0_0_2_0	Kp1	SL17	CG17	-	-	Klebsiella pneumoniae	ST17	-	-	-	K25	O5	-	-	ybt 13	ICEKp2	-	ND	N	N	N	N	N	N	N	N	N	N	N	N	N	N	N	N	N	N	N	N	N	N	N	N
GCF_002186695.1_ASM218669v1_genomic	RefSeq	0_0_0_0_2_0_0_48_0_1	Kp1	SL15	CG15	-	-	Klebsiella pneumoniae	ST15	-	-	-	unknown (KL112)	O1	-	-	ybt 9	ICEKp3	-	ND	N	N	N	N	N	N	N	N	N	N	N	N	N	N	N	N	N	N	N	N	N	N	N	N
GCF_002186705.1_ASM218670v1_genomic	RefSeq	0_0_388_1_8_0_0_0_1_0	Kp1	SL25	CG25	-	-	Klebsiella pneumoniae	ST25	-	-	-	K2	O1	-	-	-	-	-	ND	N	N	N	N	N	N	N	N	N	N	N	N	N	N	N	N	N	N	N	N	N	N	N	N
GCF_002186725.1_ASM218672v1_genomic	RefSeq	0_0_46_10_0_0_0_0_1_0	Kp1	SL76	CG3613	-	-	Klebsiella pneumoniae	ST3613	-	-	-	unknown (KL161)	O2ac	-	-	-	-	-	ND	N	N	N	N	N	N	N	N	N	N	N	N	N	N	N	N	N	N	N	N	N	N	N	N
GCF_002186775.1_ASM218677v1_genomic	RefSeq	0_0_147_1_0_0_0_0_1_0	Kp1	SL48	CG48	-	-	Klebsiella pneumoniae	ST48	-	-	-	K62	O1	-	-	-	-	-	ND	N	N	N	N	N	N	N	N	N	N	N	N	N	N	N	N	N	N	N	N	N	N	N	N
GCF_002186785.1_ASM218678v1_genomic	RefSeq	0_0_107_0_8_0_0_0_1_0	Kp1	SL39	CG39	-	-	Klebsiella pneumoniae	ST39	-	-	-	K51	O1	-	-	-	-	-	ND	N	N	N	N	N	N	N	N	N	N	N	N	N	N	N	N	N	N	N	N	N	N	N	3
GCF_002186805.1_ASM218680v1_genomic	RefSeq	0_0_22_18_0_0_0_0_1_0	Kp1	SL17	CG10098	-	-	Klebsiella pneumoniae	ST16	-	-	-	unknown (KL128)	O3b	-	-	-	-	-	ND	N	N	N	N	N	N	N	N	N	N	N	N	N	N	N	N	N	N	N	N	N	N	N	N
GCF_002186835.1_ASM218683v1_genomic	RefSeq	0_0_158_12_0_0_0_0_0_1	Kp1	SL45	CG1418	-	-	Klebsiella pneumoniae	ST1418	-	-	-	K13	O3b	-	-	ybt 10	ICEKp4	-	ND	N	N	N	N	N	N	N	N	N	N	N	N	N	N	N	N	N	N	N	N	N	N	N	N
GCF_002186855.1_ASM218685v1_genomic	RefSeq	0_0_158_8_13_0_0_0_0_1	Kp1	SL45	CG45	-	-	Klebsiella pneumoniae	ST45	-	-	-	K62	O2a	-	-	ybt 10	ICEKp4	-	ND	N	N	N	N	N	N	N	N	N	N	N	N	N	N	N	N	N	N	N	N	N	N	N	N
GCF_002186865.1_ASM218686v1_genomic	RefSeq	0_0_147_1_0_0_0_0_2_0	Kp1	SL48	CG48	-	-	Klebsiella pneumoniae	ST48	-	-	-	K62	O1	-	-	ybt 9	ICEKp3	-	ND	N	N	N	N	N	N	N	N	N	N	N	N	N	N	N	N	N	N	N	N	N	N	N	N
GCF_002186895.1_ASM218689v1_genomic	RefSeq	0_0_251_0_0_0_0_0_1_0	Kp1	SL1035	CG1035	-	-	Klebsiella pneumoniae	ST1035	-	-	-	K57	O1	-	-	-	-	-	ND	N	N	N	N	N	N	N	N	N	N	N	N	N	N	N	N	N	N	N	N	N	N	N	N
GCF_002186915.1_ASM218691v1_genomic	RefSeq	2_0_31_0_0_0_0_0_0_0	Kp2	SL1647	CG1647	-	-	Klebsiella quasipneumoniae subsp. quasipneumoniae	ST1647	-	-	-	K64	O3/O3a	-	-	-	-	-	ND	N	N	N	N	N	N	N	N	N	N	N	N	N	N	N	N	N	N	N	N	N	N	N	N
GCF_002186935.1_ASM218693v1_genomic	RefSeq	0_0_60_0_0_0_0_0_1_0	Kp1	SL1658	CG1658	-	-	Klebsiella pneumoniae	ST1658	-	-	-	K19	O3b	-	-	-	-	-	ND	N	N	N	N	N	N	N	N	N	N	N	N	N	N	N	N	N	N	N	N	N	N	N	N
GCF_002186945.1_ASM218694v1_genomic	RefSeq	0_0_388_1_8_0_1_0_1_0	Kp1	SL25	CG25	-	-	Klebsiella pneumoniae	ST25	-	-	-	K2	O1	-	-	-	-	-	ND	N	N	N	N	N	N	N	N	N	N	N	N	N	N	N	N	N	N	N	N	N	N	N	N
GCF_002186965.1_ASM218696v1_genomic	RefSeq	2_1_36_2_1_0_0_0_0_0	Kp4	SL3599	CG3599	-	-	Klebsiella quasipneumoniae subsp. similipneumoniae	ST1584	-	-	-	unknown (KL107)	unknown (OL101)	-	-	-	-	-	ND	N	N	N	N	N	N	N	N	N	N	N	N	N	N	N	N	N	N	N	N	N	N	N	N
GCF_002186995.1_ASM218699v1_genomic	RefSeq	0_0_64_0_0_0_0_0_1_0	Kp1	SL3688	CG3688	-	-	Klebsiella pneumoniae	ST3688	-	-	-	K28	O2a	-	-	-	-	-	ND	N	N	N	N	N	N	N	N	N	N	N	N	N	N	N	N	N	N	N	N	N	N	N	N
GCF_002187015.1_ASM218701v1_genomic	RefSeq	0_0_248_0_0_0_0_0_2_0	Kp1	SL1373	CG1373	-	-	Klebsiella pneumoniae	ST1373	-	-	-	K25	O3/O3a	-	-	-	-	-	ND	N	N	N	N	N	N	N	N	N	N	N	N	N	N	N	N	N	N	N	N	N	N	N	N
GCF_002187025.1_ASM218702v1_genomic	RefSeq	0_0_1_1_15_0_0_0_3_0	Kp1	SL14	CG14	-	-	Klebsiella pneumoniae	ST14	-	-	-	unknown (KL174)	O1	-	-	ybt 10	ICEKp4	-	ND	N	N	N	N	N	N	N	N	N	N	N	N	N	N	N	N	N	N	N	N	N	N	N	N
GCF_002187055.1_ASM218705v1_genomic	RefSeq	0_0_108_3_1_0_0_0_1_0	Kp1	SL12	CG12	-	-	Klebsiella pneumoniae	ST12	-	-	-	unknown (KL157)	O2a	-	-	-	-	-	ND	N	N	N	N	N	N	N	N	N	N	N	N	N	N	N	N	N	N	N	N	N	N	N	N
GCF_002187065.1_ASM218706v1_genomic	RefSeq	0_0_108_3_1_0_0_0_2_0	Kp1	SL12	CG12	-	-	Klebsiella pneumoniae	ST12	-	-	-	unknown (KL157)	O2a	-	-	-	-	-	ND	N	N	N	N	N	N	N	N	N	N	N	N	N	N	N	N	N	N	N	N	N	N	N	N
GCF_002187095.1_ASM218709v1_genomic	RefSeq	0_0_108_3_1_0_0_0_3_0	Kp1	SL12	CG12	-	-	Klebsiella pneumoniae	ST12	-	-	-	unknown (KL157)	O2a	-	-	-	-	-	ND	N	N	N	N	N	N	N	N	N	N	N	N	N	N	N	N	N	N	N	N	N	N	N	N
GCF_002187105.1_ASM218710v1_genomic	RefSeq	0_0_182_0_7_0_0_0_0_0	Kp1	SL420	CG420	-	-	Klebsiella pneumoniae	ST420	-	-	-	K20	O1	-	-	-	-	-	ND	N	N	N	N	N	N	N	N	N	N	N	N	N	N	N	N	N	N	N	N	N	N	N	N
GCF_002187135.1_ASM218713v1_genomic	RefSeq	0_0_108_3_1_0_0_0_4_0	Kp1	SL12	CG12	-	-	Klebsiella pneumoniae	ST12	-	-	-	unknown (KL157)	O2a	-	-	-	-	-	ND	N	N	N	N	N	N	N	N	N	N	N	N	N	N	N	N	N	N	N	N	N	N	N	N
GCF_002187145.1_ASM218714v1_genomic	RefSeq	0_0_22_24_17_0_0_0_2_0	Kp1	SL17	CG17	-	-	Klebsiella pneumoniae	ST17	-	-	-	K2	O2a	-	-	ybt 16	ICEKp12	-	ND	N	N	N	N	N	N	N	N	N	N	N	N	N	N	N	N	N	N	N	N	N	N	N	3
GCF_002187175.1_ASM218717v1_genomic	RefSeq	2_1_11_0_0_0_0_0_0_0	Kp4	SL476	CG476	-	-	Klebsiella quasipneumoniae subsp. similipneumoniae	ST476	-	-	-	K14	O12	-	-	-	-	-	ND	N	N	N	N	N	N	N	N	N	N	N	N	N	N	N	N	N	N	N	N	N	N	N	N
GCF_002187185.1_ASM218718v1_genomic	RefSeq	0_0_363_0_0_0_0_0_2_0	Kp1	SL323	CG429	-	-	Klebsiella pneumoniae	ST429	-	-	-	K27	O4	-	-	-	-	-	ND	N	N	N	N	N	N	N	N	N	N	N	N	N	N	N	N	N	N	N	N	N	N	N	N
GCF_002187215.1_ASM218721v1_genomic	RefSeq	2_1_11_0_0_0_0_0_0_0	Kp4	SL476	CG476	-	-	Klebsiella quasipneumoniae subsp. similipneumoniae	ST476	-	-	-	K14	O12	-	-	-	-	-	ND	N	N	N	N	N	N	N	N	N	N	N	N	N	N	N	N	N	N	N	N	N	N	N	N
GCF_002187225.1_ASM218722v1_genomic	RefSeq	2_1_11_0_0_0_0_0_0_0	Kp4	SL476	CG476	-	-	Klebsiella quasipneumoniae subsp. similipneumoniae	ST476	-	-	-	K14	O12	-	-	-	-	-	ND	N	N	N	N	N	N	N	N	N	N	N	N	N	N	N	N	N	N	N	N	N	N	N	N
GCF_002187245.1_ASM218724v1_genomic	RefSeq	0_0_22_24_17_0_0_0_3_0	Kp1	SL17	CG17	-	-	Klebsiella pneumoniae	ST17	-	-	-	K2	O2a	-	-	ybt 16	ICEKp12	-	ND	N	N	N	N	N	N	N	N	N	N	N	N	N	N	N	N	N	N	N	N	N	N	N	3
GCF_002187255.1_ASM218725v1_genomic	RefSeq	0_0_396_0_0_0_0_0_1_0	Kp1	SL108	CG108	-	-	Klebsiella pneumoniae	ST108	-	-	-	unknown (KL112)	O2afg	-	-	-	-	-	ND	N	N	N	N	N	N	N	N	N	N	N	N	N	N	N	N	N	N	N	N	N	N	N	N
GCF_002187295.1_ASM218729v1_genomic	RefSeq	0_0_84_0_7_0_0_0_0_0	Kp1	SL101	CG101	-	-	Klebsiella pneumoniae	ST101	-	-	-	unknown (KL106)	O1	-	-	-	-	-	ND	N	N	N	N	N	N	N	N	N	N	N	N	N	N	N	N	N	N	N	N	N	N	N	N
GCF_002187305.1_ASM218730v1_genomic	RefSeq	0_0_369_0_0_2_0_0_0_1	Kp1	SL307	CG307	-	-	Klebsiella pneumoniae	ST307	-	-	-	unknown (KL102)	O2afg	-	-	ybt 9	ICEKp3 (truncated)	-	ND	N	N	N	N	N	N	N	N	N	N	N	N	N	N	N	N	N	N	N	N	N	N	N	N
GCF_002187315.1_ASM218731v1_genomic	RefSeq	0_0_47_0_1_0_0_0_1_0	Kp1	SL8	CG8	-	-	Klebsiella pneumoniae	ST8	-	-	-	K3	O1	-	-	-	-	-	ND	N	N	N	N	N	N	N	N	N	N	N	N	N	N	N	N	N	N	N	N	N	N	N	N
GCF_002187335.1_ASM218733v1_genomic	RefSeq	0_0_0_0_6_0_0_0_1_0	Kp1	SL15	CG15	-	-	Klebsiella pneumoniae	ST15	-	-	-	K24	O1	-	-	ybt 9	ICEKp3	-	ND	N	N	N	N	N	N	N	N	N	N	N	N	N	N	N	N	N	N	N	N	N	N	N	N
GCF_002187375.1_ASM218737v1_genomic	RefSeq	0_0_388_0_0_0_0_1_1_0	Kp1	SL25	CG10224	-	-	Klebsiella pneumoniae	ST25	-	-	-	K2	O1	-	-	-	-	-	ND	N	N	N	N	N	N	N	N	N	N	N	N	N	N	N	N	N	N	N	N	N	N	N	N
GCF_002187385.1_ASM218738v1_genomic	RefSeq	0_0_262_0_1_0_0_0_0_0	Kp1	SL73	CG73	-	-	Klebsiella pneumoniae	ST73	-	-	-	K25	O1	-	-	ybt 9	ICEKp3	-	ND	N	N	N	N	N	N	N	N	N	N	N	N	N	N	N	N	N	N	N	N	N	N	N	N
GCF_002187395.1_ASM218739v1_genomic	RefSeq	0_0_341_0_0_0_0_0_0_1	Kp1	SL1788	CG1788	-	-	Klebsiella pneumoniae	ST1788	-	-	-	K2	O1	-	-	ybt 15	ICEKp11	-	ND	N	N	N	N	N	N	N	N	N	N	N	N	N	N	N	N	N	N	N	N	N	N	N	N
GCF_002187405.1_ASM218740v1_genomic	RefSeq	0_0_368_0_0_0_0_0_1_0	Kp1	SL587	CG587	-	-	Klebsiella pneumoniae	ST587	-	-	-	K27	O2afg	-	-	-	-	-	V	1	1	1	1	1	1	1	1	1	1	1	1	1	1	1	2	1	1	2	1	1	1	1	1
GCF_002187455.1_ASM218745v1_genomic	RefSeq	0_0_158_8_15_0_1_0_0_1	Kp1	SL45	CG45	-	-	Klebsiella pneumoniae	ST45	-	-	-	K20	O3/O3a	-	-	ybt 10	ICEKp4	-	ND	N	N	N	N	N	N	N	N	N	N	N	N	N	N	N	N	N	N	N	N	N	N	N	N
GCF_002187465.1_ASM218746v1_genomic	RefSeq	2_1_58_0_0_0_0_0_0_0	Kp4	SL1224	CG1224	-	-	Klebsiella quasipneumoniae subsp. similipneumoniae	ST1224	-	-	-	K60	O5	-	-	-	-	-	ND	N	N	N	N	N	N	N	N	N	N	N	N	N	N	N	N	N	N	N	N	N	N	N	N
GCF_002187475.1_ASM218747v1_genomic	RefSeq	0_0_147_1_0_0_0_0_0_0	Kp1	SL48	CG48	-	-	Klebsiella pneumoniae	ST48	-	-	-	K62	O1	-	-	ybt 9	ICEKp3	-	ND	N	N	N	N	N	N	N	N	N	N	N	N	N	N	N	N	N	N	N	N	N	N	N	N
GCF_002187485.1_ASM218748v1_genomic	RefSeq	2_0_29_0_0_0_0_0_0_0	Kp2	SL1416	CG1416	-	-	Klebsiella quasipneumoniae subsp. quasipneumoniae	ST1416	-	-	-	K59	O12	-	-	-	-	-	ND	N	N	N	N	N	N	N	N	N	N	N	N	N	N	N	N	N	N	N	N	N	N	N	N
GCF_002187535.1_ASM218753v1_genomic	RefSeq	0_0_158_9_0_0_0_0_0_1	Kp1	SL45	CG10184	-	-	Klebsiella pneumoniae	ST45	-	-	-	unknown (KL102)	O2a	-	-	ybt 10	ICEKp4	-	ND	N	N	N	N	N	N	N	N	N	N	N	N	N	N	N	N	N	N	N	N	N	N	N	N
GCF_002187545.1_ASM218754v1_genomic	RefSeq	0_0_98_0_3_0_0_0_0_0	Kp1	SL13	CG13	-	-	Klebsiella pneumoniae	ST13	-	-	-	K3	O1	-	-	-	-	-	ND	N	N	N	N	N	N	N	N	N	N	N	N	N	N	N	N	N	N	N	N	N	N	N	N
GCF_002187575.1_ASM218757v1_genomic	RefSeq	0_0_197_0_17_1_0_0_2_0	Kp1	SL147	CG147	-	-	Klebsiella pneumoniae	ST147	-	-	-	K10	O3/O3a	-	-	-	-	-	ND	N	N	N	N	N	N	N	N	N	N	N	N	N	N	N	N	N	N	N	N	N	N	N	N
GCF_002187585.1_ASM218758v1_genomic	RefSeq	0_0_46_10_0_0_0_0_2_0	Kp1	SL76	CG3613	-	-	Klebsiella pneumoniae	ST3613	-	-	-	unknown (KL161)	O2ac	-	-	-	-	-	ND	N	N	N	N	N	N	N	N	N	N	N	N	N	N	N	N	N	N	N	N	N	N	N	N
GCF_002187615.1_ASM218761v1_genomic	RefSeq	0_0_56_0_0_0_0_0_1_0	Kp1	SL3612	CG3612	-	-	Klebsiella pneumoniae	ST3612	-	-	-	unknown (KL151)	O3b	-	-	-	-	-	ND	N	N	N	N	N	N	N	N	N	N	N	N	N	N	N	N	N	N	N	N	N	N	N	N
GCF_002187625.1_ASM218762v1_genomic	RefSeq	0_0_130_0_0_0_0_0_1_0	Kp1	SL4	CG4	-	-	Klebsiella pneumoniae	ST4	-	-	-	K13	O1	-	-	-	-	-	ND	N	N	N	N	N	N	N	N	N	N	N	N	N	N	N	N	N	N	N	N	N	N	N	N
GCF_002187655.1_ASM218765v1_genomic	RefSeq	0_0_388_1_9_0_0_1_1_0	Kp1	SL25	CG25	-	-	Klebsiella pneumoniae	ST25	-	-	-	K2	O1	-	-	ybt 14	ICEKp5	-	ND	N	N	N	N	N	N	N	N	N	N	N	N	N	N	N	N	N	N	N	N	N	N	N	N
GCF_002187665.1_ASM218766v1_genomic	RefSeq	0_0_13_0_0_0_0_0_1_0	Kp1	SL34	CG10139	-	-	Klebsiella pneumoniae	ST34	-	-	-	unknown (KL154)	O2ac	-	-	-	-	-	ND	N	N	N	N	N	N	N	N	N	N	N	N	N	N	N	N	N	N	N	N	N	N	N	N
GCF_002187685.1_ASM218768v1_genomic	RefSeq	0_0_22_24_16_0_0_0_3_0	Kp1	SL17	CG17	-	-	Klebsiella pneumoniae	ST17	-	-	-	K25	O5	-	-	ybt 13	ICEKp2	-	ND	N	N	N	N	N	N	N	N	N	N	N	N	N	N	N	N	N	N	N	N	N	N	N	N
GCF_002187715.1_ASM218771v1_genomic	RefSeq	0_0_388_1_9_0_0_1_2_0	Kp1	SL25	CG25	-	-	Klebsiella pneumoniae	ST25	-	-	-	K2	O1	-	-	ybt 14	ICEKp5	-	ND	N	N	N	N	N	N	N	N	N	N	N	N	N	N	N	N	N	N	N	N	N	N	N	N
GCF_002187735.1_ASM218773v1_genomic	RefSeq	0_0_261_0_0_0_0_0_1_0	Kp1	SL716	CG716	-	-	Klebsiella pneumoniae	ST716	-	-	-	unknown (KL110)	O2a	-	-	ybt 14	ICEKp12	-	ND	N	N	N	N	N	N	N	N	N	N	N	N	N	N	N	N	N	N	N	N	N	N	N	N
GCF_002187745.1_ASM218774v1_genomic	RefSeq	0_0_160_0_3_0_0_0_1_0	Kp1	SL873	CG873	-	-	Klebsiella pneumoniae	ST873	-	-	-	K38	O3b	-	-	-	-	-	ND	N	N	N	N	N	N	N	N	N	N	N	N	N	N	N	N	N	N	N	N	N	N	N	N
GCF_002187775.1_ASM218777v1_genomic	RefSeq	0_0_147_1_0_0_0_0_1_0	Kp1	SL48	CG48	-	-	Klebsiella pneumoniae	ST48	-	-	-	K62	O1	-	-	-	-	-	ND	N	N	N	N	N	N	N	N	N	N	N	N	N	N	N	N	N	N	N	N	N	N	N	N
GCF_002187785.1_ASM218778v1_genomic	RefSeq	0_0_261_0_0_0_0_0_0_0	Kp1	SL716	CG716	-	-	Klebsiella pneumoniae	ST716	-	-	-	unknown (KL110)	O2a	-	-	ybt 14	ICEKp12	-	ND	N	N	N	N	N	N	N	N	N	N	N	N	N	N	N	N	N	N	N	N	N	N	N	N
GCF_002187805.1_ASM218780v1_genomic	RefSeq	0_0_22_18_0_0_0_0_2_0	Kp1	SL17	CG10098	-	-	Klebsiella pneumoniae	ST16	-	-	-	unknown (KL128)	O3b	-	-	-	-	-	ND	N	N	N	N	N	N	N	N	N	N	N	N	N	N	N	N	N	N	N	N	N	N	N	N
GCF_002187835.1_ASM218783v1_genomic	RefSeq	0_0_147_1_0_0_0_0_1_0	Kp1	SL48	CG48	-	-	Klebsiella pneumoniae	ST48	-	-	-	K62	O1	-	-	-	-	-	ND	N	N	N	N	N	N	N	N	N	N	N	N	N	N	N	N	N	N	N	N	N	N	N	N
GCF_002187855.1_ASM218785v1_genomic	RefSeq	0_0_84_0_8_0_0_15_1_0	Kp1	SL101	CG101	-	-	Klebsiella pneumoniae	ST101	-	-	-	K17	O1	-	-	ybt 9	ICEKp3	-	ND	N	N	N	N	N	N	N	N	N	N	N	N	N	N	N	N	N	N	N	N	N	N	N	N
GCF_002187865.1_ASM218786v1_genomic	RefSeq	0_0_158_8_15_0_0_0_0_1	Kp1	SL45	CG45	-	-	Klebsiella pneumoniae	ST45	-	-	-	K20	O3/O3a	-	-	-	-	-	ND	N	N	N	N	N	N	N	N	N	N	N	N	N	N	N	N	N	N	N	N	N	N	N	N
GCF_002187895.1_ASM218789v1_genomic	RefSeq	0_0_261_0_0_0_0_0_1_0	Kp1	SL716	CG716	-	-	Klebsiella pneumoniae	ST716	-	-	-	unknown (KL110)	O2a	-	-	ybt 14	ICEKp12	-	ND	N	N	N	N	N	N	N	N	N	N	N	N	N	N	N	N	N	N	N	N	N	N	N	N
GCF_002187915.1_ASM218791v1_genomic	RefSeq	0_0_158_8_9_0_0_0_0_1	Kp1	SL45	CG45	-	-	Klebsiella pneumoniae	ST45	-	-	-	K43	O2a	-	-	ybt 10	ICEKp4	-	ND	N	N	N	N	N	N	N	N	N	N	N	N	N	N	N	N	N	N	N	N	N	N	N	N
GCF_002187935.3_ASM218793v3_genomic	RefSeq	2_1_11_0_0_0_0_1_0_0	Kp4	SL476	CG476	-	-	Klebsiella quasipneumoniae subsp. similipneumoniae	ST476	-	-	-	K14	O12	-	-	-	-	-	ND	N	N	N	N	N	N	N	N	N	N	N	N	N	N	N	N	N	N	N	N	N	N	N	N
GCF_002187945.1_ASM218794v1_genomic	RefSeq	2_1_13_0_0_0_1_0_0_0	Kp4	SL1031	CG1031	-	-	Klebsiella quasipneumoniae subsp. similipneumoniae	ST1031	-	-	-	K10	O5	-	-	-	-	-	ND	N	N	N	N	N	N	N	N	N	N	N	N	N	N	N	N	N	N	N	N	N	N	N	N
GCF_002187975.1_ASM218797v1_genomic	RefSeq	0_0_363_0_0_0_0_0_3_0	Kp1	SL323	CG429	-	-	Klebsiella pneumoniae	ST429	-	-	-	K27	O4	-	-	-	-	-	ND	N	N	N	N	N	N	N	N	N	N	N	N	N	N	N	N	N	N	N	N	N	N	N	N
GCF_002187995.1_ASM218799v1_genomic	RefSeq	0_0_147_1_0_0_4_0_0_0	Kp1	SL48	CG48	-	-	Klebsiella pneumoniae	ST48	-	-	-	K62	O1	-	-	ybt 9	ICEKp3	-	ND	N	N	N	N	N	N	N	N	N	N	N	N	N	N	N	N	N	N	N	N	N	N	N	N
GCF_002188015.1_ASM218801v1_genomic	RefSeq	0_0_363_0_0_0_0_0_4_0	Kp1	SL323	CG429	-	-	Klebsiella pneumoniae	ST429	-	-	-	K27	O4	-	-	-	-	-	ND	N	N	N	N	N	N	N	N	N	N	N	N	N	N	N	N	N	N	N	N	N	N	N	N
GCF_002188025.1_ASM218802v1_genomic	RefSeq	2_1_11_0_0_0_0_0_0_0	Kp4	SL476	CG476	-	-	Klebsiella quasipneumoniae subsp. similipneumoniae	ST476	-	-	-	K14	O12	-	-	-	-	-	ND	N	N	N	N	N	N	N	N	N	N	N	N	N	N	N	N	N	N	N	N	N	N	N	N
GCF_002188055.1_ASM218805v1_genomic	RefSeq	0_0_369_0_0_0_0_16_0_1	Kp1	SL307	CG307	-	-	Klebsiella pneumoniae	ST307	-	-	-	unknown (KL102)	O2afg	-	-	-	-	-	ND	N	N	N	N	N	N	N	N	N	N	N	N	N	N	N	N	N	N	N	N	N	N	N	N
GCF_002188075.1_ASM218807v1_genomic	RefSeq	0_0_341_0_0_0_0_1_0_0	Kp1	SL1788	CG1788	-	-	Klebsiella pneumoniae	ST1788	-	-	-	K2	O1	-	-	ybt 16	ICEKp12	-	ND	N	N	N	N	N	N	N	N	N	N	N	N	N	N	N	N	N	N	N	N	N	N	N	N
GCF_002188095.1_ASM218809v1_genomic	RefSeq	0_0_374_0_4_0_1_1_5_0	Kp1	SL405	CG405	-	-	Klebsiella pneumoniae	ST405	-	-	-	unknown (KL151)	O4	-	-	ybt 27	ICEKp22	-	II	2	1	2	1	2	2	1	1	2	2	2	3	3	2	3	3	2	2	N	N	N	N	N	3
GCF_002188105.1_ASM218810v1_genomic	RefSeq	0_0_409_0_0_0_0_0_1_0	Kp1	SL3687	CG3687	-	-	Klebsiella pneumoniae	ST3687	-	-	-	K55	O3/O3a	-	-	-	-	-	ND	N	N	N	N	N	N	N	N	N	N	N	N	N	N	N	N	N	N	N	N	N	N	N	N
GCF_002188135.1_ASM218813v1_genomic	RefSeq	0_0_0_0_2_6_0_0_0_1	Kp1	SL15	CG15	-	-	Klebsiella pneumoniae	ST15	-	-	-	K19	O1	-	-	-	-	-	ND	N	N	N	N	N	N	N	N	N	N	N	N	N	N	N	N	N	N	N	N	N	N	N	N
GCF_002188145.1_ASM218814v1_genomic	RefSeq	0_0_197_0_17_1_0_0_3_0	Kp1	SL147	CG147	-	-	Klebsiella pneumoniae	ST147	-	-	-	K10	O3/O3a	-	-	-	-	-	ND	N	N	N	N	N	N	N	N	N	N	N	N	N	N	N	N	N	N	N	N	N	N	N	N
GCF_002188175.1_ASM218817v1_genomic	RefSeq	0_0_404_0_2_0_0_0_1_0	Kp1	SL831	CG831	-	-	Klebsiella pneumoniae	ST831	-	-	-	K18	O1	-	-	ybt 10	ICEKp4	-	ND	N	N	N	N	N	N	N	N	N	N	N	N	N	N	N	N	N	N	N	N	N	N	N	N
GCF_002188185.1_ASM218818v1_genomic	RefSeq	0_0_88_0_0_1_0_0_1_0	Kp1	SL231	CG231	-	-	Klebsiella pneumoniae	ST231	-	-	-	K51	O1	-	-	ybt 10	ICEKp4	-	ND	N	N	N	N	N	N	N	N	N	N	N	N	N	N	N	N	N	N	N	N	N	N	N	N
GCF_002188215.1_ASM218821v1_genomic	RefSeq	2_0_49_0_0_0_0_0_0_0	Kp2	SL10039	CG10304	-	-	Klebsiella quasipneumoniae subsp. quasipneumoniae	ST3877	-	-	-	K15	O4	-	-	-	-	-	ND	N	N	N	N	N	N	N	N	N	N	N	N	N	N	N	N	N	N	N	N	N	N	N	N
GCF_002188235.1_ASM218823v1_genomic	RefSeq	0_0_388_1_9_0_0_0_1_0	Kp1	SL25	CG25	-	-	Klebsiella pneumoniae	ST25	-	-	-	K2	O1	-	-	ybt 14	ICEKp5	-	ND	N	N	N	N	N	N	N	N	N	N	N	N	N	N	N	N	N	N	N	N	N	N	N	N
GCF_002188245.1_ASM218824v1_genomic	RefSeq	0_0_197_0_17_1_0_0_4_0	Kp1	SL147	CG147	-	-	Klebsiella pneumoniae	ST147	-	-	-	K10	O3/O3a	-	-	-	-	-	ND	N	N	N	N	N	N	N	N	N	N	N	N	N	N	N	N	N	N	N	N	N	N	N	N
GCF_002188255.1_ASM218825v1_genomic	RefSeq	0_0_60_0_0_0_0_0_2_0	Kp1	SL1658	CG1658	-	-	Klebsiella pneumoniae	ST1658	-	-	-	K19	O3b	-	-	-	-	-	ND	N	N	N	N	N	N	N	N	N	N	N	N	N	N	N	N	N	N	N	N	N	N	N	N
GCF_002188295.1_ASM218829v1_genomic	RefSeq	0_0_261_0_0_0_0_0_1_0	Kp1	SL716	CG716	-	-	Klebsiella pneumoniae	ST716	-	-	-	unknown (KL110)	O2a	-	-	ybt 14	ICEKp12	-	ND	N	N	N	N	N	N	N	N	N	N	N	N	N	N	N	N	N	N	N	N	N	N	N	N
GCF_002189255.1_ASM218925v1_genomic	RefSeq	0_0_84_0_8_0_15_2_1_0	Kp1	SL101	CG101	-	-	Klebsiella pneumoniae	ST101	-	-	-	unknown (K17)	O1	-	-	ybt 9	ICEKp3	-	ND	N	N	N	N	N	N	N	N	N	N	N	N	N	N	N	N	N	N	N	N	N	N	N	N
GCF_002189305.1_ASM218930v1_genomic	RefSeq	0_0_84_0_8_0_15_2_2_0	Kp1	SL101	CG101	-	-	Klebsiella pneumoniae	ST101	-	-	-	unknown (K17)	O1	-	-	ybt 9	ICEKp3	-	ND	N	N	N	N	N	N	N	N	N	N	N	N	N	N	N	N	N	N	N	N	N	N	N	N
GCF_002189325.1_ASM218932v1_genomic	RefSeq	0_0_197_0_25_0_3_0_1_0	Kp1	SL147	CG147	-	-	Klebsiella pneumoniae	ST392	-	-	-	unknown (KL107)	unknown (O4)	-	-	-	-	-	ND	N	N	N	N	N	N	N	N	N	N	N	N	N	N	N	N	N	N	N	N	N	N	N	N
GCF_002189415.1_ASM218941v1_genomic	RefSeq	0_0_105_11_0_0_6_0_2_0	Kp1	SL258	CG3666	-	-	Klebsiella pneumoniae	ST11	-	-	-	unknown (K24)	O2a	-	-	-	-	-	ND	N	N	N	N	N	N	N	N	N	N	N	N	N	N	N	N	N	N	N	N	N	N	N	N
GCF_002192315.1_ASM219231v1_genomic	RefSeq	0_0_158_8_0_0_16_0_0_1	Kp1	SL45	CG45	-	-	Klebsiella pneumoniae	ST45	-	-	-	K25	O2a	-	-	ybt 10	ICEKp4	-	ND	N	N	N	N	N	N	N	N	N	N	N	N	N	N	N	N	N	N	N	N	N	N	N	N
GCF_002192335.1_ASM219233v1_genomic	RefSeq	0_0_105_6_0_0_17_5_165_0	Kp1	SL258	CG258	-	-	Klebsiella pneumoniae	ST258	-	-	-	unknown (KL107)	O2afg	-	-	-	-	-	ND	N	N	N	N	N	N	N	N	N	N	N	N	N	N	N	N	N	N	N	N	N	N	N	N
GCF_002192375.1_ASM219237v1_genomic	RefSeq	0_0_197_0_4_0_10_0_43_0	Kp1	SL147	CG147	-	-	Klebsiella pneumoniae	ST147	-	-	-	K64	O2a	-	-	ybt 10	ICEKp4	-	ND	N	N	N	N	N	N	N	N	N	N	N	N	N	N	N	N	N	N	N	N	N	N	N	N
GCF_002192975.1_ASM219297v1_genomic	RefSeq	0_0_105_0_11_0_6_0_3_0	Kp1	SL258	CG340	-	-	Klebsiella pneumoniae	ST340	-	-	-	unknown (KL107)	unknown (OL102)	-	-	-	-	-	ND	N	N	N	N	N	N	N	N	N	N	N	N	N	N	N	N	N	N	N	N	N	N	N	N
GCF_002197225.1_ASM219722v1_genomic	RefSeq	0_0_105_6_0_0_17_0_101_0	Kp1	SL258	CG258	-	-	Klebsiella pneumoniae	ST258	clb 3	-	-	unknown (KL107)	O2afg	5	Cko	ybt 17	ICEKp10 (truncated)	-	ND	N	N	N	N	N	N	N	N	N	N	N	N	N	N	N	N	N	N	N	N	N	N	N	N
GCF_002197505.1_ASM219750v1_genomic	RefSeq	0_0_105_6_0_0_17_14_5_0	Kp1	SL258	CG258	-	-	Klebsiella pneumoniae	ST258	-	-	-	unknown (KL107)	O2afg	-	-	-	-	-	ND	N	N	N	N	N	N	N	N	N	N	N	N	N	N	N	N	N	N	N	N	N	N	N	N
GCF_002197675.1_Kquasi_MGF005v1_genomic	RefSeq	2_1_13_0_0_0_3_0_0_0	Kp4	SL1031	CG1031	-	-	Klebsiella quasipneumoniae subsp. similipneumoniae	ST1031	-	-	-	K10	O5	-	-	-	-	-	ND	N	N	N	N	N	N	N	N	N	N	N	N	N	N	N	N	N	N	N	N	N	N	N	N
GCF_002197725.1_Kquasi_MGF008v1_genomic	RefSeq	2_1_13_0_0_0_3_0_0_0	Kp4	SL1031	CG1031	-	-	Klebsiella quasipneumoniae subsp. similipneumoniae	ST1031	-	-	-	K10	O5	-	-	-	-	-	ND	N	N	N	N	N	N	N	N	N	N	N	N	N	N	N	N	N	N	N	N	N	N	N	N
GCF_002202195.1_ASM220219v1_genomic	RefSeq	0_0_109_4_1_0_0_0_2_0	Kp1	SL37	CG2867	-	-	Klebsiella pneumoniae	ST37	-	-	-	unknown (KL105)	O2afg	-	-	ybt 28	ICEKp6	-	ND	N	N	N	N	N	N	N	N	N	N	N	N	N	N	N	N	N	N	N	N	N	N	N	N
GCF_002202215.1_ASM220221v1_genomic	RefSeq	0_0_197_0_4_1_0_0_54_0	Kp1	SL147	CG147	-	-	Klebsiella pneumoniae	ST147	-	-	-	K64	O2a	-	-	ybt 9	ICEKp3	-	ND	N	N	N	N	N	N	N	N	N	N	N	N	N	N	N	N	N	N	N	N	N	N	N	N
GCF_002202235.1_ASM220223v1_genomic	RefSeq	0_0_197_0_4_1_0_0_55_0	Kp1	SL147	CG147	-	-	Klebsiella pneumoniae	ST147	-	-	-	K64	O2a	-	-	ybt 9	ICEKp3	-	ND	N	N	N	N	N	N	N	N	N	N	N	N	N	N	N	N	N	N	N	N	N	N	N	N
GCF_002202255.1_ASM220225v1_genomic	RefSeq	0_0_105_11_0_0_5_2_3_0	Kp1	SL258	CG3666	-	-	Klebsiella pneumoniae	ST11	-	-	-	K24	O2a	-	-	-	-	-	ND	N	N	N	N	N	N	N	N	N	N	N	N	N	N	N	N	N	N	N	N	N	N	N	N
GCF_002202275.1_ASM220227v1_genomic	RefSeq	0_0_137_8_0_0_0_0_1_0	Kp1	SL29	CG1161	-	-	Klebsiella pneumoniae	ST1161	-	-	-	K19	O1	-	-	-	-	-	ND	N	N	N	N	N	N	N	N	N	N	N	N	N	N	N	N	N	N	N	N	N	N	N	N
GCF_002205015.1_ASM220501v1_genomic	RefSeq	0_0_0_0_2_0_0_56_1_0	Kp1	SL15	CG15	-	-	Klebsiella pneumoniae	ST15	-	-	-	K19	O1	-	-	-	-	-	ND	N	N	N	N	N	N	N	N	N	N	N	N	N	N	N	N	N	N	N	N	N	N	N	N
GCF_002205025.1_ASM220502v1_genomic	RefSeq	0_0_0_0_2_0_0_57_1_0	Kp1	SL15	CG15	-	-	Klebsiella pneumoniae	ST15	-	-	-	unknown (K19)	O2afg	-	-	-	-	-	ND	N	N	N	N	N	N	N	N	N	N	N	N	N	N	N	N	N	N	N	N	N	N	N	N
GCF_002205045.1_ASM220504v1_genomic	RefSeq	0_0_105_0_21_0_0_0_1_0	Kp1	SL258	CG340	-	-	Klebsiella pneumoniae	ST11	-	-	-	unknown (KL107)	O3b	-	-	-	-	-	ND	N	N	N	N	N	N	N	N	N	N	N	N	N	N	N	N	N	N	N	N	N	N	N	N
GCF_002205055.1_ASM220505v1_genomic	RefSeq	0_0_105_0_11_5_0_0_1_0	Kp1	SL258	CG340	-	-	Klebsiella pneumoniae	ST340	-	-	-	unknown (K15)	O4	-	-	-	-	-	ND	N	N	N	N	N	N	N	N	N	N	N	N	N	N	N	N	N	N	N	N	N	N	N	N
GCF_002205985.1_ASM220598v1_genomic	RefSeq	0_0_137_11_0_0_0_0_1_0	Kp1	SL29	CG711	-	-	Klebsiella pneumoniae	ST29	-	-	iro 1	unknown (K54)	unknown (O2a)	-	-	ybt 4	plasmid (truncated)	-	ND	N	N	N	N	N	N	N	N	N	N	N	N	N	N	N	N	N	N	N	N	N	N	N	N
GCF_002205995.1_ASM220599v1_genomic	RefSeq	0_0_284_0_0_0_0_0_1_0	Kp1	SL660	CG660	-	-	Klebsiella pneumoniae	ST660	-	iuc 1	iro 1	unknown (K16)	O1	-	-	ybt 5	ICEKp6	-	ND	N	N	N	N	N	N	N	N	N	N	N	N	N	N	N	N	N	N	N	N	N	N	N	N
GCF_002206015.1_ASM220601v1_genomic	RefSeq	0_0_429_0_4_9_0_0_0_0	Kp1	SL23	CG23	yes	no	Klebsiella pneumoniae	ST23	clb 2	iuc 1	iro 1	K1	O1	2	Cko	ybt 1	ICEKp10	KpVP-1	I	1	1	1	1	1	1	2	1	1	1	1	2	2	1	2	2	1	1	2	1	1	1	1	2
GCF_002209405.1_ASM220940v1_genomic	RefSeq	0_0_0_0_2_0_37_1_1_0	Kp1	SL15	CG15	-	-	Klebsiella pneumoniae	ST15	-	-	-	K24	O1	-	-	-	-	-	ND	N	N	N	N	N	N	N	N	N	N	N	N	N	N	N	N	N	N	N	N	N	N	N	N
GCF_002210445.1_ASM221044v1_genomic	RefSeq	0_0_429_0_13_0_0_0_0_0	Kp1	SL23	CG23	yes	no	Klebsiella pneumoniae	ST23	clb 2	iuc 1	iro 1	K1	O1	2	Cko	ybt 1	ICEKp10	KpVP-1	I-1LV	1	1	1	1	1	1	2	1	1	1	1	2	2	1	2	2	1	N	2	1	1	1	1	2
GCF_002211125.1_ASM221112v1_genomic	RefSeq	0_0_1_1_24_0_0_0_1_0	Kp1	SL14	CG14	-	-	Klebsiella pneumoniae	ST2174	-	iuc 1	iro 1 (incomplete)	K2	O1	-	-	-	-	-	ND	N	N	N	N	N	N	N	N	N	N	N	N	N	N	N	N	N	N	N	N	N	N	N	N
GCF_002211905.1_ASM221190v1_genomic	RefSeq	0_0_0_0_2_0_0_12_1_0	Kp1	SL15	CG15	-	-	Klebsiella pneumoniae	ST15	-	-	-	K2	O1	-	-	ybt 16	ICEKp12	-	ND	N	N	N	N	N	N	N	N	N	N	N	N	N	N	N	N	N	N	N	N	N	N	N	N
GCF_002234875.1_ASM223487v1_genomic	RefSeq	0_0_105_2_1_0_0_0_1_0	Kp1	SL258	CG11	-	-	Klebsiella pneumoniae	ST3744	-	-	-	unknown (K47)	unknown (OL101)	-	-	ybt 9	ICEKp3	-	ND	N	N	N	N	N	N	N	N	N	N	N	N	N	N	N	N	N	N	N	N	N	N	N	N
GCF_002234895.1_ASM223489v1_genomic	RefSeq	0_0_105_2_0_0_0_0_2_0	Kp1	SL258	CG11	-	-	Klebsiella pneumoniae	ST11	-	-	-	unknown (K47)	unknown (OL101)	-	-	ybt 9	ICEKp3	-	ND	N	N	N	N	N	N	N	N	N	N	N	N	N	N	N	N	N	N	N	N	N	N	N	N
GCF_002235555.1_ASM223555v1_genomic	RefSeq	0_0_105_6_0_0_17_66_2_0	Kp1	SL258	CG258	-	-	Klebsiella pneumoniae	ST512	-	-	-	unknown (KL107)	O2afg	-	-	-	-	-	ND	N	N	N	N	N	N	N	N	N	N	N	N	N	N	N	N	N	N	N	N	N	N	N	N
GCF_002235735.1_ASM223573v1_genomic	RefSeq	0_0_105_6_0_0_0_5_117_0	Kp1	SL258	CG258	-	-	Klebsiella pneumoniae	ST258	-	-	-	unknown (KL106)	O2afg	-	-	ybt 13	ICEKp2	-	ND	N	N	N	N	N	N	N	N	N	N	N	N	N	N	N	N	N	N	N	N	N	N	N	N
GCF_002235815.1_ASM223581v1_genomic	RefSeq	0_0_105_6_0_0_17_66_3_0	Kp1	SL258	CG258	-	-	Klebsiella pneumoniae	ST512	-	-	-	unknown (KL107)	O2afg	-	-	-	-	-	ND	N	N	N	N	N	N	N	N	N	N	N	N	N	N	N	N	N	N	N	N	N	N	N	N
GCF_002235875.1_ASM223587v1_genomic	RefSeq	0_0_105_6_0_0_0_5_118_0	Kp1	SL258	CG258	-	-	Klebsiella pneumoniae	ST258	-	-	-	unknown (KL106)	O2afg	-	-	ybt 13	ICEKp2	-	ND	N	N	N	N	N	N	N	N	N	N	N	N	N	N	N	N	N	N	N	N	N	N	N	N
GCF_002235915.1_ASM223591v1_genomic	RefSeq	0_0_105_6_0_0_0_5_119_0	Kp1	SL258	CG258	-	-	Klebsiella pneumoniae	ST258	-	-	-	unknown (KL106)	O2afg	-	-	ybt 13	ICEKp2	-	ND	N	N	N	N	N	N	N	N	N	N	N	N	N	N	N	N	N	N	N	N	N	N	N	N
GCF_002236015.1_ASM223601v1_genomic	RefSeq	0_0_105_6_0_0_0_5_120_0	Kp1	SL258	CG258	-	-	Klebsiella pneumoniae	ST258	-	-	-	unknown (KL106)	O2afg	-	-	ybt 13	ICEKp2	-	ND	N	N	N	N	N	N	N	N	N	N	N	N	N	N	N	N	N	N	N	N	N	N	N	N
GCF_002236055.1_ASM223605v1_genomic	RefSeq	0_0_105_6_0_0_0_5_121_0	Kp1	SL258	CG258	-	-	Klebsiella pneumoniae	ST258	-	-	-	unknown (KL106)	O2afg	-	-	ybt 13	ICEKp2	-	ND	N	N	N	N	N	N	N	N	N	N	N	N	N	N	N	N	N	N	N	N	N	N	N	N
GCF_002237985.1_ASM223798v1_genomic	RefSeq	0_0_88_0_0_3_0_0_2_0	Kp1	SL231	CG231	-	-	Klebsiella pneumoniae	ST231	-	-	-	K64	O1	-	-	ybt 15	ICEKp11	-	ND	N	N	N	N	N	N	N	N	N	N	N	N	N	N	N	N	N	N	N	N	N	N	N	N
GCF_002239705.1_ASM223970v1_genomic	RefSeq	0_0_22_27_0_0_18_0_36_0	Kp1	SL17	CG16	-	-	Klebsiella pneumoniae	ST16	-	-	-	K51	O3b	-	-	ybt 9	ICEKp3	-	ND	N	N	N	N	N	N	N	N	N	N	N	N	N	N	N	N	N	N	N	N	N	N	N	N
GCF_002239715.1_ASM223971v1_genomic	RefSeq	0_0_1_1_17_0_3_3_3_0	Kp1	SL14	CG14	-	-	Klebsiella pneumoniae	ST14	-	-	-	K2	O1	-	-	ybt 14	ICEKp5	-	ND	N	N	N	N	N	N	N	N	N	N	N	N	N	N	N	N	N	N	N	N	N	N	N	N
GCF_002239805.1_ASM223980v1_genomic	RefSeq	0_0_88_0_0_0_1_1_1_0	Kp1	SL231	CG231	-	-	Klebsiella pneumoniae	ST231	-	iuc 5	-	K51	O1	-	-	ybt 14	ICEKp5	-	ND	N	N	N	N	N	N	N	N	N	N	N	N	N	N	N	N	N	N	N	N	N	N	N	N
GCF_002239815.1_ASM223981v1_genomic	RefSeq	0_0_88_0_0_0_1_0_8_0	Kp1	SL231	CG231	-	-	Klebsiella pneumoniae	ST231	-	iuc 5	-	K51	O1	-	-	ybt 14	ICEKp5	-	ND	N	N	N	N	N	N	N	N	N	N	N	N	N	N	N	N	N	N	N	N	N	N	N	N
GCF_002239875.1_ASM223987v1_genomic	RefSeq	0_0_369_0_0_0_0_0_242_0	Kp1	SL307	CG307	-	-	Klebsiella pneumoniae	ST307	-	-	-	unknown (KL102)	O2afg	-	-	-	-	-	ND	N	N	N	N	N	N	N	N	N	N	N	N	N	N	N	N	N	N	N	N	N	N	N	N
GCF_002239895.2_ASM223989v2_genomic	RefSeq	2_1_11_0_0_0_0_0_0_0	Kp4	SL476	CG476	-	-	Klebsiella quasipneumoniae subsp. similipneumoniae	ST476	-	-	-	K14	O12	-	-	-	-	-	ND	N	N	N	N	N	N	N	N	N	N	N	N	N	N	N	N	N	N	N	N	N	N	N	N
GCF_002239965.1_ASM223996v1_genomic	RefSeq	0_0_130_0_0_1_0_0_1_0	Kp1	SL4	CG4	-	-	Klebsiella pneumoniae	ST4	-	-	-	K13	O1	-	-	ybt 9	ICEKp3	-	ND	N	N	N	N	N	N	N	N	N	N	N	N	N	N	N	N	N	N	N	N	N	N	N	N
GCF_002240295.1_ASM224029v1_genomic	RefSeq	2_1_34_0_0_0_0_0_0_0	Kp4	SL3870	CG3870	-	-	Klebsiella quasipneumoniae subsp. similipneumoniae	ST3870	-	-	-	K8	O12	-	-	-	-	-	ND	N	N	N	N	N	N	N	N	N	N	N	N	N	N	N	N	N	N	N	N	N	N	N	N
GCF_002240315.1_ASM224031v1_genomic	RefSeq	2_1_34_0_0_0_0_0_0_0	Kp4	SL3870	CG3870	-	-	Klebsiella quasipneumoniae subsp. similipneumoniae	ST3870	-	-	-	K8	O12	-	-	-	-	-	ND	N	N	N	N	N	N	N	N	N	N	N	N	N	N	N	N	N	N	N	N	N	N	N	N
GCF_002240335.1_ASM224033v1_genomic	RefSeq	2_1_34_0_0_0_0_0_0_0	Kp4	SL3870	CG3870	-	-	Klebsiella quasipneumoniae subsp. similipneumoniae	ST3870	-	-	-	K8	O12	-	-	-	-	-	ND	N	N	N	N	N	N	N	N	N	N	N	N	N	N	N	N	N	N	N	N	N	N	N	N
GCF_002241035.1_ASM224103v1_genomic	RefSeq	0_0_407_0_0_0_0_0_3_0	Kp1	SL198	CG198	-	-	Klebsiella pneumoniae	ST198	-	-	-	K30	O1	-	-	ybt 16	ICEKp12	-	ND	N	N	N	N	N	N	N	N	N	N	N	N	N	N	N	N	N	N	N	N	N	N	N	N
GCF_002243445.1_ASM224344v1_genomic	RefSeq	0_0_105_6_0_0_0_5_122_0	Kp1	SL258	CG258	-	-	Klebsiella pneumoniae	ST258	-	-	-	unknown (KL106)	O2afg	-	-	-	-	-	ND	N	N	N	N	N	N	N	N	N	N	N	N	N	N	N	N	N	N	N	N	N	N	N	N
GCF_002246035.1_ASM224603v1_genomic	RefSeq	0_0_22_27_0_0_17_0_5_0	Kp1	SL17	CG16	-	-	Klebsiella pneumoniae	ST16	-	-	-	unknown (KL107)	O3b	-	-	ybt 9	ICEKp3 (truncated)	-	ND	N	N	N	N	N	N	N	N	N	N	N	N	N	N	N	N	N	N	N	N	N	N	N	N
GCF_002246045.1_ASM224604v1_genomic	RefSeq	0_0_22_27_0_0_18_0_37_0	Kp1	SL17	CG16	-	-	Klebsiella pneumoniae	ST16	-	-	-	K51	O3b	-	-	ybt 9	ICEKp3 (truncated)	-	ND	N	N	N	N	N	N	N	N	N	N	N	N	N	N	N	N	N	N	N	N	N	N	N	N
GCF_002246075.1_ASM224607v1_genomic	RefSeq	0_0_131_3_1_0_0_0_1_0	Kp1	SL35	CG10089	-	-	Klebsiella pneumoniae	ST35	-	iuc 3	-	unknown (KL108)	O1	-	-	-	-	-	ND	N	N	N	N	N	N	N	N	N	N	N	N	N	N	N	N	N	N	N	N	N	N	N	N
GCF_002246125.1_ASM224612v1_genomic	RefSeq	0_0_88_0_0_0_1_0_9_0	Kp1	SL231	CG231	-	-	Klebsiella pneumoniae	ST231	-	iuc 5	-	K51	O1	-	-	ybt 14	ICEKp5	-	ND	N	N	N	N	N	N	N	N	N	N	N	N	N	N	N	N	N	N	N	N	N	N	N	N
GCF_002246155.1_ASM224615v1_genomic	RefSeq	0_0_88_0_0_0_1_0_10_0	Kp1	SL231	CG231	-	-	Klebsiella pneumoniae	ST231	-	iuc 5	-	K51	O1	-	-	ybt 14	ICEKp5	-	ND	N	N	N	N	N	N	N	N	N	N	N	N	N	N	N	N	N	N	N	N	N	N	N	N
GCF_002246235.1_ASM224623v1_genomic	RefSeq	0_0_84_0_8_0_11_0_2_0	Kp1	SL101	CG101	-	-	Klebsiella pneumoniae	ST101	-	-	-	K17	O1	-	-	ybt 9	ICEKp3	-	ND	N	N	N	N	N	N	N	N	N	N	N	N	N	N	N	N	N	N	N	N	N	N	N	N
GCF_002246245.1_ASM224624v1_genomic	RefSeq	0_0_84_0_8_0_11_0_3_0	Kp1	SL101	CG101	-	-	Klebsiella pneumoniae	ST101	-	-	-	K17	O1	-	-	ybt 9	ICEKp3	-	ND	N	N	N	N	N	N	N	N	N	N	N	N	N	N	N	N	N	N	N	N	N	N	N	N
GCF_002246275.1_ASM224627v1_genomic	RefSeq	0_0_22_27_0_0_18_0_38_0	Kp1	SL17	CG16	-	-	Klebsiella pneumoniae	ST16	-	-	-	K51	O3b	-	-	ybt 9	ICEKp3	-	ND	N	N	N	N	N	N	N	N	N	N	N	N	N	N	N	N	N	N	N	N	N	N	N	N
GCF_002246285.1_ASM224628v1_genomic	RefSeq	0_0_22_27_0_0_18_0_39_0	Kp1	SL17	CG16	-	-	Klebsiella pneumoniae	ST16	-	-	-	K51	O3b	-	-	ybt 9	ICEKp3	-	ND	N	N	N	N	N	N	N	N	N	N	N	N	N	N	N	N	N	N	N	N	N	N	N	N
GCF_002246315.1_ASM224631v1_genomic	RefSeq	0_0_22_27_0_0_18_0_40_0	Kp1	SL17	CG16	-	-	Klebsiella pneumoniae	ST16	-	-	-	K51	O3b	-	-	ybt 9	ICEKp3	-	ND	N	N	N	N	N	N	N	N	N	N	N	N	N	N	N	N	N	N	N	N	N	N	N	N
GCF_002246325.1_ASM224632v1_genomic	RefSeq	0_0_22_27_0_0_18_0_41_0	Kp1	SL17	CG16	-	-	Klebsiella pneumoniae	ST16	-	-	-	K51	O3b	-	-	ybt 9	ICEKp3	-	ND	N	N	N	N	N	N	N	N	N	N	N	N	N	N	N	N	N	N	N	N	N	N	N	N
GCF_002246355.1_ASM224635v1_genomic	RefSeq	0_0_88_0_0_0_1_2_1_0	Kp1	SL231	CG231	-	-	Klebsiella pneumoniae	ST231	-	iuc 5	-	K51	O1	-	-	ybt 14	ICEKp5	-	ND	N	N	N	N	N	N	N	N	N	N	N	N	N	N	N	N	N	N	N	N	N	N	N	N
GCF_002246365.1_ASM224636v1_genomic	RefSeq	0_0_22_27_0_0_18_0_42_0	Kp1	SL17	CG16	-	-	Klebsiella pneumoniae	ST16	-	-	-	K51	O3b	-	-	ybt 9	ICEKp3	-	ND	N	N	N	N	N	N	N	N	N	N	N	N	N	N	N	N	N	N	N	N	N	N	N	N
GCF_002246395.1_ASM224639v1_genomic	RefSeq	0_0_1_1_17_0_3_4_6_0	Kp1	SL14	CG14	-	-	Klebsiella pneumoniae	ST14	-	-	-	K2	O1	-	-	ybt 14	ICEKp5	-	ND	N	N	N	N	N	N	N	N	N	N	N	N	N	N	N	N	N	N	N	N	N	N	N	N
GCF_002246415.1_ASM224641v1_genomic	RefSeq	0_0_1_1_17_0_3_4_7_0	Kp1	SL14	CG14	-	-	Klebsiella pneumoniae	ST14	-	-	-	K2	O1	-	-	ybt 14	ICEKp5	-	ND	N	N	N	N	N	N	N	N	N	N	N	N	N	N	N	N	N	N	N	N	N	N	N	N
GCF_002246435.1_ASM224643v1_genomic	RefSeq	0_0_88_0_0_0_1_0_11_0	Kp1	SL231	CG231	-	-	Klebsiella pneumoniae	ST231	-	iuc 5	-	K51	O1	-	-	ybt 14	ICEKp5	-	ND	N	N	N	N	N	N	N	N	N	N	N	N	N	N	N	N	N	N	N	N	N	N	N	N
GCF_002246455.1_ASM224645v1_genomic	RefSeq	0_0_88_0_0_0_1_0_12_0	Kp1	SL231	CG231	-	-	Klebsiella pneumoniae	ST231	-	iuc 5	-	K51	O1	-	-	ybt 14	ICEKp5	-	ND	N	N	N	N	N	N	N	N	N	N	N	N	N	N	N	N	N	N	N	N	N	N	N	N
GCF_002246475.1_ASM224647v1_genomic	RefSeq	0_0_88_0_0_0_1_0_13_0	Kp1	SL231	CG231	-	-	Klebsiella pneumoniae	ST231	-	iuc 5	-	K51	O1	-	-	ybt 14	ICEKp5	-	ND	N	N	N	N	N	N	N	N	N	N	N	N	N	N	N	N	N	N	N	N	N	N	N	N
GCF_002246555.1_ASM224655v1_genomic	RefSeq	0_0_22_27_0_0_17_0_6_0	Kp1	SL17	CG16	-	-	Klebsiella pneumoniae	ST16	-	-	-	unknown (KL107)	O3b	-	-	ybt 9	ICEKp3	-	ND	N	N	N	N	N	N	N	N	N	N	N	N	N	N	N	N	N	N	N	N	N	N	N	N
GCF_002246575.1_ASM224657v1_genomic	RefSeq	0_0_22_27_0_0_18_0_43_0	Kp1	SL17	CG16	-	-	Klebsiella pneumoniae	ST16	-	-	-	K51	O3b	-	-	ybt 9	ICEKp3	-	ND	N	N	N	N	N	N	N	N	N	N	N	N	N	N	N	N	N	N	N	N	N	N	N	N
GCF_002246635.1_ASM224663v1_genomic	RefSeq	0_0_84_0_8_0_11_0_4_0	Kp1	SL101	CG101	-	-	Klebsiella pneumoniae	ST101	-	-	-	K17	O1	-	-	ybt 9	ICEKp3	-	ND	N	N	N	N	N	N	N	N	N	N	N	N	N	N	N	N	N	N	N	N	N	N	N	N
GCF_002246655.1_ASM224665v1_genomic	RefSeq	0_0_88_0_0_0_1_0_14_0	Kp1	SL231	CG231	-	-	Klebsiella pneumoniae	ST231	-	iuc 5	-	K51	O1	-	-	ybt 14	ICEKp5	-	ND	N	N	N	N	N	N	N	N	N	N	N	N	N	N	N	N	N	N	N	N	N	N	N	N
GCF_002246675.1_ASM224667v1_genomic	RefSeq	2_1_0_1_0_0_0_0_0_0	Kp4	SL1770	CG10035	-	-	Klebsiella quasipneumoniae subsp. similipneumoniae	ST1770	-	-	-	unknown (KL170)	unknown (OL101)	-	-	-	-	-	ND	N	N	N	N	N	N	N	N	N	N	N	N	N	N	N	N	N	N	N	N	N	N	N	N
GCF_002246685.1_ASM224668v1_genomic	RefSeq	0_0_88_0_0_0_1_0_15_0	Kp1	SL231	CG231	-	-	Klebsiella pneumoniae	ST231	-	iuc 5	-	K51	O1	-	-	ybt 14	ICEKp5	-	ND	N	N	N	N	N	N	N	N	N	N	N	N	N	N	N	N	N	N	N	N	N	N	N	N
GCF_002246695.1_ASM224669v1_genomic	RefSeq	0_0_22_27_0_0_18_0_44_0	Kp1	SL17	CG16	-	-	Klebsiella pneumoniae	ST16	-	-	-	K51	O3b	-	-	ybt 9	ICEKp3	-	ND	N	N	N	N	N	N	N	N	N	N	N	N	N	N	N	N	N	N	N	N	N	N	N	N
GCF_002246705.1_ASM224670v1_genomic	RefSeq	0_0_211_1_0_0_0_2_1_0	Kp1	SL70	CG10234	-	-	Klebsiella pneumoniae	ST70	-	-	-	unknown (KL136)	O1	-	-	ybt 8	ICEKp9	-	ND	N	N	N	N	N	N	N	N	N	N	N	N	N	N	N	N	N	N	N	N	N	N	N	N
GCF_002246765.1_ASM224676v1_genomic	RefSeq	0_0_88_0_0_0_1_0_16_0	Kp1	SL231	CG231	-	-	Klebsiella pneumoniae	ST231	-	iuc 5	-	unknown (K51)	O1	-	-	ybt 14	ICEKp5	-	ND	N	N	N	N	N	N	N	N	N	N	N	N	N	N	N	N	N	N	N	N	N	N	N	N
GCF_002246785.1_ASM224678v1_genomic	RefSeq	0_0_1_1_17_0_3_4_8_0	Kp1	SL14	CG14	-	-	Klebsiella pneumoniae	ST14	-	-	-	K2	O1	-	-	ybt 14	ICEKp5	-	ND	N	N	N	N	N	N	N	N	N	N	N	N	N	N	N	N	N	N	N	N	N	N	N	N
GCF_002246835.1_ASM224683v1_genomic	RefSeq	0_0_109_1_26_0_0_0_5_0	Kp1	SL37	CG37	-	-	Klebsiella pneumoniae	ST37	-	-	-	K38	O3b	-	-	-	-	-	ND	N	N	N	N	N	N	N	N	N	N	N	N	N	N	N	N	N	N	N	N	N	N	N	N
GCF_002246845.1_ASM224684v1_genomic	RefSeq	0_0_88_0_0_0_1_0_17_0	Kp1	SL231	CG231	-	-	Klebsiella pneumoniae	ST231	-	iuc 5	-	K51	O1	-	-	ybt 14	ICEKp5	-	ND	N	N	N	N	N	N	N	N	N	N	N	N	N	N	N	N	N	N	N	N	N	N	N	N
GCF_002246875.1_ASM224687v1_genomic	RefSeq	0_0_22_27_0_0_18_2_1_0	Kp1	SL17	CG16	-	-	Klebsiella pneumoniae	ST16	-	-	-	K51	O3b	-	-	ybt 9	ICEKp3	-	ND	N	N	N	N	N	N	N	N	N	N	N	N	N	N	N	N	N	N	N	N	N	N	N	N
GCF_002246895.1_ASM224689v1_genomic	RefSeq	0_0_1_1_17_0_3_3_4_0	Kp1	SL14	CG14	-	-	Klebsiella pneumoniae	ST14	-	-	-	K2	O1	-	-	ybt 14	ICEKp5	-	ND	N	N	N	N	N	N	N	N	N	N	N	N	N	N	N	N	N	N	N	N	N	N	N	N
GCF_002247365.1_ASM224736v1_genomic	RefSeq	0_0_22_27_0_0_0_5_10_0	Kp1	SL17	CG16	-	-	Klebsiella pneumoniae	ST16	-	-	-	K51	O3b	-	-	ybt 10	ICEKp4	-	ND	N	N	N	N	N	N	N	N	N	N	N	N	N	N	N	N	N	N	N	N	N	N	N	N
GCF_002247375.1_ASM224737v1_genomic	RefSeq	0_0_22_27_0_0_18_3_2_0	Kp1	SL17	CG16	-	-	Klebsiella pneumoniae	ST16	-	-	-	K51	O3b	-	-	ybt 9	ICEKp3	-	ND	N	N	N	N	N	N	N	N	N	N	N	N	N	N	N	N	N	N	N	N	N	N	N	N
GCF_002247385.1_ASM224738v1_genomic	RefSeq	0_0_88_0_0_0_1_0_18_0	Kp1	SL231	CG231	-	-	Klebsiella pneumoniae	ST231	-	iuc 5	-	K51	O1	-	-	ybt 14	ICEKp5	-	ND	N	N	N	N	N	N	N	N	N	N	N	N	N	N	N	N	N	N	N	N	N	N	N	N
GCF_002247625.1_ASM224762v1_genomic	RefSeq	0_0_317_0_0_0_0_0_0_0	Kp1	SL3811	CG3811	-	-	Klebsiella pneumoniae	ST3811	-	-	-	K52	unknown (OL101)	-	-	-	-	-	ND	N	N	N	N	N	N	N	N	N	N	N	N	N	N	N	N	N	N	N	N	N	N	N	N
GCF_002247645.1_ASM224764v1_genomic	RefSeq	0_0_84_0_3_0_0_0_1_0	Kp1	SL101	CG101	-	-	Klebsiella pneumoniae	ST101	-	-	-	unknown (KL106)	O1	-	-	-	-	-	ND	N	N	N	N	N	N	N	N	N	N	N	N	N	N	N	N	N	N	N	N	N	N	N	N
GCF_002247665.1_ASM224766v1_genomic	RefSeq	0_0_127_9_0_0_0_0_1_0	Kp1	SL6	CG3812	-	-	Klebsiella pneumoniae	ST3812	-	-	-	unknown (KL186)	O1	-	-	-	-	-	ND	N	N	N	N	N	N	N	N	N	N	N	N	N	N	N	N	N	N	N	N	N	N	N	N
GCF_002247865.1_ASM224786v1_genomic	RefSeq	0_0_320_0_0_0_0_0_1_0	Kp1	SL2555	CG2555	-	-	Klebsiella pneumoniae	ST2555	-	-	-	unknown (KL150)	O3b	-	-	-	-	-	ND	N	N	N	N	N	N	N	N	N	N	N	N	N	N	N	N	N	N	N	N	N	N	N	N
GCF_002247885.1_ASM224788v1_genomic	RefSeq	0_0_320_0_0_0_0_0_2_0	Kp1	SL2555	CG2555	-	-	Klebsiella pneumoniae	ST2555	-	-	-	unknown (KL150)	O3b	-	-	-	-	-	ND	N	N	N	N	N	N	N	N	N	N	N	N	N	N	N	N	N	N	N	N	N	N	N	N
GCF_002247895.1_ASM224789v1_genomic	RefSeq	0_0_336_0_1_0_0_0_1_0	Kp1	SL1269	CG1269	-	-	Klebsiella pneumoniae	ST1269	-	-	-	unknown (KL139)	O1	-	-	-	-	-	ND	N	N	N	N	N	N	N	N	N	N	N	N	N	N	N	N	N	N	N	N	N	N	N	N
GCF_002248045.2_ASM224804v2_genomic	RefSeq	0_0_22_21_0_0_0_0_1_0	Kp1	SL17	CG10199	-	-	Klebsiella pneumoniae	ST17	-	-	-	K19	O2afg	-	-	-	-	-	ND	N	N	N	N	N	N	N	N	N	N	N	N	N	N	N	N	N	N	N	N	N	N	N	N
GCF_002248055.2_ASM224805v2_genomic	RefSeq	2_1_19_0_0_0_0_0_0_0	Kp4	SL3387	CG3387	-	-	Klebsiella quasipneumoniae subsp. similipneumoniae	ST3387	-	iuc 3	-	K56	O12	-	-	-	-	-	ND	N	N	N	N	N	N	N	N	N	N	N	N	N	N	N	N	N	N	N	N	N	N	N	N
GCF_002248085.2_ASM224808v2_genomic	RefSeq	2_1_11_1_0_0_0_0_0_0	Kp4	SL476	CG1318	-	-	Klebsiella quasipneumoniae subsp. similipneumoniae	ST1318	-	-	-	K35	O5	-	-	-	-	-	ND	N	N	N	N	N	N	N	N	N	N	N	N	N	N	N	N	N	N	N	N	N	N	N	N
GCF_002248105.2_ASM224810v2_genomic	RefSeq	0_0_277_0_0_0_0_0_0_0	Kp1	SL3542	CG3542	-	-	Klebsiella pneumoniae	ST3542	-	-	-	unknown (KL155)	unknown (OL102)	-	-	-	-	-	ND	N	N	N	N	N	N	N	N	N	N	N	N	N	N	N	N	N	N	N	N	N	N	N	N
GCF_002248115.2_ASM224811v3_genomic	RefSeq	0_0_126_0_0_0_2_0_1_0	Kp1	SL1	CG1	-	-	Klebsiella pneumoniae	ST1	-	-	-	K45	O1	-	-	-	-	-	ND	N	N	N	N	N	N	N	N	N	N	N	N	N	N	N	N	N	N	N	N	N	N	N	N
GCF_002248135.1_ASM224813v1_genomic	RefSeq	0_0_235_0_0_0_0_0_0_0	Kp1	SL1867	CG1867	-	-	Klebsiella pneumoniae	ST1867	-	iuc 3	-	unknown (KL123)	O3b	-	-	-	-	-	ND	N	N	N	N	N	N	N	N	N	N	N	N	N	N	N	N	N	N	N	N	N	N	N	N
GCF_002248425.1_ASM224842v1_genomic	RefSeq	0_0_105_0_9_0_0_0_31_0	Kp1	SL258	CG340	-	-	Klebsiella pneumoniae	ST3810	-	-	-	K15	O4	-	-	ybt 9	ICEKp3	-	ND	N	N	N	N	N	N	N	N	N	N	N	N	N	N	N	N	N	N	N	N	N	N	N	N
GCF_002248435.1_ASM224843v1_genomic	RefSeq	0_0_105_0_9_0_0_0_32_0	Kp1	SL258	CG340	-	-	Klebsiella pneumoniae	ST11	-	-	-	K15	O4	-	-	ybt 9	ICEKp3	-	ND	N	N	N	N	N	N	N	N	N	N	N	N	N	N	N	N	N	N	N	N	N	N	N	N
GCF_002248485.1_ASM224848v1_genomic	RefSeq	0_0_197_0_17_0_0_1_13_0	Kp1	SL147	CG147	-	-	Klebsiella pneumoniae	ST147	-	-	-	K10	O3/O3a	-	-	ybt 10	ICEKp4	-	ND	N	N	N	N	N	N	N	N	N	N	N	N	N	N	N	N	N	N	N	N	N	N	N	N
GCF_002248505.1_ASM224850v1_genomic	RefSeq	0_0_22_27_0_0_0_5_11_0	Kp1	SL17	CG16	-	-	Klebsiella pneumoniae	ST16	-	-	-	K51	O3b	-	-	ybt 10	ICEKp4	-	ND	N	N	N	N	N	N	N	N	N	N	N	N	N	N	N	N	N	N	N	N	N	N	N	N
GCF_002248525.1_ASM224852v1_genomic	RefSeq	0_0_84_0_8_0_12_0_1_0	Kp1	SL101	CG101	-	-	Klebsiella pneumoniae	ST101	-	-	-	K17	O1	-	-	ybt 9	ICEKp3	-	ND	N	N	N	N	N	N	N	N	N	N	N	N	N	N	N	N	N	N	N	N	N	N	N	N
GCF_002248545.1_ASM224854v1_genomic	RefSeq	0_0_105_0_9_0_0_3_1_0	Kp1	SL258	CG340	-	-	Klebsiella pneumoniae	ST11	-	-	-	K15	O4	-	-	ybt 9	ICEKp3	-	ND	N	N	N	N	N	N	N	N	N	N	N	N	N	N	N	N	N	N	N	N	N	N	N	N
GCF_002248585.1_ASM224858v1_genomic	RefSeq	0_0_53_1_1_0_0_0_1_0	Kp1	SL611	CG3809	-	-	Klebsiella pneumoniae	ST3809	-	-	-	K9	O3b	-	-	-	-	-	ND	N	N	N	N	N	N	N	N	N	N	N	N	N	N	N	N	N	N	N	N	N	N	N	N
GCF_002248595.1_ASM224859v1_genomic	RefSeq	0_0_0_0_2_0_0_33_0_1	Kp1	SL15	CG15	-	-	Klebsiella pneumoniae	ST15	-	-	-	K24	O1	-	-	ybt 10	ICEKp4	-	ND	N	N	N	N	N	N	N	N	N	N	N	N	N	N	N	N	N	N	N	N	N	N	N	N
GCF_002248625.1_ASM224862v1_genomic	RefSeq	0_0_22_27_0_0_18_3_3_0	Kp1	SL17	CG16	-	-	Klebsiella pneumoniae	ST16	-	-	-	K51	O3b	-	-	ybt 9	ICEKp3	-	ND	N	N	N	N	N	N	N	N	N	N	N	N	N	N	N	N	N	N	N	N	N	N	N	N
GCF_002248635.1_ASM224863v1_genomic	RefSeq	0_0_220_7_1_0_0_0_2_0	Kp1	SL152	CG105	-	-	Klebsiella pneumoniae	ST105	-	-	-	unknown (KL102)	O2afg	-	-	ybt 0	ICEKp16	-	VIII	1	1	1	1	2	1	1	1	1	1	1	2	1	1	1	2	2	2	2	N	1	1	1	2
GCF_002248815.1_ASM224881v1_genomic	RefSeq	0_0_158_7_1_0_0_0_1_0	Kp1	SL45	CG2719	-	-	Klebsiella pneumoniae	ST914	-	-	-	K81	unknown (OL101)	-	-	-	-	-	ND	N	N	N	N	N	N	N	N	N	N	N	N	N	N	N	N	N	N	N	N	N	N	N	N
GCF_002248845.1_ASM224884v1_genomic	RefSeq	0_0_29_10_0_0_0_0_1_0	Kp1	SL268	CG10067	-	-	Klebsiella pneumoniae	ST36	-	-	-	unknown (KL102)	O2afg	-	-	-	-	-	ND	N	N	N	N	N	N	N	N	N	N	N	N	N	N	N	N	N	N	N	N	N	N	N	N
GCF_002248945.2_ASM224894v2_genomic	RefSeq	2_1_26_0_0_0_1_0_1_0	Kp4	SL421	CG421	-	-	Klebsiella quasipneumoniae subsp. similipneumoniae	ST421	-	-	-	unknown (KL123)	O3/O3a	-	-	-	-	-	ND	N	N	N	N	N	N	N	N	N	N	N	N	N	N	N	N	N	N	N	N	N	N	N	N
GCF_002248955.2_ASM224895v2_genomic	RefSeq	0_0_0_0_2_12_0_0_1_0	Kp1	SL15	CG15	-	-	Klebsiella pneumoniae	ST15	-	-	-	unknown (KL107)	O2afg	-	-	-	-	-	ND	N	N	N	N	N	N	N	N	N	N	N	N	N	N	N	N	N	N	N	N	N	N	N	N
GCF_002249125.1_ASM224912v1_genomic	RefSeq	0_0_147_1_0_1_0_3_0_0	Kp1	SL48	CG48	-	-	Klebsiella pneumoniae	ST48	-	-	-	K62	O1	-	-	ybt unknown	-	-	ND	N	N	N	N	N	N	N	N	N	N	N	N	N	N	N	N	N	N	N	N	N	N	N	N
GCF_002249165.1_ASM224916v1_genomic	RefSeq	0_0_0_0_3_0_0_0_0_0	Kp1	SL15	CG15	-	-	Klebsiella pneumoniae	ST15	-	-	-	K24	O2a	-	-	ybt 10	ICEKp4 (truncated)	-	ND	N	N	N	N	N	N	N	N	N	N	N	N	N	N	N	N	N	N	N	N	N	N	N	N
GCF_002249195.1_ASM224919v1_genomic	RefSeq	0_0_197_0_17_0_0_1_14_0	Kp1	SL147	CG147	-	-	Klebsiella pneumoniae	ST147	-	-	-	K10	O3/O3a	-	-	ybt 10	ICEKp4	-	ND	N	N	N	N	N	N	N	N	N	N	N	N	N	N	N	N	N	N	N	N	N	N	N	N
GCF_002249535.1_ASM224953v1_genomic	RefSeq	0_0_144_0_0_1_0_0_1_0	Kp1	SL1307	CG1307	-	-	Klebsiella pneumoniae	ST1307	-	-	-	unknown (KL127)	unknown (OL101)	-	-	ybt 14	ICEKp5	-	ND	N	N	N	N	N	N	N	N	N	N	N	N	N	N	N	N	N	N	N	N	N	N	N	N
GCF_002249975.2_ASM224997v3_genomic	RefSeq	0_0_105_6_0_0_0_5_123_0	Kp1	SL258	CG258	-	-	Klebsiella pneumoniae	ST258	-	-	-	unknown (KL106)	O2afg	-	-	ybt 13	ICEKp2	-	ND	N	N	N	N	N	N	N	N	N	N	N	N	N	N	N	N	N	N	N	N	N	N	N	N
GCF_002250985.1_ASM225098v1_genomic	RefSeq	0_0_105_0_9_0_0_10_1_0	Kp1	SL258	CG340	-	-	Klebsiella pneumoniae	ST11	-	-	-	unknown (K15)	O4	-	-	ybt 10	ICEKp4	-	ND	N	N	N	N	N	N	N	N	N	N	N	N	N	N	N	N	N	N	N	N	N	N	N	N
GCF_002251715.1_ASM225171v1_genomic	RefSeq	0_0_105_1_1_1_4_1_1_0	Kp1	SL258	CG10268	-	-	Klebsiella pneumoniae	ST437	-	-	-	unknown (K36)	unknown (O4)	-	-	-	-	-	ND	N	N	N	N	N	N	N	N	N	N	N	N	N	N	N	N	N	N	N	N	N	N	N	N
GCF_002251875.2_ASM225187v3_genomic	RefSeq	0_0_405_0_0_0_0_2_0_0	Kp1	SL3541	CG3541	-	-	Klebsiella pneumoniae	ST3541	-	iuc 3	-	unknown (KL123)	O3/O3a	-	-	-	-	-	ND	N	N	N	N	N	N	N	N	N	N	N	N	N	N	N	N	N	N	N	N	N	N	N	N
GCF_002251895.1_ASM225189v1_genomic	RefSeq	0_0_88_0_0_0_1_0_19_0	Kp1	SL231	CG231	-	-	Klebsiella pneumoniae	ST231	-	iuc 5	-	K51	O1	-	-	ybt 14	ICEKp5	-	ND	N	N	N	N	N	N	N	N	N	N	N	N	N	N	N	N	N	N	N	N	N	N	N	N
GCF_002257765.2_ASM225776v2_genomic	RefSeq	0_0_105_2_0_0_2_17_132_0	Kp1	SL258	CG11	-	-	Klebsiella pneumoniae	ST11	-	-	-	K64	O2a	-	-	ybt 9	ICEKp3	-	ND	N	N	N	N	N	N	N	N	N	N	N	N	N	N	N	N	N	N	N	N	N	N	N	N
GCF_002257795.1_ASM225779v1_genomic	RefSeq	0_0_109_2_0_0_0_0_1_0	Kp1	SL37	CG10033	-	-	Klebsiella pneumoniae	ST37	-	-	-	K62	O2a	-	-	ybt 10	ICEKp4	-	ND	N	N	N	N	N	N	N	N	N	N	N	N	N	N	N	N	N	N	N	N	N	N	N	N
GCF_002257865.1_ASM225786v1_genomic	RefSeq	0_0_109_2_0_0_0_0_2_0	Kp1	SL37	CG10033	-	-	Klebsiella pneumoniae	ST37	-	-	-	K62	O2a	-	-	ybt 10	ICEKp4	-	ND	N	N	N	N	N	N	N	N	N	N	N	N	N	N	N	N	N	N	N	N	N	N	N	N
GCF_002257935.4_ASM225793v4_genomic	RefSeq	0_0_29_11_1_0_0_0_1_0	Kp1	SL268	CG10059	-	-	Klebsiella pneumoniae	ST36	clb 3	iuc 1	iro 1	K62	O2a	2	Eco	ybt 9	ICEKp3	KpVP-1	ND	N	N	N	N	N	N	N	N	N	N	N	N	N	N	N	N	N	N	N	N	N	N	N	N
GCF_002258005.2_ASM225800v2_genomic	RefSeq	0_0_52_1_0_0_0_0_1_0	Kp1	SL2004	CG2004	-	-	Klebsiella pneumoniae	ST2004	-	-	-	K28	O2afg	-	-	-	-	-	ND	N	N	N	N	N	N	N	N	N	N	N	N	N	N	N	N	N	N	N	N	N	N	N	N
GCF_002258055.3_ASM225805v3_genomic	RefSeq	0_0_105_0_9_0_0_9_2_0	Kp1	SL258	CG340	-	-	Klebsiella pneumoniae	ST11	-	-	-	K15	O4	-	-	ybt 9	ICEKp3	-	ND	N	N	N	N	N	N	N	N	N	N	N	N	N	N	N	N	N	N	N	N	N	N	N	N
GCF_002258105.2_ASM225810v2_genomic	RefSeq	0_0_197_0_9_0_0_0_1_0	Kp1	SL147	CG147	-	-	Klebsiella pneumoniae	ST147	-	-	-	K10	O2a	-	-	ybt 15	ICEKp11	-	ND	N	N	N	N	N	N	N	N	N	N	N	N	N	N	N	N	N	N	N	N	N	N	N	N
GCF_002258145.4_ASM225814v4_genomic	RefSeq	0_0_105_2_0_0_2_0_56_0	Kp1	SL258	CG11	-	-	Klebsiella pneumoniae	ST11	-	-	-	K47	unknown (OL101)	-	-	ybt 9	ICEKp3	-	ND	N	N	N	N	N	N	N	N	N	N	N	N	N	N	N	N	N	N	N	N	N	N	N	N
GCF_002258175.2_ASM225817v2_genomic	RefSeq	0_0_283_0_1_0_0_0_0_0	Kp1	SL1213	CG1213	-	-	Klebsiella pneumoniae	ST1213	-	-	-	unknown (KL103)	O2a	-	-	-	-	-	ND	N	N	N	N	N	N	N	N	N	N	N	N	N	N	N	N	N	N	N	N	N	N	N	N
GCF_002261575.1_ASM226157v1_genomic	RefSeq	0_0_105_0_3_0_1_2_7_0	Kp1	SL258	CG340	-	-	Klebsiella pneumoniae	ST11	-	-	-	unknown (KL105)	O2afg	-	-	ybt 10	ICEKp4	-	ND	N	N	N	N	N	N	N	N	N	N	N	N	N	N	N	N	N	N	N	N	N	N	N	N
GCF_002261585.1_ASM226158v1_genomic	RefSeq	0_0_80_0_1_0_0_0_1_0	Kp1	SL107	CG107	-	-	Klebsiella pneumoniae	ST107	-	-	-	unknown (KL103)	O1	-	-	-	-	-	ND	N	N	N	N	N	N	N	N	N	N	N	N	N	N	N	N	N	N	N	N	N	N	N	N
GCF_002261625.1_ASM226162v1_genomic	RefSeq	0_0_105_2_0_0_2_17_133_0	Kp1	SL258	CG11	-	-	Klebsiella pneumoniae	ST11	-	-	-	K64	O2a	-	-	ybt 9	ICEKp3	-	ND	N	N	N	N	N	N	N	N	N	N	N	N	N	N	N	N	N	N	N	N	N	N	N	N
GCF_002261685.1_ASM226168v1_genomic	RefSeq	0_0_105_0_3_0_1_2_8_0	Kp1	SL258	CG340	-	-	Klebsiella pneumoniae	ST11	-	-	-	unknown (KL105)	O2afg	-	-	ybt 10	ICEKp4	-	ND	N	N	N	N	N	N	N	N	N	N	N	N	N	N	N	N	N	N	N	N	N	N	N	N
GCF_002261735.1_ASM226173v1_genomic	RefSeq	0_0_105_2_0_0_2_0_57_0	Kp1	SL258	CG11	-	-	Klebsiella pneumoniae	ST11	-	iuc 1	-	K47	unknown (OL101)	-	-	ybt 9	ICEKp3	-	ND	N	N	N	N	N	N	N	N	N	N	N	N	N	N	N	N	N	N	N	N	N	N	N	N
GCF_002261745.1_ASM226174v1_genomic	RefSeq	0_0_105_2_0_0_2_0_58_0	Kp1	SL258	CG11	-	-	Klebsiella pneumoniae	ST11	-	-	-	K47	unknown (OL101)	-	-	ybt 9	ICEKp3	-	ND	N	N	N	N	N	N	N	N	N	N	N	N	N	N	N	N	N	N	N	N	N	N	N	N
GCF_002261815.1_ASM226181v1_genomic	RefSeq	0_0_109_1_17_0_0_0_1_0	Kp1	SL37	CG37	-	-	Klebsiella pneumoniae	ST37	-	-	-	K38	O3b	-	-	-	-	-	ND	N	N	N	N	N	N	N	N	N	N	N	N	N	N	N	N	N	N	N	N	N	N	N	N
GCF_002261825.1_ASM226182v1_genomic	RefSeq	0_0_105_2_0_0_2_17_134_0	Kp1	SL258	CG11	-	-	Klebsiella pneumoniae	ST11	-	iuc 1	-	K64	O2a	-	-	ybt 9	ICEKp3	KpVP-1	ND	N	N	N	N	N	N	N	N	N	N	N	N	N	N	N	N	N	N	N	N	N	N	N	N
GCF_002261855.1_ASM226185v1_genomic	RefSeq	0_0_109_1_17_0_0_0_2_0	Kp1	SL37	CG37	-	-	Klebsiella pneumoniae	ST37	-	-	-	K38	O3b	-	-	-	-	-	ND	N	N	N	N	N	N	N	N	N	N	N	N	N	N	N	N	N	N	N	N	N	N	N	N
GCF_002261875.1_ASM226187v1_genomic	RefSeq	0_0_105_2_0_0_2_17_135_0	Kp1	SL258	CG11	-	-	Klebsiella pneumoniae	ST11	-	iuc 1	-	K64	O2a	-	-	ybt 9	ICEKp3	KpVP-1	ND	N	N	N	N	N	N	N	N	N	N	N	N	N	N	N	N	N	N	N	N	N	N	N	N
GCF_002261895.1_ASM226189v1_genomic	RefSeq	0_0_109_1_17_0_0_0_3_0	Kp1	SL37	CG37	-	-	Klebsiella pneumoniae	ST37	-	-	-	K38	O3b	-	-	-	-	-	ND	N	N	N	N	N	N	N	N	N	N	N	N	N	N	N	N	N	N	N	N	N	N	N	N
GCF_002261915.1_ASM226191v1_genomic	RefSeq	0_0_109_1_17_0_0_0_4_0	Kp1	SL37	CG37	-	-	Klebsiella pneumoniae	ST37	-	-	-	K38	O3b	-	-	-	-	-	ND	N	N	N	N	N	N	N	N	N	N	N	N	N	N	N	N	N	N	N	N	N	N	N	N
GCF_002261935.1_ASM226193v1_genomic	RefSeq	0_0_105_0_3_0_1_2_9_0	Kp1	SL258	CG340	-	-	Klebsiella pneumoniae	ST11	-	-	-	unknown (KL105)	O2afg	-	-	ybt 10	ICEKp4	-	ND	N	N	N	N	N	N	N	N	N	N	N	N	N	N	N	N	N	N	N	N	N	N	N	N
GCF_002261945.1_ASM226194v1_genomic	RefSeq	0_0_105_0_3_0_1_2_10_0	Kp1	SL258	CG340	-	-	Klebsiella pneumoniae	ST11	-	-	-	unknown (KL105)	O2afg	-	-	ybt 10	ICEKp4	-	ND	N	N	N	N	N	N	N	N	N	N	N	N	N	N	N	N	N	N	N	N	N	N	N	N
GCF_002261975.1_ASM226197v1_genomic	RefSeq	0_0_105_2_0_0_2_17_136_0	Kp1	SL258	CG11	-	-	Klebsiella pneumoniae	ST11	-	iuc 1	-	K64	O2a	-	-	ybt 9	ICEKp3	KpVP-1	ND	N	N	N	N	N	N	N	N	N	N	N	N	N	N	N	N	N	N	N	N	N	N	N	N
GCF_002261985.1_ASM226198v1_genomic	RefSeq	0_0_105_2_0_0_2_17_137_0	Kp1	SL258	CG11	-	-	Klebsiella pneumoniae	ST11	-	-	-	K64	O2a	-	-	ybt 9	ICEKp3	-	ND	N	N	N	N	N	N	N	N	N	N	N	N	N	N	N	N	N	N	N	N	N	N	N	N
GCF_002262015.1_ASM226201v1_genomic	RefSeq	0_0_109_1_17_0_0_0_5_0	Kp1	SL37	CG37	-	-	Klebsiella pneumoniae	ST37	-	-	-	K38	O3b	-	-	-	-	-	ND	N	N	N	N	N	N	N	N	N	N	N	N	N	N	N	N	N	N	N	N	N	N	N	N
GCF_002262035.1_ASM226203v1_genomic	RefSeq	0_0_105_2_0_0_2_17_138_0	Kp1	SL258	CG11	-	-	Klebsiella pneumoniae	ST11	-	iuc 1	-	K64	O2a	-	-	ybt 9	ICEKp3	KpVP-1	ND	N	N	N	N	N	N	N	N	N	N	N	N	N	N	N	N	N	N	N	N	N	N	N	N
GCF_002262055.1_ASM226205v1_genomic	RefSeq	0_0_105_2_0_0_2_0_59_0	Kp1	SL258	CG11	-	-	Klebsiella pneumoniae	ST11	-	-	-	K47	unknown (OL101)	-	-	ybt 9	ICEKp3	-	ND	N	N	N	N	N	N	N	N	N	N	N	N	N	N	N	N	N	N	N	N	N	N	N	N
GCF_002262065.1_ASM226206v1_genomic	RefSeq	0_0_105_2_0_0_2_0_60_0	Kp1	SL258	CG11	-	-	Klebsiella pneumoniae	ST11	-	iuc 1	-	K47	unknown (OL101)	-	-	ybt 9	ICEKp3	-	ND	N	N	N	N	N	N	N	N	N	N	N	N	N	N	N	N	N	N	N	N	N	N	N	N
GCF_002262075.1_ASM226207v1_genomic	RefSeq	0_0_105_2_0_0_2_0_61_0	Kp1	SL258	CG11	-	-	Klebsiella pneumoniae	ST11	-	iuc 1	-	K47	unknown (OL101)	-	-	ybt 9	ICEKp3	-	ND	N	N	N	N	N	N	N	N	N	N	N	N	N	N	N	N	N	N	N	N	N	N	N	N
GCF_002262115.1_ASM226211v1_genomic	RefSeq	0_0_105_0_3_0_1_2_11_0	Kp1	SL258	CG340	-	-	Klebsiella pneumoniae	ST11	-	-	-	unknown (KL105)	O2afg	-	-	ybt 10	ICEKp4	-	ND	N	N	N	N	N	N	N	N	N	N	N	N	N	N	N	N	N	N	N	N	N	N	N	N
GCF_002262135.1_ASM226213v1_genomic	RefSeq	0_0_105_2_0_0_2_17_139_0	Kp1	SL258	CG11	-	-	Klebsiella pneumoniae	ST11	-	-	-	K64	O2a	-	-	ybt 9	ICEKp3	KpVP-1	ND	N	N	N	N	N	N	N	N	N	N	N	N	N	N	N	N	N	N	N	N	N	N	N	N
GCF_002262145.1_ASM226214v1_genomic	RefSeq	0_0_105_0_3_0_1_2_12_0	Kp1	SL258	CG340	-	-	Klebsiella pneumoniae	ST11	-	-	-	unknown (KL105)	O2afg	-	-	ybt 10	ICEKp4	-	ND	N	N	N	N	N	N	N	N	N	N	N	N	N	N	N	N	N	N	N	N	N	N	N	N
GCF_002262185.1_ASM226218v1_genomic	RefSeq	0_0_105_2_0_0_2_17_140_0	Kp1	SL258	CG11	-	-	Klebsiella pneumoniae	ST11	-	iuc 1	-	K64	O2a	-	-	ybt 9	ICEKp3	KpVP-1	ND	N	N	N	N	N	N	N	N	N	N	N	N	N	N	N	N	N	N	N	N	N	N	N	N
GCF_002262215.1_ASM226221v1_genomic	RefSeq	0_0_105_2_0_0_2_17_141_0	Kp1	SL258	CG11	-	-	Klebsiella pneumoniae	ST11	-	iuc 1	-	K64	O2a	-	-	ybt 9	ICEKp3	KpVP-1	ND	N	N	N	N	N	N	N	N	N	N	N	N	N	N	N	N	N	N	N	N	N	N	N	N
GCF_002262225.1_ASM226222v1_genomic	RefSeq	0_0_105_2_0_0_2_17_142_0	Kp1	SL258	CG11	-	-	Klebsiella pneumoniae	ST11	-	iuc 1	-	K64	O2a	-	-	ybt 9	ICEKp3	KpVP-1	ND	N	N	N	N	N	N	N	N	N	N	N	N	N	N	N	N	N	N	N	N	N	N	N	N
GCF_002262235.1_ASM226223v1_genomic	RefSeq	0_0_105_2_0_0_2_17_143_0	Kp1	SL258	CG11	-	-	Klebsiella pneumoniae	ST11	-	iuc 1	-	K64	O2a	-	-	ybt 9	ICEKp3	KpVP-1	ND	N	N	N	N	N	N	N	N	N	N	N	N	N	N	N	N	N	N	N	N	N	N	N	N
GCF_002262275.1_ASM226227v1_genomic	RefSeq	0_0_105_2_0_0_2_0_62_0	Kp1	SL258	CG11	-	-	Klebsiella pneumoniae	ST11	-	-	-	K47	unknown (OL101)	-	-	ybt 9	ICEKp3	-	ND	N	N	N	N	N	N	N	N	N	N	N	N	N	N	N	N	N	N	N	N	N	N	N	N
GCF_002262295.1_ASM226229v1_genomic	RefSeq	0_0_105_2_0_0_2_17_144_0	Kp1	SL258	CG11	-	-	Klebsiella pneumoniae	ST11	-	-	-	K64	O2a	-	-	ybt 9	ICEKp3	-	ND	N	N	N	N	N	N	N	N	N	N	N	N	N	N	N	N	N	N	N	N	N	N	N	N
GCF_002262305.1_ASM226230v1_genomic	RefSeq	0_0_105_2_0_0_2_17_145_0	Kp1	SL258	CG11	-	-	Klebsiella pneumoniae	ST11	-	-	-	K64	O2a	-	-	ybt 9	ICEKp3	-	ND	N	N	N	N	N	N	N	N	N	N	N	N	N	N	N	N	N	N	N	N	N	N	N	N
GCF_002262345.1_ASM226234v1_genomic	RefSeq	0_0_105_2_0_0_2_17_146_0	Kp1	SL258	CG11	-	-	Klebsiella pneumoniae	ST11	-	-	-	K64	O2a	-	-	ybt 9	ICEKp3	-	ND	N	N	N	N	N	N	N	N	N	N	N	N	N	N	N	N	N	N	N	N	N	N	N	N
GCF_002262375.1_ASM226237v1_genomic	RefSeq	0_0_105_2_0_0_2_17_147_0	Kp1	SL258	CG11	-	-	Klebsiella pneumoniae	ST11	-	iuc 1	-	K64	O2a	-	-	ybt 9	ICEKp3	KpVP-1	ND	N	N	N	N	N	N	N	N	N	N	N	N	N	N	N	N	N	N	N	N	N	N	N	N
GCF_002262385.1_ASM226238v1_genomic	RefSeq	0_0_105_0_3_0_1_2_13_0	Kp1	SL258	CG340	-	-	Klebsiella pneumoniae	ST11	-	-	-	unknown (KL105)	O2afg	-	-	ybt 10	ICEKp4	-	ND	N	N	N	N	N	N	N	N	N	N	N	N	N	N	N	N	N	N	N	N	N	N	N	N
GCF_002262415.1_ASM226241v1_genomic	RefSeq	0_0_105_0_3_0_1_2_14_0	Kp1	SL258	CG340	-	-	Klebsiella pneumoniae	ST11	-	-	-	unknown (KL105)	O2afg	-	-	ybt 10	ICEKp4	-	ND	N	N	N	N	N	N	N	N	N	N	N	N	N	N	N	N	N	N	N	N	N	N	N	N
GCF_002262425.1_ASM226242v1_genomic	RefSeq	0_0_105_2_0_0_2_17_148_0	Kp1	SL258	CG11	-	-	Klebsiella pneumoniae	ST11	-	iuc 1	-	K64	O2a	-	-	ybt 9	ICEKp3	KpVP-1	ND	N	N	N	N	N	N	N	N	N	N	N	N	N	N	N	N	N	N	N	N	N	N	N	N
GCF_002262455.1_ASM226245v1_genomic	RefSeq	0_0_105_0_3_0_1_2_15_0	Kp1	SL258	CG340	-	-	Klebsiella pneumoniae	ST11	-	-	-	unknown (KL105)	O2afg	-	-	ybt 10	ICEKp4	-	ND	N	N	N	N	N	N	N	N	N	N	N	N	N	N	N	N	N	N	N	N	N	N	N	N
GCF_002262465.1_ASM226246v1_genomic	RefSeq	0_0_105_2_0_0_2_0_63_0	Kp1	SL258	CG11	-	-	Klebsiella pneumoniae	ST11	-	iuc 1	-	K47	unknown (OL101)	-	-	ybt 9	ICEKp3	-	ND	N	N	N	N	N	N	N	N	N	N	N	N	N	N	N	N	N	N	N	N	N	N	N	N
GCF_002262475.1_ASM226247v1_genomic	RefSeq	0_0_105_2_0_0_2_17_149_0	Kp1	SL258	CG11	-	-	Klebsiella pneumoniae	ST11	-	iuc 1	-	K64	O2a	-	-	ybt 9	ICEKp3	KpVP-1 (truncated)	ND	N	N	N	N	N	N	N	N	N	N	N	N	N	N	N	N	N	N	N	N	N	N	N	N
GCF_002262485.1_ASM226248v1_genomic	RefSeq	0_0_105_2_0_0_2_17_150_0	Kp1	SL258	CG11	-	-	Klebsiella pneumoniae	ST11	-	iuc 1	-	K64	O2a	-	-	ybt 9	ICEKp3	KpVP-1	ND	N	N	N	N	N	N	N	N	N	N	N	N	N	N	N	N	N	N	N	N	N	N	N	N
GCF_002262535.1_ASM226253v1_genomic	RefSeq	0_0_105_2_0_0_2_17_151_0	Kp1	SL258	CG11	-	-	Klebsiella pneumoniae	ST11	-	-	-	K64	O2a	-	-	ybt 9	ICEKp3	-	ND	N	N	N	N	N	N	N	N	N	N	N	N	N	N	N	N	N	N	N	N	N	N	N	N
GCF_002262545.1_ASM226254v1_genomic	RefSeq	0_0_105_2_0_0_2_17_152_0	Kp1	SL258	CG11	-	-	Klebsiella pneumoniae	ST11	-	-	-	K64	O2a	-	-	ybt 9	ICEKp3	-	ND	N	N	N	N	N	N	N	N	N	N	N	N	N	N	N	N	N	N	N	N	N	N	N	N
GCF_002262555.1_ASM226255v1_genomic	RefSeq	0_0_105_2_0_0_2_17_153_0	Kp1	SL258	CG11	-	-	Klebsiella pneumoniae	ST11	-	-	-	K64	O2a	-	-	ybt 9	ICEKp3	-	ND	N	N	N	N	N	N	N	N	N	N	N	N	N	N	N	N	N	N	N	N	N	N	N	N
GCF_002262565.1_ASM226256v1_genomic	RefSeq	0_0_105_0_3_0_1_2_16_0	Kp1	SL258	CG340	-	-	Klebsiella pneumoniae	ST11	-	-	-	unknown (KL105)	O2afg	-	-	ybt 10	ICEKp4	-	ND	N	N	N	N	N	N	N	N	N	N	N	N	N	N	N	N	N	N	N	N	N	N	N	N
GCF_002262615.1_ASM226261v1_genomic	RefSeq	0_0_105_2_0_0_2_17_154_0	Kp1	SL258	CG11	-	-	Klebsiella pneumoniae	ST11	-	-	-	unknown (K64)	O2a	-	-	ybt 9	ICEKp3	-	ND	N	N	N	N	N	N	N	N	N	N	N	N	N	N	N	N	N	N	N	N	N	N	N	N
GCF_002262625.1_ASM226262v1_genomic	RefSeq	0_0_105_2_0_0_2_17_155_0	Kp1	SL258	CG11	-	-	Klebsiella pneumoniae	ST11	-	iuc 1	-	K64	O2a	-	-	ybt 9	ICEKp3	-	ND	N	N	N	N	N	N	N	N	N	N	N	N	N	N	N	N	N	N	N	N	N	N	N	N
GCF_002262635.1_ASM226263v1_genomic	RefSeq	0_0_105_0_3_0_1_2_17_0	Kp1	SL258	CG340	-	-	Klebsiella pneumoniae	ST11	-	-	-	unknown (KL105)	O2afg	-	-	ybt 10	ICEKp4	-	ND	N	N	N	N	N	N	N	N	N	N	N	N	N	N	N	N	N	N	N	N	N	N	N	N
GCF_002262675.1_ASM226267v1_genomic	RefSeq	0_0_105_2_0_0_2_0_64_0	Kp1	SL258	CG11	-	-	Klebsiella pneumoniae	ST11	-	iuc 1	-	K47	unknown (OL101)	-	-	ybt 9	ICEKp3	-	ND	N	N	N	N	N	N	N	N	N	N	N	N	N	N	N	N	N	N	N	N	N	N	N	N
GCF_002262695.1_ASM226269v1_genomic	RefSeq	1_0_36_0_0_0_0_0_0_0	Kp3	SL3945	CG3945	-	-	Klebsiella variicola subsp. variicola	ST3945	-	-	-	K35	O3/O3a	-	-	-	-	-	ND	N	N	N	N	N	N	N	N	N	N	N	N	N	N	N	N	N	N	N	N	N	N	N	N
GCF_002262705.1_ASM226270v1_genomic	RefSeq	0_0_105_2_0_0_2_17_156_0	Kp1	SL258	CG11	-	-	Klebsiella pneumoniae	ST11	-	-	-	K64	O2a	-	-	ybt 9	ICEKp3	-	ND	N	N	N	N	N	N	N	N	N	N	N	N	N	N	N	N	N	N	N	N	N	N	N	N
GCF_002262735.1_ASM226273v1_genomic	RefSeq	0_0_105_0_3_0_1_2_18_0	Kp1	SL258	CG340	-	-	Klebsiella pneumoniae	ST11	-	-	-	unknown (KL105)	O2afg	-	-	ybt 10	ICEKp4	-	ND	N	N	N	N	N	N	N	N	N	N	N	N	N	N	N	N	N	N	N	N	N	N	N	N
GCF_002262745.1_ASM226274v1_genomic	RefSeq	0_0_105_2_0_0_2_17_157_0	Kp1	SL258	CG11	-	-	Klebsiella pneumoniae	ST11	-	-	-	K64	O2a	-	-	ybt 9	ICEKp3	-	ND	N	N	N	N	N	N	N	N	N	N	N	N	N	N	N	N	N	N	N	N	N	N	N	N
GCF_002262775.1_ASM226277v1_genomic	RefSeq	0_0_105_2_0_0_2_17_158_0	Kp1	SL258	CG11	-	-	Klebsiella pneumoniae	ST11	-	-	-	K64	O2a	-	-	ybt 9	ICEKp3	-	ND	N	N	N	N	N	N	N	N	N	N	N	N	N	N	N	N	N	N	N	N	N	N	N	N
GCF_002262795.1_ASM226279v1_genomic	RefSeq	0_0_105_2_0_0_2_17_159_0	Kp1	SL258	CG11	-	-	Klebsiella pneumoniae	ST11	-	-	-	K64	O2a	-	-	ybt 9	ICEKp3	-	ND	N	N	N	N	N	N	N	N	N	N	N	N	N	N	N	N	N	N	N	N	N	N	N	N
GCF_002262805.1_ASM226280v1_genomic	RefSeq	0_0_105_2_0_0_2_17_160_0	Kp1	SL258	CG11	-	-	Klebsiella pneumoniae	ST11	-	-	-	K64	O2a	-	-	ybt 9	ICEKp3	-	ND	N	N	N	N	N	N	N	N	N	N	N	N	N	N	N	N	N	N	N	N	N	N	N	N
GCF_002262855.1_ASM226285v1_genomic	RefSeq	0_0_105_2_0_0_2_17_161_0	Kp1	SL258	CG11	-	-	Klebsiella pneumoniae	ST11	-	-	-	K64	O2a	-	-	ybt 9	ICEKp3	-	ND	N	N	N	N	N	N	N	N	N	N	N	N	N	N	N	N	N	N	N	N	N	N	N	N
GCF_002263345.1_ASM226334v1_genomic	RefSeq	0_0_197_0_7_0_0_0_1_0	Kp1	SL147	CG147	-	-	Klebsiella pneumoniae	ST147	-	-	-	K64	O2ac	-	-	-	-	-	ND	N	N	N	N	N	N	N	N	N	N	N	N	N	N	N	N	N	N	N	N	N	N	N	N
GCF_002263375.1_ASM226337v1_genomic	RefSeq	0_0_197_0_7_1_0_0_1_0	Kp1	SL147	CG147	-	-	Klebsiella pneumoniae	ST147	-	-	-	K64	O2ac	-	-	-	-	-	ND	N	N	N	N	N	N	N	N	N	N	N	N	N	N	N	N	N	N	N	N	N	N	N	N
GCF_002263395.1_ASM226339v1_genomic	RefSeq	0_0_152_1_1_0_0_0_0_0	Kp1	SL442	CG377	-	-	Klebsiella pneumoniae	ST377	-	iuc 1	-	unknown (KL102)	O2afg	-	-	-	-	-	ND	N	N	N	N	N	N	N	N	N	N	N	N	N	N	N	N	N	N	N	N	N	N	N	N
GCF_002264195.1_ASM226419v1_genomic	RefSeq	0_0_429_0_9_0_0_0_0_0	Kp1	SL23	CG23	yes	no	Klebsiella pneumoniae	ST23	clb 2	iuc 1	iro 1	K1	O1	2	Cko	ybt 1	ICEKp10	KpVP-1	I-1LV	1	1	1	1	1	1	2	1	1	1	1	N	2	1	2	2	1	1	2	1	1	1	1	2
GCF_002264245.1_ASM226424v1_genomic	RefSeq	0_0_105_2_0_0_2_18_1_0	Kp1	SL258	CG11	-	-	Klebsiella pneumoniae	ST11	-	-	-	K64	O2a	-	-	ybt 9	ICEKp3	-	ND	N	N	N	N	N	N	N	N	N	N	N	N	N	N	N	N	N	N	N	N	N	N	N	N
GCF_002264265.1_ASM226426v1_genomic	RefSeq	0_0_105_2_0_0_2_18_2_0	Kp1	SL258	CG11	-	-	Klebsiella pneumoniae	ST11	-	-	-	K64	O2a	-	-	ybt 9	ICEKp3	-	ND	N	N	N	N	N	N	N	N	N	N	N	N	N	N	N	N	N	N	N	N	N	N	N	N
GCF_002264365.1_ASM226436v1_genomic	RefSeq	0_0_105_2_0_0_2_18_3_0	Kp1	SL258	CG11	-	-	Klebsiella pneumoniae	ST11	-	-	-	K64	O2a	-	-	ybt 9	ICEKp3	-	ND	N	N	N	N	N	N	N	N	N	N	N	N	N	N	N	N	N	N	N	N	N	N	N	N
GCF_002264425.1_ASM226442v1_genomic	RefSeq	0_0_0_0_2_0_22_0_0_1	Kp1	SL15	CG15	-	-	Klebsiella pneumoniae	ST15	-	-	-	K19	O1	-	-	-	-	-	ND	N	N	N	N	N	N	N	N	N	N	N	N	N	N	N	N	N	N	N	N	N	N	N	N
GCF_002264435.1_ASM226443v1_genomic	RefSeq	0_0_429_0_4_3_0_0_0_0	Kp1	SL23	CG23	yes	no	Klebsiella pneumoniae	ST23	clb 2	iuc 1	-	K1	O1	2	Cko	ybt 1	ICEKp10	-	I	1	1	1	1	1	1	2	1	1	1	1	2	2	1	2	2	1	1	2	1	1	1	1	2
GCF_002264465.1_ASM226446v1_genomic	RefSeq	0_0_105_2_0_0_2_22_1_0	Kp1	SL258	CG11	-	-	Klebsiella pneumoniae	ST11	-	-	-	K64	O2a	-	-	ybt 9	ICEKp3	-	ND	N	N	N	N	N	N	N	N	N	N	N	N	N	N	N	N	N	N	N	N	N	N	N	N
GCF_002264475.1_ASM226447v1_genomic	RefSeq	0_0_105_2_0_0_2_11_2_0	Kp1	SL258	CG11	-	-	Klebsiella pneumoniae	ST11	-	-	-	K47	unknown (OL101)	-	-	ybt 9	ICEKp3	-	ND	N	N	N	N	N	N	N	N	N	N	N	N	N	N	N	N	N	N	N	N	N	N	N	N
GCF_002264505.1_ASM226450v1_genomic	RefSeq	0_0_105_2_0_0_2_0_65_0	Kp1	SL258	CG11	-	-	Klebsiella pneumoniae	ST11	-	-	-	K47	unknown (OL101)	-	-	ybt 9	ICEKp3	-	ND	N	N	N	N	N	N	N	N	N	N	N	N	N	N	N	N	N	N	N	N	N	N	N	N
GCF_002264525.1_ASM226452v1_genomic	RefSeq	0_0_105_2_0_0_2_22_2_0	Kp1	SL258	CG11	-	-	Klebsiella pneumoniae	ST11	-	-	-	K64	O2a	-	-	ybt 9	ICEKp3	-	ND	N	N	N	N	N	N	N	N	N	N	N	N	N	N	N	N	N	N	N	N	N	N	N	N
GCF_002264545.1_ASM226454v1_genomic	RefSeq	0_0_105_2_0_0_2_17_162_0	Kp1	SL258	CG11	-	-	Klebsiella pneumoniae	ST11	-	iuc 5	iro unknown	K64	unknown (OL102)	-	-	ybt 9	ICEKp3	-	ND	N	N	N	N	N	N	N	N	N	N	N	N	N	N	N	N	N	N	N	N	N	N	N	N
GCF_002264565.1_ASM226456v1_genomic	RefSeq	1_0_147_0_0_0_0_0_1_0	Kp3	SL10053	CG10319	-	-	Klebsiella variicola subsp. variicola	ST3942	-	-	-	K13	O5	-	-	-	-	-	ND	N	N	N	N	N	N	N	N	N	N	N	N	N	N	N	N	N	N	N	N	N	N	N	N
GCF_002264605.1_ASM226460v1_genomic	RefSeq	0_0_105_2_0_0_2_0_66_0	Kp1	SL258	CG11	-	-	Klebsiella pneumoniae	ST11	-	-	-	K47	unknown (OL101)	-	-	ybt 9	ICEKp3	-	ND	N	N	N	N	N	N	N	N	N	N	N	N	N	N	N	N	N	N	N	N	N	N	N	N
GCF_002264645.1_ASM226464v1_genomic	RefSeq	0_0_105_2_0_1_0_0_2_0	Kp1	SL258	CG11	-	-	Klebsiella pneumoniae	ST11	-	-	-	K47	unknown (OL101)	-	-	ybt 9	ICEKp3	-	ND	N	N	N	N	N	N	N	N	N	N	N	N	N	N	N	N	N	N	N	N	N	N	N	N
GCF_002264685.1_ASM226468v1_genomic	RefSeq	0_0_105_2_0_0_2_4_12_0	Kp1	SL258	CG11	-	-	Klebsiella pneumoniae	ST11	-	-	-	K47	unknown (OL101)	-	-	ybt 9	ICEKp3	-	ND	N	N	N	N	N	N	N	N	N	N	N	N	N	N	N	N	N	N	N	N	N	N	N	N
GCF_002264695.1_ASM226469v1_genomic	RefSeq	0_0_105_2_0_0_2_0_67_0	Kp1	SL258	CG11	-	-	Klebsiella pneumoniae	ST11	-	-	-	K47	unknown (OL101)	-	-	ybt 9	ICEKp3	-	ND	N	N	N	N	N	N	N	N	N	N	N	N	N	N	N	N	N	N	N	N	N	N	N	N
GCF_002264705.1_ASM226470v1_genomic	RefSeq	0_0_105_2_0_1_0_0_3_0	Kp1	SL258	CG11	-	-	Klebsiella pneumoniae	ST11	-	-	-	K47	unknown (OL101)	-	-	ybt 9	ICEKp3	-	ND	N	N	N	N	N	N	N	N	N	N	N	N	N	N	N	N	N	N	N	N	N	N	N	N
GCF_002264715.1_ASM226471v1_genomic	RefSeq	0_0_105_2_0_1_0_0_4_0	Kp1	SL258	CG11	-	-	Klebsiella pneumoniae	ST11	-	-	-	K47	unknown (OL101)	-	-	ybt 9	ICEKp3	-	ND	N	N	N	N	N	N	N	N	N	N	N	N	N	N	N	N	N	N	N	N	N	N	N	N
GCF_002264765.1_ASM226476v1_genomic	RefSeq	0_0_105_2_0_0_2_5_1_0	Kp1	SL258	CG11	-	-	Klebsiella pneumoniae	ST11	-	-	-	K47	unknown (OL101)	-	-	ybt 9	ICEKp3 (truncated)	-	ND	N	N	N	N	N	N	N	N	N	N	N	N	N	N	N	N	N	N	N	N	N	N	N	N
GCF_002264775.1_ASM226477v1_genomic	RefSeq	0_0_105_2_0_0_2_0_68_0	Kp1	SL258	CG11	-	-	Klebsiella pneumoniae	ST11	-	-	-	K47	unknown (OL101)	-	-	ybt 9	ICEKp3	-	ND	N	N	N	N	N	N	N	N	N	N	N	N	N	N	N	N	N	N	N	N	N	N	N	N
GCF_002264785.1_ASM226478v1_genomic	RefSeq	0_0_105_2_0_0_2_0_69_0	Kp1	SL258	CG11	-	-	Klebsiella pneumoniae	ST11	-	iuc 1	iro 1	K47	unknown (OL101)	-	-	ybt 9	ICEKp3	KpVP-1	ND	N	N	N	N	N	N	N	N	N	N	N	N	N	N	N	N	N	N	N	N	N	N	N	N
GCF_002264795.1_ASM226479v1_genomic	RefSeq	0_0_105_2_0_0_2_0_70_0	Kp1	SL258	CG11	-	-	Klebsiella pneumoniae	ST11	-	iuc 1	-	K47	unknown (OL101)	-	-	ybt 9	ICEKp3	-	ND	N	N	N	N	N	N	N	N	N	N	N	N	N	N	N	N	N	N	N	N	N	N	N	N
GCF_002264845.1_ASM226484v1_genomic	RefSeq	0_0_29_9_6_0_0_0_1_0	Kp1	SL268	CG268	-	-	Klebsiella pneumoniae	ST268	clb 3 (truncated)	iuc 1	-	K20	O2a	2	Cko	ybt 0	ICEKp10	-	ND	N	N	N	N	N	N	N	N	N	N	N	N	N	N	N	N	N	N	N	N	N	N	N	N
GCF_002264855.1_ASM226485v1_genomic	RefSeq	0_0_105_2_0_0_2_0_71_0	Kp1	SL258	CG11	-	-	Klebsiella pneumoniae	ST11	-	-	-	K47	unknown (OL101)	-	-	ybt 9	ICEKp3	-	ND	N	N	N	N	N	N	N	N	N	N	N	N	N	N	N	N	N	N	N	N	N	N	N	N
GCF_002264905.1_ASM226490v1_genomic	RefSeq	0_0_105_2_0_0_2_19_1_0	Kp1	SL258	CG11	-	-	Klebsiella pneumoniae	ST3348	-	-	-	K47	unknown (OL101)	-	-	ybt 9	ICEKp3	-	ND	N	N	N	N	N	N	N	N	N	N	N	N	N	N	N	N	N	N	N	N	N	N	N	N
GCF_002264915.1_ASM226491v1_genomic	RefSeq	0_0_105_2_0_0_2_19_2_0	Kp1	SL258	CG11	-	-	Klebsiella pneumoniae	ST3348	-	-	-	K47	unknown (OL101)	-	-	ybt 9	ICEKp3	-	ND	N	N	N	N	N	N	N	N	N	N	N	N	N	N	N	N	N	N	N	N	N	N	N	N
GCF_002264925.1_ASM226492v1_genomic	RefSeq	0_0_105_2_0_0_2_0_72_0	Kp1	SL258	CG11	-	-	Klebsiella pneumoniae	ST11	-	iuc 1	-	K47	unknown (OL101)	-	-	ybt 9	ICEKp3	-	ND	N	N	N	N	N	N	N	N	N	N	N	N	N	N	N	N	N	N	N	N	N	N	N	N
GCF_002265015.1_ASM226501v1_genomic	RefSeq	0_0_105_2_0_0_2_1_20_0	Kp1	SL258	CG11	-	-	Klebsiella pneumoniae	ST11	-	-	-	K47	unknown (OL101)	-	-	ybt 9	ICEKp3	-	ND	N	N	N	N	N	N	N	N	N	N	N	N	N	N	N	N	N	N	N	N	N	N	N	N
GCF_002268655.1_ASM226865v1_genomic	RefSeq	0_0_105_6_0_0_0_37_76_0	Kp1	SL258	CG258	-	-	Klebsiella pneumoniae	ST258	-	-	-	unknown (KL106)	O2afg	-	-	-	-	-	ND	N	N	N	N	N	N	N	N	N	N	N	N	N	N	N	N	N	N	N	N	N	N	N	N
GCF_002268675.1_ASM226867v1_genomic	RefSeq	0_0_105_6_0_0_0_0_117_0	Kp1	SL258	CG258	-	-	Klebsiella pneumoniae	ST258	-	-	-	unknown (KL106)	O2afg	-	-	-	-	-	ND	N	N	N	N	N	N	N	N	N	N	N	N	N	N	N	N	N	N	N	N	N	N	N	N
GCF_002268725.1_ASM226872v1_genomic	RefSeq	0_0_105_6_0_0_0_61_1_0	Kp1	SL258	CG258	-	-	Klebsiella pneumoniae	ST258	-	-	-	unknown (KL106)	O2afg	-	-	-	-	-	ND	N	N	N	N	N	N	N	N	N	N	N	N	N	N	N	N	N	N	N	N	N	N	N	N
GCF_002268755.1_ASM226875v1_genomic	RefSeq	0_0_105_6_0_0_0_37_77_0	Kp1	SL258	CG258	-	-	Klebsiella pneumoniae	ST258	-	-	-	unknown (KL106)	O2afg	-	-	-	-	-	ND	N	N	N	N	N	N	N	N	N	N	N	N	N	N	N	N	N	N	N	N	N	N	N	N
GCF_002268775.1_ASM226877v1_genomic	RefSeq	0_0_105_6_0_0_0_0_118_0	Kp1	SL258	CG258	-	-	Klebsiella pneumoniae	ST258	-	-	-	unknown (KL106)	O2afg	-	-	-	-	-	ND	N	N	N	N	N	N	N	N	N	N	N	N	N	N	N	N	N	N	N	N	N	N	N	N
GCF_002268785.1_ASM226878v1_genomic	RefSeq	0_0_105_6_0_0_0_4_49_0	Kp1	SL258	CG258	-	-	Klebsiella pneumoniae	ST258	-	-	-	unknown (KL106)	O2afg	-	-	-	-	-	ND	N	N	N	N	N	N	N	N	N	N	N	N	N	N	N	N	N	N	N	N	N	N	N	N
GCF_002268815.1_ASM226881v1_genomic	RefSeq	0_0_105_6_0_0_0_4_50_0	Kp1	SL258	CG258	-	-	Klebsiella pneumoniae	ST258	-	-	-	unknown (KL106)	O2afg	-	-	-	-	-	ND	N	N	N	N	N	N	N	N	N	N	N	N	N	N	N	N	N	N	N	N	N	N	N	N
GCF_002268825.1_ASM226882v1_genomic	RefSeq	0_0_105_6_0_0_0_0_119_0	Kp1	SL258	CG258	-	-	Klebsiella pneumoniae	ST258	-	-	-	unknown (KL106)	O2afg	-	-	-	-	-	ND	N	N	N	N	N	N	N	N	N	N	N	N	N	N	N	N	N	N	N	N	N	N	N	N
GCF_002268855.1_ASM226885v1_genomic	RefSeq	0_0_105_6_0_0_0_37_78_0	Kp1	SL258	CG258	-	-	Klebsiella pneumoniae	ST258	-	-	-	unknown (KL106)	O2afg	-	-	-	-	-	ND	N	N	N	N	N	N	N	N	N	N	N	N	N	N	N	N	N	N	N	N	N	N	N	N
GCF_002268865.1_ASM226886v1_genomic	RefSeq	0_0_105_6_0_0_0_37_79_0	Kp1	SL258	CG258	-	-	Klebsiella pneumoniae	ST258	-	-	-	unknown (KL106)	O2afg	-	-	-	-	-	ND	N	N	N	N	N	N	N	N	N	N	N	N	N	N	N	N	N	N	N	N	N	N	N	N
GCF_002268895.1_ASM226889v1_genomic	RefSeq	0_0_105_6_0_0_0_62_1_0	Kp1	SL258	CG258	-	-	Klebsiella pneumoniae	ST258	-	-	-	unknown (KL106)	O2afg	-	-	-	-	-	ND	N	N	N	N	N	N	N	N	N	N	N	N	N	N	N	N	N	N	N	N	N	N	N	N
GCF_002268915.1_ASM226891v1_genomic	RefSeq	0_0_105_6_0_0_0_4_51_0	Kp1	SL258	CG258	-	-	Klebsiella pneumoniae	ST258	-	-	-	unknown (KL106)	O2afg	-	-	-	-	-	ND	N	N	N	N	N	N	N	N	N	N	N	N	N	N	N	N	N	N	N	N	N	N	N	N
GCF_002268925.1_ASM226892v1_genomic	RefSeq	0_0_105_6_0_0_0_0_120_0	Kp1	SL258	CG258	-	-	Klebsiella pneumoniae	ST258	-	-	-	unknown (KL106)	O2afg	-	-	-	-	-	ND	N	N	N	N	N	N	N	N	N	N	N	N	N	N	N	N	N	N	N	N	N	N	N	N
GCF_002268935.1_ASM226893v1_genomic	RefSeq	0_0_105_6_0_0_0_4_52_0	Kp1	SL258	CG258	-	-	Klebsiella pneumoniae	ST258	clb 3	-	-	unknown (KL106)	O2afg	2	Cko	ybt 17	ICEKp10 (incomplete)	-	ND	N	N	N	N	N	N	N	N	N	N	N	N	N	N	N	N	N	N	N	N	N	N	N	N
GCF_002268945.1_ASM226894v1_genomic	RefSeq	0_0_105_6_0_0_0_61_2_0	Kp1	SL258	CG258	-	-	Klebsiella pneumoniae	ST258	-	-	-	unknown (KL106)	O2afg	-	-	-	-	-	ND	N	N	N	N	N	N	N	N	N	N	N	N	N	N	N	N	N	N	N	N	N	N	N	N
GCF_002269255.1_ASM226925v1_genomic	RefSeq	3_0_9_0_0_0_0_0_0_0	Kp6	SL11028	CG11852	-	-	Klebsiella quasivariicola	ST3899	-	-	-	unknown (KL153)	O2afg	-	-	-	-	-	ND	N	N	N	N	N	N	N	N	N	N	N	N	N	N	N	N	N	N	N	N	N	N	N	N
GCF_002269295.1_ASM226929v1_genomic	RefSeq	0_0_105_2_0_0_2_1_21_0	Kp1	SL258	CG11	-	-	Klebsiella pneumoniae	ST11	-	-	-	K47	unknown (OL101)	-	-	ybt 9	ICEKp3	-	ND	N	N	N	N	N	N	N	N	N	N	N	N	N	N	N	N	N	N	N	N	N	N	N	N
GCF_002269795.1_ASM226979v1_genomic	RefSeq	0_0_105_6_0_0_0_4_53_0	Kp1	SL258	CG258	-	-	Klebsiella pneumoniae	ST258	-	-	-	unknown (KL106)	O2afg	-	-	-	-	-	ND	N	N	N	N	N	N	N	N	N	N	N	N	N	N	N	N	N	N	N	N	N	N	N	N
GCF_002269865.1_ASM226986v1_genomic	RefSeq	0_0_136_0_0_0_0_0_0_0	Kp1	SL3712	CG3712	-	-	Klebsiella pneumoniae	ST3712	-	iuc 3	-	K16	O1	-	-	-	-	-	V	1	1	1	1	1	1	1	1	1	1	1	1	1	1	1	2	1	1	2	1	1	1	1	1
GCF_002269895.1_ASM226989v1_genomic	RefSeq	0_0_105_6_0_0_0_4_54_0	Kp1	SL258	CG258	-	-	Klebsiella pneumoniae	ST258-1LV	-	-	-	unknown (KL106)	O2afg	-	-	-	-	-	ND	N	N	N	N	N	N	N	N	N	N	N	N	N	N	N	N	N	N	N	N	N	N	N	N
GCF_002269905.1_ASM226990v1_genomic	RefSeq	0_0_22_8_3_0_0_0_1_0	Kp1	SL17	CG10122	-	-	Klebsiella pneumoniae	ST17	-	-	-	K23	O2afg	-	-	-	-	-	ND	N	N	N	N	N	N	N	N	N	N	N	N	N	N	N	N	N	N	N	N	N	N	N	N
GCF_002269925.1_ASM226992v1_genomic	RefSeq	0_0_22_8_2_0_0_0_1_0	Kp1	SL17	CG10122	-	-	Klebsiella pneumoniae	ST17	-	-	-	K23	O2afg	-	-	-	-	-	ND	N	N	N	N	N	N	N	N	N	N	N	N	N	N	N	N	N	N	N	N	N	N	N	N
GCF_002271295.1_ASM227129v1_genomic	RefSeq	0_0_105_6_0_0_37_0_6_0	Kp1	SL258	CG258	-	-	Klebsiella pneumoniae	ST258	clb 3	-	-	unknown (KL107)	O2afg	5	Cko	ybt 17	ICEKp10 (incomplete)	-	ND	N	N	N	N	N	N	N	N	N	N	N	N	N	N	N	N	N	N	N	N	N	N	N	N
GCF_002271335.1_ASM227133v1_genomic	RefSeq	0_0_95_0_1_0_0_0_0_0	Kp1	SL1082	CG1082	-	-	Klebsiella pneumoniae	ST1082	-	-	-	unknown (K51)	O1	-	-	-	-	-	ND	N	N	N	N	N	N	N	N	N	N	N	N	N	N	N	N	N	N	N	N	N	N	N	N
GCF_002271345.1_ASM227134v1_genomic	RefSeq	0_0_105_6_0_0_17_140_80_0	Kp1	SL258	CG258	-	-	Klebsiella pneumoniae	ST258	clb 3	-	-	unknown (KL107)	O2afg	2	Cko	ybt 17	ICEKp10	-	ND	N	N	N	N	N	N	N	N	N	N	N	N	N	N	N	N	N	N	N	N	N	N	N	N
GCF_002271825.1_ASM227182v1_genomic	RefSeq	0_0_105_6_0_0_0_4_55_0	Kp1	SL258	CG258	-	-	Klebsiella pneumoniae	ST258	clb 3	-	-	unknown (KL106)	O2afg	2	Cko	ybt 17	ICEKp10	-	ND	N	N	N	N	N	N	N	N	N	N	N	N	N	N	N	N	N	N	N	N	N	N	N	N
GCF_002278055.1_ASM227805v1_genomic	RefSeq	0_0_105_2_0_0_5_0_1_0	Kp1	SL258	CG11	-	-	Klebsiella pneumoniae	ST11	-	-	-	K47	unknown (OL101)	-	-	ybt 9	ICEKp3	-	ND	N	N	N	N	N	N	N	N	N	N	N	N	N	N	N	N	N	N	N	N	N	N	N	N
GCF_002283495.1_ASM228349v1_genomic	RefSeq	0_0_369_0_0_0_0_0_243_0	Kp1	SL307	CG307	-	-	Klebsiella pneumoniae	ST307	-	-	-	unknown (KL102)	O2afg	-	-	-	-	-	ND	N	N	N	N	N	N	N	N	N	N	N	N	N	N	N	N	N	N	N	N	N	N	N	N
GCF_002300675.1_ASM230067v2_genomic	RefSeq	0_0_88_0_0_4_0_0_1_0	Kp1	SL231	CG231	-	-	Klebsiella pneumoniae	ST231	-	-	-	unknown (K51)	O1	-	-	ybt 14	ICEKp5	-	ND	N	N	N	N	N	N	N	N	N	N	N	N	N	N	N	N	N	N	N	N	N	N	N	N
GCF_002317885.1_ASM231788v1_genomic	RefSeq	0_0_221_0_0_0_0_0_1_0	Kp1	SL111	CG1741	-	-	Klebsiella pneumoniae	ST1741	-	-	-	unknown (KL104)	O1	-	-	-	-	-	ND	N	N	N	N	N	N	N	N	N	N	N	N	N	N	N	N	N	N	N	N	N	N	N	N
GCF_002365935.1_ASM236593v1_genomic	RefSeq	0_0_313_1_0_0_0_0_0_0	Kp1	SL3747	CG534	-	-	Klebsiella pneumoniae	ST534	-	-	-	unknown (KL164)	unknown (OL102)	-	-	-	-	-	ND	N	N	N	N	N	N	N	N	N	N	N	N	N	N	N	N	N	N	N	N	N	N	N	N
GCF_002369865.1_ASM236986v1_genomic	RefSeq	0_0_105_2_0_0_2_7_3_0	Kp1	SL258	CG11	-	-	Klebsiella pneumoniae	ST11	-	iuc 1	iro 1 (incomplete) (truncated)	K47	unknown (OL101)	-	-	ybt 9	ICEKp3	KpVP-1	ND	N	N	N	N	N	N	N	N	N	N	N	N	N	N	N	N	N	N	N	N	N	N	N	N
GCF_002369925.1_ASM236992v1_genomic	RefSeq	0_0_429_0_4_10_0_0_0_0	Kp1	SL23	CG23	yes	no	Klebsiella pneumoniae	ST23	clb 2	iuc 1	iro 1	K1	O1	2	Cko	ybt 1	ICEKp10 (truncated)	KpVP-1 (truncated)	U	1	1	1	1	1	1	2	1	1	1	1	N	2	1	2	2	1	1	2	1	1	1	1	N
GCF_002369935.1_ASM236993v1_genomic	RefSeq	0_0_105_2_0_0_2_16_1_0	Kp1	SL258	CG11	-	-	Klebsiella pneumoniae	ST11	-	iuc 1	-	unknown (K47)	unknown (OL101)	-	-	ybt 9	ICEKp3	-	ND	N	N	N	N	N	N	N	N	N	N	N	N	N	N	N	N	N	N	N	N	N	N	N	N
GCF_002369985.1_ASM236998v1_genomic	RefSeq	0_0_105_2_0_0_2_10_2_0	Kp1	SL258	CG11	-	-	Klebsiella pneumoniae	ST11	-	iuc 1	-	K47	unknown (OL101)	-	-	ybt 9	ICEKp3	-	ND	N	N	N	N	N	N	N	N	N	N	N	N	N	N	N	N	N	N	N	N	N	N	N	N
GCF_002370005.1_ASM237000v1_genomic	RefSeq	0_0_105_2_0_0_2_10_3_0	Kp1	SL258	CG11	-	-	Klebsiella pneumoniae	ST11	-	iuc 1	-	K47	unknown (OL101)	-	-	ybt 9	ICEKp3	-	ND	N	N	N	N	N	N	N	N	N	N	N	N	N	N	N	N	N	N	N	N	N	N	N	N
GCF_002374295.1_ASM237429v1_genomic	RefSeq	0_0_88_0_0_0_0_0_23_0	Kp1	SL231	CG231	-	-	Klebsiella pneumoniae	ST231	-	iuc 5	-	K51	O1	-	-	ybt 14	ICEKp5	-	ND	N	N	N	N	N	N	N	N	N	N	N	N	N	N	N	N	N	N	N	N	N	N	N	N
GCF_002386225.2_ASM238622v2_genomic	RefSeq	0_0_105_0_13_0_0_0_1_0	Kp1	SL258	CG340	-	-	Klebsiella pneumoniae	ST340	-	-	-	K19	O2afg	-	-	ybt 9	ICEKp3	-	ND	N	N	N	N	N	N	N	N	N	N	N	N	N	N	N	N	N	N	N	N	N	N	N	N
GCF_002406585.1_ASM240658v1_genomic	RefSeq	0_0_88_0_0_0_0_0_1_0	Kp1	SL231	CG231	-	-	Klebsiella pneumoniae	ST231	-	iuc 5	-	K51	O1	-	-	ybt 14	ICEKp5	-	ND	N	N	N	N	N	N	N	N	N	N	N	N	N	N	N	N	N	N	N	N	N	N	N	N
GCF_002406915.1_ASM240691v1_genomic	RefSeq	0_0_197_0_4_13_0_0_0_0	Kp1	SL147	CG147	-	-	Klebsiella pneumoniae	ST147	-	-	-	K64	O2a	-	-	ybt 16	ICEKp12	-	ND	N	N	N	N	N	N	N	N	N	N	N	N	N	N	N	N	N	N	N	N	N	N	N	N
GCF_002406945.1_ASM240694v1_genomic	RefSeq	0_0_88_0_0_0_0_0_24_0	Kp1	SL231	CG231	-	-	Klebsiella pneumoniae	ST231	-	iuc 5	-	K51	O1	-	-	ybt 14	ICEKp5	-	ND	N	N	N	N	N	N	N	N	N	N	N	N	N	N	N	N	N	N	N	N	N	N	N	N
GCF_002406965.1_ASM240696v1_genomic	RefSeq	0_0_88_0_0_0_0_0_1_0	Kp1	SL231	CG231	-	-	Klebsiella pneumoniae	ST231	-	iuc 5	-	K51	O1	-	-	ybt 14	ICEKp5	-	ND	N	N	N	N	N	N	N	N	N	N	N	N	N	N	N	N	N	N	N	N	N	N	N	N
GCF_002411665.1_ASM241166v1_genomic	RefSeq	2_1_18_0_0_0_0_0_1_0	Kp4	SL1887	CG10030	-	-	Klebsiella quasipneumoniae subsp. similipneumoniae	ST1887	-	-	-	unknown (KL121)	O5	-	-	-	-	-	ND	N	N	N	N	N	N	N	N	N	N	N	N	N	N	N	N	N	N	N	N	N	N	N	N
GCF_002411675.1_ASM241167v1_genomic	RefSeq	0_0_22_23_0_0_0_0_1_0	Kp1	SL17	CG2171	-	-	Klebsiella pneumoniae	ST2171	-	-	-	K15	O4	-	-	-	-	-	ND	N	N	N	N	N	N	N	N	N	N	N	N	N	N	N	N	N	N	N	N	N	N	N	N
GCF_002411715.1_ASM241171v1_genomic	RefSeq	0_0_84_0_8_1_0_0_1_0	Kp1	SL101	CG101	-	-	Klebsiella pneumoniae	ST101	-	-	-	K17	O1	-	-	ybt 9	ICEKp3	-	ND	N	N	N	N	N	N	N	N	N	N	N	N	N	N	N	N	N	N	N	N	N	N	N	N
GCF_002411735.1_ASM241173v1_genomic	RefSeq	0_0_206_0_0_1_0_0_1_0	Kp1	SL397	CG397	-	-	Klebsiella pneumoniae	ST397	-	-	-	unknown (KL158)	O1	-	-	ybt 14	ICEKp5	-	ND	N	N	N	N	N	N	N	N	N	N	N	N	N	N	N	N	N	N	N	N	N	N	N	N
GCF_002411885.1_ASM241188v1_genomic	RefSeq	0_0_22_22_1_0_0_0_1_0	Kp1	SL17	CG10128	-	-	Klebsiella pneumoniae	ST17	-	-	-	unknown (KL155)	unknown (OL101)	-	-	-	-	-	ND	N	N	N	N	N	N	N	N	N	N	N	N	N	N	N	N	N	N	N	N	N	N	N	N
GCF_002411905.1_ASM241190v1_genomic	RefSeq	0_0_220_0_1_0_0_0_1_0	Kp1	SL152	CG152	-	-	Klebsiella pneumoniae	ST152	-	-	-	unknown (KL149)	O4	-	-	-	-	-	ND	N	N	N	N	N	N	N	N	N	N	N	N	N	N	N	N	N	N	N	N	N	N	N	N
GCF_002411925.1_ASM241192v1_genomic	RefSeq	0_0_412_0_0_0_0_0_0_1	Kp1	SL2816	CG2816	-	-	Klebsiella pneumoniae	ST2816	-	-	-	K30	O1	-	-	-	-	-	ND	N	N	N	N	N	N	N	N	N	N	N	N	N	N	N	N	N	N	N	N	N	N	N	N
GCF_002416615.1_ASM241661v1_genomic	RefSeq	0_0_220_0_2_0_0_0_1_0	Kp1	SL152	CG152	-	-	Klebsiella pneumoniae	ST152	-	-	-	unknown (KL149)	O4	-	-	-	-	-	ND	N	N	N	N	N	N	N	N	N	N	N	N	N	N	N	N	N	N	N	N	N	N	N	N
GCF_002416655.1_ASM241665v1_genomic	RefSeq	0_0_311_0_1_0_0_0_0_0	Kp1	SL1552	CG1552	-	-	Klebsiella pneumoniae	ST1552	-	-	-	unknown (K25)	O1	-	-	-	-	-	V	1	1	1	1	1	1	1	1	1	1	1	1	1	1	1	2	1	1	2	1	1	1	1	1
GCF_002416695.1_ASM241669v1_genomic	RefSeq	0_0_107_0_4_0_0_0_0_0	Kp1	SL39	CG39	-	-	Klebsiella pneumoniae	ST39	-	-	-	K2	O1	-	-	ybt 16	ICEKp12	-	ND	N	N	N	N	N	N	N	N	N	N	N	N	N	N	N	N	N	N	N	N	N	N	N	3
GCF_002416705.1_ASM241670v1_genomic	RefSeq	0_0_0_0_17_0_0_0_1_0	Kp1	SL15	CG15	-	-	Klebsiella pneumoniae	ST15	-	-	-	K24	O1	-	-	-	-	-	ND	N	N	N	N	N	N	N	N	N	N	N	N	N	N	N	N	N	N	N	N	N	N	N	N
GCF_002416775.1_ASM241677v1_genomic	RefSeq	1_0_151_0_0_0_0_0_0_0	Kp3	SL10057	CG10323	-	-	Klebsiella variicola subsp. variicola	ST1791	-	-	-	K34	O5	-	-	-	-	-	ND	N	N	N	N	N	N	N	N	N	N	N	N	N	N	N	N	N	N	N	N	N	N	N	N
GCF_002416895.1_ASM241689v1_genomic	RefSeq	0_0_403_0_0_0_0_0_0_0	Kp1	SL1414	CG1414	-	-	Klebsiella pneumoniae	ST1414	-	-	-	K8	O1	-	-	-	-	-	ND	N	N	N	N	N	N	N	N	N	N	N	N	N	N	N	N	N	N	N	N	N	N	N	N
GCF_002416985.1_ASM241698v1_genomic	RefSeq	0_0_220_0_0_0_0_7_0_0	Kp1	SL152	CG152	-	-	Klebsiella pneumoniae	ST152	-	-	-	unknown (KL149)	O4	-	-	ybt 10	ICEKp4	-	ND	N	N	N	N	N	N	N	N	N	N	N	N	N	N	N	N	N	N	N	N	N	N	N	N
GCF_002416995.1_ASM241699v1_genomic	RefSeq	0_0_220_0_0_0_0_0_2_0	Kp1	SL152	CG152	-	-	Klebsiella pneumoniae	ST152	-	-	-	unknown (KL107)	unknown (OL102)	-	-	ybt 10	ICEKp4	-	ND	N	N	N	N	N	N	N	N	N	N	N	N	N	N	N	N	N	N	N	N	N	N	N	N
GCF_002417015.1_ASM241701v1_genomic	RefSeq	0_0_220_0_0_0_0_0_1_0	Kp1	SL152	CG152	-	-	Klebsiella pneumoniae	ST152	-	-	-	unknown (KL149)	O4	-	-	ybt 10	ICEKp4 (truncated)	-	ND	N	N	N	N	N	N	N	N	N	N	N	N	N	N	N	N	N	N	N	N	N	N	N	N
GCF_002417065.1_ASM241706v1_genomic	RefSeq	0_0_367_0_3_0_0_0_1_0	Kp1	SL10019	CG10254	-	-	Klebsiella pneumoniae	ST234	-	-	-	K30	O1	-	-	ybt 9	ICEKp3	-	ND	N	N	N	N	N	N	N	N	N	N	N	N	N	N	N	N	N	N	N	N	N	N	N	N
GCF_002417075.1_ASM241707v1_genomic	RefSeq	0_0_403_0_0_0_0_0_0_0	Kp1	SL1414	CG1414	-	-	Klebsiella pneumoniae	ST1414	-	-	-	K8	O1	-	-	-	-	-	ND	N	N	N	N	N	N	N	N	N	N	N	N	N	N	N	N	N	N	N	N	N	N	N	N
GCF_002417085.1_ASM241708v1_genomic	RefSeq	0_0_363_1_2_1_0_4_0_0	Kp1	SL323	CG323	-	-	Klebsiella pneumoniae	ST323	-	-	-	K21	O3b	-	-	-	-	-	ND	N	N	N	N	N	N	N	N	N	N	N	N	N	N	N	N	N	N	N	N	N	N	N	N
GCF_002417105.1_ASM241710v1_genomic	RefSeq	0_0_311_0_0_0_0_0_1_0	Kp1	SL1552	CG1552	-	-	Klebsiella pneumoniae	ST1552	-	-	-	K25	O1	-	-	-	-	-	V	1	1	1	1	1	1	1	1	1	1	1	1	1	1	1	2	1	1	2	1	1	1	1	1
GCF_002417145.1_ASM241714v1_genomic	RefSeq	0_0_403_0_0_0_0_0_0_0	Kp1	SL1414	CG1414	-	-	Klebsiella pneumoniae	ST1414	-	-	-	K8	O1	-	-	-	-	-	ND	N	N	N	N	N	N	N	N	N	N	N	N	N	N	N	N	N	N	N	N	N	N	N	N
GCF_002417165.1_ASM241716v1_genomic	RefSeq	0_0_220_0_0_0_0_0_3_0	Kp1	SL152	CG152	-	-	Klebsiella pneumoniae	ST152	-	-	-	unknown (KL149)	O4	-	-	ybt 10	ICEKp4	-	ND	N	N	N	N	N	N	N	N	N	N	N	N	N	N	N	N	N	N	N	N	N	N	N	N
GCF_002417175.1_ASM241717v1_genomic	RefSeq	0_0_220_0_0_0_0_0_4_0	Kp1	SL152	CG152	-	-	Klebsiella pneumoniae	ST152	-	-	-	unknown (KL149)	O4	-	-	ybt 10	ICEKp4	-	ND	N	N	N	N	N	N	N	N	N	N	N	N	N	N	N	N	N	N	N	N	N	N	N	N
GCF_002417245.1_ASM241724v1_genomic	RefSeq	0_0_84_0_8_0_0_19_1_0	Kp1	SL101	CG101	-	-	Klebsiella pneumoniae	ST101	-	-	-	K17	O1	-	-	ybt 9	ICEKp3 (truncated)	-	ND	N	N	N	N	N	N	N	N	N	N	N	N	N	N	N	N	N	N	N	N	N	N	N	N
GCF_002417255.1_ASM241725v1_genomic	RefSeq	0_0_388_1_7_1_0_0_0_0	Kp1	SL25	CG25	-	-	Klebsiella pneumoniae	ST25	-	-	-	K2	O1	-	-	ybt 14	ICEKp5	-	ND	N	N	N	N	N	N	N	N	N	N	N	N	N	N	N	N	N	N	N	N	N	N	N	N
GCF_002417305.1_ASM241730v1_genomic	RefSeq	0_0_311_0_1_0_0_0_0_0	Kp1	SL1552	CG1552	-	-	Klebsiella pneumoniae	ST1552	-	-	-	K25	O1	-	-	-	-	-	V	1	1	1	1	1	1	1	1	1	1	1	1	1	1	1	2	1	1	2	1	1	1	1	1
GCF_002417325.1_ASM241732v1_genomic	RefSeq	0_0_311_0_1_0_0_0_0_0	Kp1	SL1552	CG1552	-	-	Klebsiella pneumoniae	ST1552	-	-	-	K25	O1	-	-	-	-	-	V	1	1	1	1	1	1	1	1	1	1	1	1	1	1	1	2	1	1	2	1	1	1	1	1
GCF_002417375.1_ASM241737v1_genomic	RefSeq	0_0_0_0_2_0_0_73_1_0	Kp1	SL15	CG15	-	-	Klebsiella pneumoniae	ST15	-	-	-	unknown (KL112)	O1	-	-	ybt 9	ICEKp3	-	ND	N	N	N	N	N	N	N	N	N	N	N	N	N	N	N	N	N	N	N	N	N	N	N	N
GCF_002417385.1_ASM241738v1_genomic	RefSeq	0_0_311_0_1_0_0_0_2_0	Kp1	SL1552	CG1552	-	-	Klebsiella pneumoniae	ST1552	-	-	-	unknown (K25)	O1	-	-	-	-	-	no_mceB	1	1	N	1	1	1	1	1	1	1	1	1	1	1	1	2	1	1	2	1	1	1	1	1
GCF_002417395.1_ASM241739v1_genomic	RefSeq	0_0_220_0_0_0_0_1_0_0	Kp1	SL152	CG152	-	-	Klebsiella pneumoniae	ST152	-	-	-	unknown (KL149)	O4	-	-	-	-	-	ND	N	N	N	N	N	N	N	N	N	N	N	N	N	N	N	N	N	N	N	N	N	N	N	N
GCF_002417435.1_ASM241743v1_genomic	RefSeq	0_0_0_0_2_0_35_0_0_0	Kp1	SL15	CG15	-	-	Klebsiella pneumoniae	ST15	-	-	-	unknown (KL112)	O1	-	-	-	-	-	ND	N	N	N	N	N	N	N	N	N	N	N	N	N	N	N	N	N	N	N	N	N	N	N	N
GCF_002417455.1_ASM241745v1_genomic	RefSeq	0_0_107_2_1_0_0_0_0_0	Kp1	SL39	CG10195	-	-	Klebsiella pneumoniae	ST39	-	-	-	unknown (KL149)	O1	-	-	ybt 14	ICEKp5 (truncated)	-	ND	N	N	N	N	N	N	N	N	N	N	N	N	N	N	N	N	N	N	N	N	N	N	N	3
GCF_002417545.1_ASM241754v1_genomic	RefSeq	0_0_0_0_2_7_2_0_1_0	Kp1	SL15	CG15	-	-	Klebsiella pneumoniae	ST15	-	-	-	K24	O1	-	-	ybt 10	ICEKp4 (truncated)	-	ND	N	N	N	N	N	N	N	N	N	N	N	N	N	N	N	N	N	N	N	N	N	N	N	N
GCF_002508285.1_ASM250828v1_genomic	RefSeq	0_0_0_0_2_0_36_0_1_0	Kp1	SL15	CG15	-	-	Klebsiella pneumoniae	ST2728	-	-	-	unknown (K24)	O1	-	-	ybt 10	ICEKp4	-	ND	N	N	N	N	N	N	N	N	N	N	N	N	N	N	N	N	N	N	N	N	N	N	N	N
GCF_002510065.1_ASM251006v1_genomic	RefSeq	0_0_13_8_0_0_0_0_0_0	Kp1	SL34	CG10062	-	-	Klebsiella pneumoniae	ST643	-	-	-	unknown (K38)	O1	-	-	-	-	-	ND	N	N	N	N	N	N	N	N	N	N	N	N	N	N	N	N	N	N	N	N	N	N	N	N
GCF_002510095.1_ASM251009v1_genomic	RefSeq	0_0_1_1_20_0_0_0_1_0	Kp1	SL14	CG14	-	-	Klebsiella pneumoniae	ST14	-	-	-	K2	O1	-	-	ybt 14	ICEKp5	-	ND	N	N	N	N	N	N	N	N	N	N	N	N	N	N	N	N	N	N	N	N	N	N	N	N
GCF_002510145.1_ASM251014v1_genomic	RefSeq	0_0_220_0_0_0_0_0_5_0	Kp1	SL152	CG152	-	-	Klebsiella pneumoniae	ST152	-	-	-	unknown (KL149)	O4	-	-	ybt 10	ICEKp4	-	ND	N	N	N	N	N	N	N	N	N	N	N	N	N	N	N	N	N	N	N	N	N	N	N	N
GCF_002529065.1_ASM252906v1_genomic	RefSeq	0_0_105_0_0_0_7_0_1_0	Kp1	SL258	CG340	-	-	Klebsiella pneumoniae	ST11	clb 3	-	-	K64	O2a	2	Cko	ybt 0	ICEKp10	-	ND	N	N	N	N	N	N	N	N	N	N	N	N	N	N	N	N	N	N	N	N	N	N	N	N
GCF_002529075.1_ASM252907v1_genomic	RefSeq	0_0_105_0_0_0_1_0_2_0	Kp1	SL258	CG340	-	-	Klebsiella pneumoniae	ST11	clb 3	-	-	K64	O2a	2	Cko	ybt 0	ICEKp10	-	ND	N	N	N	N	N	N	N	N	N	N	N	N	N	N	N	N	N	N	N	N	N	N	N	N
GCF_002587165.1_ASM258716v1_genomic	RefSeq	0_0_105_2_0_0_2_17_163_0	Kp1	SL258	CG11	-	-	Klebsiella pneumoniae	ST11	-	-	-	K64	O2a	-	-	ybt 9	ICEKp3	-	ND	N	N	N	N	N	N	N	N	N	N	N	N	N	N	N	N	N	N	N	N	N	N	N	N
GCF_002587885.1_ASM258788v1_genomic	RefSeq	0_0_105_0_13_0_0_0_2_0	Kp1	SL258	CG340	-	-	Klebsiella pneumoniae	ST340	-	-	-	K19	O2afg	-	-	ybt 9	ICEKp3	-	ND	N	N	N	N	N	N	N	N	N	N	N	N	N	N	N	N	N	N	N	N	N	N	N	N
GCF_002588365.1_ASM258836v1_genomic	RefSeq	0_0_29_11_2_0_0_0_1_0	Kp1	SL268	CG10059	-	-	Klebsiella pneumoniae	ST36	-	-	-	K62	O2a	-	-	ybt 9	ICEKp3	-	ND	N	N	N	N	N	N	N	N	N	N	N	N	N	N	N	N	N	N	N	N	N	N	N	N
GCF_002591075.1_ASM259107v1_genomic	RefSeq	0_0_197_0_6_2_0_0_1_0	Kp1	SL147	CG147	-	-	Klebsiella pneumoniae	ST147	-	-	-	K64	O2ac	-	-	-	-	-	ND	N	N	N	N	N	N	N	N	N	N	N	N	N	N	N	N	N	N	N	N	N	N	N	N
GCF_002631045.1_ASM263104v1_genomic	RefSeq	0_0_152_0_0_1_0_0_0_1	Kp1	SL442	CG442	-	-	Klebsiella pneumoniae	ST442	-	-	-	unknown (KL107)	O2afg	-	-	-	-	-	ND	N	N	N	N	N	N	N	N	N	N	N	N	N	N	N	N	N	N	N	N	N	N	N	N
GCF_002635725.1_ASM263572v1_genomic	RefSeq	0_0_22_27_0_0_22_0_1_0	Kp1	SL17	CG16	-	-	Klebsiella pneumoniae	ST16	-	-	-	K51	O3b	-	-	ybt 9	ICEKp3	-	ND	N	N	N	N	N	N	N	N	N	N	N	N	N	N	N	N	N	N	N	N	N	N	N	N
GCF_002636095.1_ASM263609v1_genomic	RefSeq	0_0_105_0_11_1_0_0_1_0	Kp1	SL258	CG340	-	-	Klebsiella pneumoniae	ST340	-	-	-	K15	O4	-	-	-	-	-	ND	N	N	N	N	N	N	N	N	N	N	N	N	N	N	N	N	N	N	N	N	N	N	N	N
GCF_002636215.1_ASM263621v1_genomic	RefSeq	0_0_220_0_0_1_0_0_1_0	Kp1	SL152	CG152	-	-	Klebsiella pneumoniae	ST152	-	-	-	unknown (KL149)	O4	-	-	ybt 10	ICEKp4	-	ND	N	N	N	N	N	N	N	N	N	N	N	N	N	N	N	N	N	N	N	N	N	N	N	N
GCF_002636375.1_ASM263637v1_genomic	RefSeq	0_0_197_0_4_7_0_0_1_0	Kp1	SL147	CG147	-	-	Klebsiella pneumoniae	ST147	-	-	-	K64	O2a	-	-	-	-	-	ND	N	N	N	N	N	N	N	N	N	N	N	N	N	N	N	N	N	N	N	N	N	N	N	N
GCF_002736175.2_ASM273617v2_genomic	RefSeq	0_0_312_0_5_0_0_0_1_0	Kp1	SL1799	CG1824	-	-	Klebsiella pneumoniae	ST1824	-	-	-	K16	O1	-	-	-	-	-	VI	1	1	1	1	1	1	1	1	1	1	1	1	1	1	2	2	1	1	2	1	1	1	1	2
GCF_002736335.2_ASM273633v2_genomic	RefSeq	0_0_898_0_2_0_0_0_0_0	Kp1	SL10844	CG11512	-	-	Klebsiella pneumoniae	ST436	-	-	-	unknown (KL112)	O2afg	-	-	-	-	-	ND	N	N	N	N	N	N	N	N	N	N	N	N	N	N	N	N	N	N	N	N	N	N	N	N
GCF_002736365.2_ASM273636v2_genomic	RefSeq	0_0_105_6_0_0_0_0_121_0	Kp1	SL258	CG258	-	-	Klebsiella pneumoniae	ST258	-	-	-	unknown (KL106)	O2afg	-	-	-	-	-	ND	N	N	N	N	N	N	N	N	N	N	N	N	N	N	N	N	N	N	N	N	N	N	N	N
GCF_002736405.2_ASM273640v2_genomic	RefSeq	0_0_312_0_5_0_0_1_1_0	Kp1	SL1799	CG1824	-	-	Klebsiella pneumoniae	ST1824	-	-	-	K16	O1	-	-	-	-	-	VI	1	1	1	1	1	1	1	1	1	1	1	1	1	1	2	2	1	1	2	1	1	1	1	2
GCF_002736415.2_ASM273641v2_genomic	RefSeq	0_0_105_6_0_0_0_0_122_0	Kp1	SL258	CG258	-	-	Klebsiella pneumoniae	ST258	-	-	-	unknown (KL106)	O2afg	-	-	-	-	-	ND	N	N	N	N	N	N	N	N	N	N	N	N	N	N	N	N	N	N	N	N	N	N	N	N
GCF_002736445.2_ASM273644v2_genomic	RefSeq	0_0_105_6_0_0_0_0_123_0	Kp1	SL258	CG258	-	-	Klebsiella pneumoniae	ST258	-	-	-	unknown (KL106)	O2afg	-	-	-	-	-	ND	N	N	N	N	N	N	N	N	N	N	N	N	N	N	N	N	N	N	N	N	N	N	N	N
GCF_002736465.2_ASM273646v2_genomic	RefSeq	0_0_105_6_0_0_0_0_124_0	Kp1	SL258	CG258	-	-	Klebsiella pneumoniae	ST258	-	-	-	unknown (KL106)	O2afg	-	-	-	-	-	ND	N	N	N	N	N	N	N	N	N	N	N	N	N	N	N	N	N	N	N	N	N	N	N	N
GCF_002736505.2_ASM273650v2_genomic	RefSeq	0_0_105_6_0_0_0_0_125_0	Kp1	SL258	CG258	-	-	Klebsiella pneumoniae	ST258	-	-	-	unknown (KL106)	O2afg	-	-	-	-	-	ND	N	N	N	N	N	N	N	N	N	N	N	N	N	N	N	N	N	N	N	N	N	N	N	N
GCF_002736545.2_ASM273654v2_genomic	RefSeq	0_0_105_6_0_0_0_0_126_0	Kp1	SL258	CG258	-	-	Klebsiella pneumoniae	ST258	-	-	-	unknown (KL106)	O2afg	-	-	-	-	-	ND	N	N	N	N	N	N	N	N	N	N	N	N	N	N	N	N	N	N	N	N	N	N	N	N
GCF_002736625.2_ASM273662v2_genomic	RefSeq	0_0_105_6_0_0_0_0_127_0	Kp1	SL258	CG258	-	-	Klebsiella pneumoniae	ST258	-	-	-	unknown (KL106)	O2afg	-	-	-	-	-	ND	N	N	N	N	N	N	N	N	N	N	N	N	N	N	N	N	N	N	N	N	N	N	N	N
GCF_002736645.2_ASM273664v2_genomic	RefSeq	0_0_105_6_0_0_0_0_128_0	Kp1	SL258	CG258	-	-	Klebsiella pneumoniae	ST258	-	-	-	unknown (KL106)	O2afg	-	-	-	-	-	ND	N	N	N	N	N	N	N	N	N	N	N	N	N	N	N	N	N	N	N	N	N	N	N	N
GCF_002736655.2_ASM273665v2_genomic	RefSeq	0_0_898_0_2_0_0_0_0_0	Kp1	SL10844	CG11512	-	-	Klebsiella pneumoniae	ST436	-	-	-	unknown (KL112)	O2afg	-	-	-	-	-	ND	N	N	N	N	N	N	N	N	N	N	N	N	N	N	N	N	N	N	N	N	N	N	N	N
GCF_002736685.2_ASM273668v2_genomic	RefSeq	0_0_105_6_0_0_0_0_129_0	Kp1	SL258	CG258	-	-	Klebsiella pneumoniae	ST258	-	-	-	unknown (KL106)	O2afg	-	-	-	-	-	ND	N	N	N	N	N	N	N	N	N	N	N	N	N	N	N	N	N	N	N	N	N	N	N	N
GCF_002736705.2_ASM273670v2_genomic	RefSeq	0_0_312_0_5_0_0_0_2_0	Kp1	SL1799	CG1824	-	-	Klebsiella pneumoniae	ST1824	-	-	-	K16	O1	-	-	-	-	-	VI	1	1	1	1	1	1	1	1	1	1	1	1	1	1	2	2	1	1	2	1	1	1	1	2
GCF_002740845.1_ASM274084v1_genomic	RefSeq	1_0_111_2_0_0_0_0_0_0	Kp3	SL3699	CG3699	-	-	Klebsiella variicola subsp. variicola	ST3919	-	-	-	K60	O5	-	-	-	-	-	ND	N	N	N	N	N	N	N	N	N	N	N	N	N	N	N	N	N	N	N	N	N	N	N	N
GCF_002740885.1_ASM274088v1_genomic	RefSeq	1_0_111_1_0_0_0_0_0_0	Kp3	SL3699	CG3699	-	-	Klebsiella variicola subsp. variicola	ST3914	-	-	-	K60	O5	-	-	-	-	-	ND	N	N	N	N	N	N	N	N	N	N	N	N	N	N	N	N	N	N	N	N	N	N	N	N
GCF_002741685.1_ASM274168v1_genomic	RefSeq	0_0_105_0_11_0_4_0_5_0	Kp1	SL258	CG340	-	-	Klebsiella pneumoniae	ST340	-	-	-	K15	O4	-	-	ybt 16	ICEKp12	-	ND	N	N	N	N	N	N	N	N	N	N	N	N	N	N	N	N	N	N	N	N	N	N	N	N
GCF_002744555.1_ASM274455v1_genomic	RefSeq	0_0_62_1_0_0_0_0_1_0	Kp1	SL1015	CG10257	-	-	Klebsiella pneumoniae	ST1015	-	-	-	K17	O2afg	-	-	-	-	-	ND	N	N	N	N	N	N	N	N	N	N	N	N	N	N	N	N	N	N	N	N	N	N	N	N
GCF_002751155.1_ASM275115v1_genomic	RefSeq	0_0_105_2_0_0_0_2_1_0	Kp1	SL258	CG11	-	-	Klebsiella pneumoniae	ST11	-	-	-	unknown (K47)	unknown (OL101)	-	-	ybt 9	ICEKp3 (truncated)	-	ND	N	N	N	N	N	N	N	N	N	N	N	N	N	N	N	N	N	N	N	N	N	N	N	N
GCF_002752775.1_ASM275277v1_genomic	RefSeq	0_0_137_1_4_0_0_0_2_0	Kp1	SL29	CG29	-	-	Klebsiella pneumoniae	ST29	-	-	-	K30	O1	-	-	-	-	-	ND	N	N	N	N	N	N	N	N	N	N	N	N	N	N	N	N	N	N	N	N	N	N	N	N
GCF_002752905.1_ASM275290v1_genomic	RefSeq	0_0_363_1_2_1_4_1_10_0	Kp1	SL323	CG323	-	-	Klebsiella pneumoniae	ST323	-	-	-	K21	O3b	-	-	-	-	-	ND	N	N	N	N	N	N	N	N	N	N	N	N	N	N	N	N	N	N	N	N	N	N	N	N
GCF_002752975.1_ASM275297v1_genomic	RefSeq	0_0_105_0_11_0_4_0_6_0	Kp1	SL258	CG340	-	-	Klebsiella pneumoniae	ST340	-	-	-	K15	O4	-	-	ybt 16	ICEKp12	-	ND	N	N	N	N	N	N	N	N	N	N	N	N	N	N	N	N	N	N	N	N	N	N	N	N
GCF_002752995.1_ASM275299v1_genomic	RefSeq	0_0_109_8_13_0_0_0_1_0	Kp1	SL37	CG3796	-	-	Klebsiella pneumoniae	ST37	-	-	-	K14	O3b	-	-	ybt 10	ICEKp4	-	ND	N	N	N	N	N	N	N	N	N	N	N	N	N	N	N	N	N	N	N	N	N	N	N	N
GCF_002753055.1_ASM275305v1_genomic	RefSeq	0_0_105_0_11_0_4_0_7_0	Kp1	SL258	CG340	-	-	Klebsiella pneumoniae	ST340	-	-	-	K15	O4	-	-	ybt 16	ICEKp12	-	ND	N	N	N	N	N	N	N	N	N	N	N	N	N	N	N	N	N	N	N	N	N	N	N	N
GCF_002753075.1_ASM275307v1_genomic	RefSeq	0_0_105_0_11_0_4_0_8_0	Kp1	SL258	CG340	-	-	Klebsiella pneumoniae	ST340	-	-	-	K15	O4	-	-	ybt 16	ICEKp12	-	ND	N	N	N	N	N	N	N	N	N	N	N	N	N	N	N	N	N	N	N	N	N	N	N	N
GCF_002753165.1_ASM275316v1_genomic	RefSeq	0_0_105_0_11_0_4_0_9_0	Kp1	SL258	CG340	-	-	Klebsiella pneumoniae	ST340	-	-	-	K15	O4	-	-	ybt 16	ICEKp12	-	ND	N	N	N	N	N	N	N	N	N	N	N	N	N	N	N	N	N	N	N	N	N	N	N	N
GCF_002753355.1_ASM275335v1_genomic	RefSeq	0_0_109_8_13_0_0_0_2_0	Kp1	SL37	CG3796	-	-	Klebsiella pneumoniae	ST37	-	-	-	K14	O3b	-	-	ybt 10	ICEKp4	-	ND	N	N	N	N	N	N	N	N	N	N	N	N	N	N	N	N	N	N	N	N	N	N	N	N
GCF_002753375.2_ASM275337v2_genomic	RefSeq	0_0_109_8_9_0_0_0_1_0	Kp1	SL37	CG3796	-	-	Klebsiella pneumoniae	ST37	-	-	-	K14	O3b	-	-	-	-	-	ND	N	N	N	N	N	N	N	N	N	N	N	N	N	N	N	N	N	N	N	N	N	N	N	N
GCF_002753405.1_ASM275340v1_genomic	RefSeq	0_0_105_0_11_0_4_0_10_0	Kp1	SL258	CG340	-	-	Klebsiella pneumoniae	ST340	-	-	-	K15	O4	-	-	ybt 16	ICEKp12	-	ND	N	N	N	N	N	N	N	N	N	N	N	N	N	N	N	N	N	N	N	N	N	N	N	N
GCF_002753555.1_ASM275355v1_genomic	RefSeq	0_0_105_0_11_0_4_0_11_0	Kp1	SL258	CG340	-	-	Klebsiella pneumoniae	ST340	-	-	-	K15	O4	-	-	ybt 16	ICEKp12	-	ND	N	N	N	N	N	N	N	N	N	N	N	N	N	N	N	N	N	N	N	N	N	N	N	N
GCF_002753605.1_ASM275360v1_genomic	RefSeq	0_0_105_0_11_0_4_0_12_0	Kp1	SL258	CG340	-	-	Klebsiella pneumoniae	ST340	-	-	-	K15	O4	-	-	ybt 16	ICEKp12	-	ND	N	N	N	N	N	N	N	N	N	N	N	N	N	N	N	N	N	N	N	N	N	N	N	N
GCF_002759035.1_ASM275903v1_genomic	RefSeq	0_0_105_11_0_0_8_0_1_0	Kp1	SL258	CG3666	-	-	Klebsiella pneumoniae	ST11	-	-	-	K24	O2a	-	-	ybt 15	ICEKp11	-	ND	N	N	N	N	N	N	N	N	N	N	N	N	N	N	N	N	N	N	N	N	N	N	N	N
GCF_002761315.1_ASM276131v1_genomic	RefSeq	0_0_429_0_2_0_0_0_0_0	Kp1	SL23	CG23	yes	no	Klebsiella pneumoniae	ST23	clb 2	iuc 1 (truncated)	iro 1	K1	O1	2	Cko	ybt 1	ICEKp10	KpVP-1 (truncated)	I	1	1	1	1	1	1	2	1	1	1	1	2	2	1	2	2	1	1	2	1	1	1	1	2
GCF_002761515.1_ASM276151v1_genomic	RefSeq	0_0_154_0_0_0_0_0_0_0	Kp1	SL10016	CG10215	-	-	Klebsiella pneumoniae	ST659	-	-	-	unknown (KL107)	O2afg	-	-	-	-	-	ND	N	N	N	N	N	N	N	N	N	N	N	N	N	N	N	N	N	N	N	N	N	N	N	N
GCF_002775175.1_ASM277517v1_genomic	RefSeq	0_0_197_0_4_12_0_0_2_0	Kp1	SL147	CG147	-	-	Klebsiella pneumoniae	ST147	-	-	-	K64	O2a	-	-	-	-	-	ND	N	N	N	N	N	N	N	N	N	N	N	N	N	N	N	N	N	N	N	N	N	N	N	N
GCF_002775235.1_ASM277523v1_genomic	RefSeq	0_0_221_1_2_0_0_0_3_0	Kp1	SL111	CG111	-	-	Klebsiella pneumoniae	ST111	-	-	-	K63	O1	-	-	ybt 14	ICEKp5	-	ND	N	N	N	N	N	N	N	N	N	N	N	N	N	N	N	N	N	N	N	N	N	N	N	N
GCF_002775255.1_ASM277525v1_genomic	RefSeq	0_0_127_4_0_0_0_0_1_0	Kp1	SL6	CG10264	-	-	Klebsiella pneumoniae	ST299	-	-	-	K7	O1	-	-	-	-	-	ND	N	N	N	N	N	N	N	N	N	N	N	N	N	N	N	N	N	N	N	N	N	N	N	N
GCF_002775265.1_ASM277526v1_genomic	RefSeq	0_0_0_0_2_0_0_25_1_0	Kp1	SL15	CG15	-	-	Klebsiella pneumoniae	ST15	-	-	-	unknown (KL112)	O1	-	-	ybt 10	ICEKp4	-	ND	N	N	N	N	N	N	N	N	N	N	N	N	N	N	N	N	N	N	N	N	N	N	N	N
GCF_002775295.1_ASM277529v1_genomic	RefSeq	0_0_0_0_2_0_0_25_2_0	Kp1	SL15	CG15	-	-	Klebsiella pneumoniae	ST15	-	-	-	unknown (KL112)	O1	-	-	ybt 10	ICEKp4	-	ND	N	N	N	N	N	N	N	N	N	N	N	N	N	N	N	N	N	N	N	N	N	N	N	N
GCF_002775315.1_ASM277531v1_genomic	RefSeq	0_0_158_8_2_0_0_0_0_1	Kp1	SL45	CG45	-	-	Klebsiella pneumoniae	ST45	-	-	-	K24	O2a	-	-	ybt 10	ICEKp4	-	ND	N	N	N	N	N	N	N	N	N	N	N	N	N	N	N	N	N	N	N	N	N	N	N	N
GCF_002775325.1_ASM277532v1_genomic	RefSeq	0_0_163_0_0_0_0_0_0_0	Kp1	SL2118	CG2118	-	-	Klebsiella pneumoniae	ST2118	-	-	-	K46	O3b	-	-	-	-	-	ND	N	N	N	N	N	N	N	N	N	N	N	N	N	N	N	N	N	N	N	N	N	N	N	N
GCF_002775345.1_ASM277534v1_genomic	RefSeq	0_0_109_23_1_0_0_0_1_0	Kp1	SL37	CG3648	-	-	Klebsiella pneumoniae	ST37	-	-	-	K15	O4	-	-	ybt 16	ICEKp12	-	ND	N	N	N	N	N	N	N	N	N	N	N	N	N	N	N	N	N	N	N	N	N	N	N	N
GCF_002775375.1_ASM277537v1_genomic	RefSeq	0_0_80_0_0_1_0_0_1_0	Kp1	SL107	CG107	-	-	Klebsiella pneumoniae	ST107	-	-	-	unknown (KL103)	O1	-	-	-	-	-	ND	N	N	N	N	N	N	N	N	N	N	N	N	N	N	N	N	N	N	N	N	N	N	N	N
GCF_002775395.1_ASM277539v1_genomic	RefSeq	0_0_131_1_34_0_0_0_0_0	Kp1	SL35	CG35	-	-	Klebsiella pneumoniae	ST35	-	-	-	K16	O1	-	-	ybt 9	ICEKp3	-	ND	N	N	N	N	N	N	N	N	N	N	N	N	N	N	N	N	N	N	N	N	N	N	N	N
GCF_002775405.1_ASM277540v1_genomic	RefSeq	0_0_105_0_3_0_1_14_1_0	Kp1	SL258	CG340	-	-	Klebsiella pneumoniae	ST11	-	-	-	unknown (KL105)	O2afg	-	-	-	-	-	ND	N	N	N	N	N	N	N	N	N	N	N	N	N	N	N	N	N	N	N	N	N	N	N	N
GCF_002775435.1_ASM277543v1_genomic	RefSeq	2_1_28_0_0_0_0_0_0_0	Kp4	SL2720	CG2720	-	-	Klebsiella quasipneumoniae subsp. similipneumoniae	ST2720	-	-	-	unknown (KL159)	unknown (OL101)	-	-	-	-	-	ND	N	N	N	N	N	N	N	N	N	N	N	N	N	N	N	N	N	N	N	N	N	N	N	N
GCF_002775445.1_ASM277544v1_genomic	RefSeq	0_0_308_2_0_0_1_0_2_0	Kp1	SL1628	CG187	-	-	Klebsiella pneumoniae	ST187	-	-	-	K10	O5	-	-	ybt 10	ICEKp4	-	ND	N	N	N	N	N	N	N	N	N	N	N	N	N	N	N	N	N	N	N	N	N	N	N	N
GCF_002775455.1_ASM277545v1_genomic	RefSeq	0_0_220_7_0_0_0_0_1_0	Kp1	SL152	CG105	-	-	Klebsiella pneumoniae	ST105	-	-	-	unknown (KL102)	O2afg	-	-	ybt 0	ICEKp?	-	VIII	1	1	1	1	2	1	1	1	1	1	1	2	1	1	1	2	2	2	2	N	1	1	1	2
GCF_002775495.1_ASM277549v1_genomic	RefSeq	0_0_373_0_1_0_0_0_0_0	Kp1	SL1634	CG1634	-	-	Klebsiella pneumoniae	ST1634	-	-	-	unknown (KL151)	unknown (OL102)	-	-	-	-	-	ND	N	N	N	N	N	N	N	N	N	N	N	N	N	N	N	N	N	N	N	N	N	N	N	N
GCF_002775515.1_ASM277551v1_genomic	RefSeq	2_1_28_0_0_0_0_0_1_0	Kp4	SL2720	CG2720	-	-	Klebsiella quasipneumoniae subsp. similipneumoniae	ST2720	-	-	-	unknown (KL159)	unknown (OL101)	-	-	-	-	-	ND	N	N	N	N	N	N	N	N	N	N	N	N	N	N	N	N	N	N	N	N	N	N	N	N
GCF_002775525.1_ASM277552v1_genomic	RefSeq	0_0_158_8_6_0_1_0_0_1	Kp1	SL45	CG45	-	-	Klebsiella pneumoniae	ST45	-	-	-	K62	O2a	-	-	ybt 10	ICEKp4	-	ND	N	N	N	N	N	N	N	N	N	N	N	N	N	N	N	N	N	N	N	N	N	N	N	N
GCF_002775555.1_ASM277555v1_genomic	RefSeq	0_0_293_0_0_0_0_0_1_0	Kp1	SL500	CG500	-	-	Klebsiella pneumoniae	ST500	-	-	-	K34	O1	-	-	-	-	-	ND	N	N	N	N	N	N	N	N	N	N	N	N	N	N	N	N	N	N	N	N	N	N	N	N
GCF_002775575.1_ASM277557v1_genomic	RefSeq	0_0_288_0_0_0_0_0_0_0	Kp1	SL1593	CG1593	-	-	Klebsiella pneumoniae	ST1593	-	-	-	unknown (KL137)	O3b	-	-	ybt 4	plasmid	-	ND	N	N	N	N	N	N	N	N	N	N	N	N	N	N	N	N	N	N	N	N	N	N	N	N
GCF_002775585.1_ASM277558v1_genomic	RefSeq	0_0_0_0_2_0_0_15_13_0	Kp1	SL15	CG15	-	-	Klebsiella pneumoniae	ST15	-	-	-	unknown (KL112)	O1	-	-	ybt 10	ICEKp4	-	ND	N	N	N	N	N	N	N	N	N	N	N	N	N	N	N	N	N	N	N	N	N	N	N	N
GCF_002775595.1_ASM277559v1_genomic	RefSeq	0_0_22_27_0_0_0_1_24_0	Kp1	SL17	CG16	-	-	Klebsiella pneumoniae	ST16	-	-	-	K51	O3b	-	-	ybt 10	ICEKp4	-	ND	N	N	N	N	N	N	N	N	N	N	N	N	N	N	N	N	N	N	N	N	N	N	N	N
GCF_002776375.1_ASM277637v1_genomic	RefSeq	0_0_1_1_12_0_0_1_0_1	Kp1	SL14	CG14	-	-	Klebsiella pneumoniae	ST14	-	-	-	K2	O2a	-	-	-	-	-	ND	N	N	N	N	N	N	N	N	N	N	N	N	N	N	N	N	N	N	N	N	N	N	N	N
GCF_002776395.1_ASM277639v1_genomic	RefSeq	0_0_158_8_18_0_0_0_1_0	Kp1	SL45	CG45	-	-	Klebsiella pneumoniae	ST45	-	-	-	K24	O2a	-	-	ybt 10	ICEKp4	-	ND	N	N	N	N	N	N	N	N	N	N	N	N	N	N	N	N	N	N	N	N	N	N	N	N
GCF_002776435.1_ASM277643v1_genomic	RefSeq	0_0_329_0_0_0_0_0_0_0	Kp1	SL857	CG857	-	-	Klebsiella pneumoniae	ST857	-	-	-	K13	O3b	-	-	-	-	-	ND	N	N	N	N	N	N	N	N	N	N	N	N	N	N	N	N	N	N	N	N	N	N	N	N
GCF_002786755.1_ASM278675v1_genomic	RefSeq	0_0_197_0_4_0_10_1_1_0	Kp1	SL147	CG147	-	-	Klebsiella pneumoniae	ST147	-	-	-	K64	O2a	-	-	ybt 10	ICEKp4 (truncated)	-	ND	N	N	N	N	N	N	N	N	N	N	N	N	N	N	N	N	N	N	N	N	N	N	N	N
GCF_002787755.1_ASM278775v1_genomic	RefSeq	0_0_197_0_4_0_10_0_44_0	Kp1	SL147	CG147	-	-	Klebsiella pneumoniae	ST147	-	-	-	K64	O2a	-	-	ybt 10	ICEKp4	-	ND	N	N	N	N	N	N	N	N	N	N	N	N	N	N	N	N	N	N	N	N	N	N	N	N
GCF_002795445.1_ASM279544v1_genomic	RefSeq	0_0_101_0_0_0_0_0_3_0	Kp1	SL664	CG664	-	-	Klebsiella pneumoniae	ST664	-	-	-	K62	O1	-	-	ybt 13	ICEKp2	-	ND	N	N	N	N	N	N	N	N	N	N	N	N	N	N	N	N	N	N	N	N	N	N	N	N
GCF_002795465.1_ASM279546v1_genomic	RefSeq	0_0_101_0_0_0_0_0_4_0	Kp1	SL664	CG664	-	-	Klebsiella pneumoniae	ST664	-	-	-	K62	O1	-	-	ybt 13	ICEKp2	-	ND	N	N	N	N	N	N	N	N	N	N	N	N	N	N	N	N	N	N	N	N	N	N	N	N
GCF_002795475.1_ASM279547v1_genomic	RefSeq	0_0_101_0_0_0_0_0_5_0	Kp1	SL664	CG664	-	-	Klebsiella pneumoniae	ST664	-	-	-	K62	O1	-	-	ybt 13	ICEKp2	-	ND	N	N	N	N	N	N	N	N	N	N	N	N	N	N	N	N	N	N	N	N	N	N	N	N
GCF_002795485.1_ASM279548v1_genomic	RefSeq	0_0_101_0_0_0_0_0_6_0	Kp1	SL664	CG664	-	-	Klebsiella pneumoniae	ST664	-	-	-	K62	O1	-	-	ybt 13	ICEKp2	-	ND	N	N	N	N	N	N	N	N	N	N	N	N	N	N	N	N	N	N	N	N	N	N	N	N
GCF_002795525.1_ASM279552v1_genomic	RefSeq	0_0_101_0_0_0_0_0_7_0	Kp1	SL664	CG664	-	-	Klebsiella pneumoniae	ST664	-	-	-	K62	O1	-	-	ybt 13	ICEKp2	-	ND	N	N	N	N	N	N	N	N	N	N	N	N	N	N	N	N	N	N	N	N	N	N	N	N
GCF_002795535.1_ASM279553v1_genomic	RefSeq	0_0_101_0_0_0_0_0_8_0	Kp1	SL664	CG664	-	-	Klebsiella pneumoniae	ST664	-	-	-	K62	O1	-	-	ybt 13	ICEKp2	-	ND	N	N	N	N	N	N	N	N	N	N	N	N	N	N	N	N	N	N	N	N	N	N	N	N
GCF_002795565.1_ASM279556v1_genomic	RefSeq	0_0_101_0_0_0_0_0_9_0	Kp1	SL664	CG664	-	-	Klebsiella pneumoniae	ST664	-	-	-	K62	O1	-	-	ybt 13	ICEKp2	-	ND	N	N	N	N	N	N	N	N	N	N	N	N	N	N	N	N	N	N	N	N	N	N	N	N
GCF_002795575.1_ASM279557v1_genomic	RefSeq	0_0_101_0_0_0_0_0_10_0	Kp1	SL664	CG664	-	-	Klebsiella pneumoniae	ST664	-	-	-	K62	O1	-	-	ybt 13	ICEKp2	-	ND	N	N	N	N	N	N	N	N	N	N	N	N	N	N	N	N	N	N	N	N	N	N	N	N
GCF_002795605.1_ASM279560v1_genomic	RefSeq	0_0_101_0_0_0_0_0_11_0	Kp1	SL664	CG664	-	-	Klebsiella pneumoniae	ST664	-	-	-	K62	O1	-	-	ybt 13	ICEKp2	-	ND	N	N	N	N	N	N	N	N	N	N	N	N	N	N	N	N	N	N	N	N	N	N	N	N
GCF_002795625.1_ASM279562v1_genomic	RefSeq	0_0_101_0_0_0_0_0_12_0	Kp1	SL664	CG664	-	-	Klebsiella pneumoniae	ST664	-	-	-	K62	O1	-	-	ybt 13	ICEKp2	-	ND	N	N	N	N	N	N	N	N	N	N	N	N	N	N	N	N	N	N	N	N	N	N	N	N
GCF_002795635.1_ASM279563v1_genomic	RefSeq	0_0_101_0_0_0_0_0_13_0	Kp1	SL664	CG664	-	-	Klebsiella pneumoniae	ST664	-	-	-	K62	O1	-	-	ybt 13	ICEKp2	-	ND	N	N	N	N	N	N	N	N	N	N	N	N	N	N	N	N	N	N	N	N	N	N	N	N
GCF_002795665.1_ASM279566v1_genomic	RefSeq	0_0_101_0_0_0_0_0_14_0	Kp1	SL664	CG664	-	-	Klebsiella pneumoniae	ST664	-	-	-	K62	O1	-	-	ybt 13	ICEKp2	-	ND	N	N	N	N	N	N	N	N	N	N	N	N	N	N	N	N	N	N	N	N	N	N	N	N
GCF_002795685.1_ASM279568v1_genomic	RefSeq	0_0_101_0_0_0_0_0_15_0	Kp1	SL664	CG664	-	-	Klebsiella pneumoniae	ST664	-	-	-	K62	O1	-	-	ybt 13	ICEKp2	-	ND	N	N	N	N	N	N	N	N	N	N	N	N	N	N	N	N	N	N	N	N	N	N	N	N
GCF_002795705.1_ASM279570v1_genomic	RefSeq	0_0_101_0_0_0_0_0_16_0	Kp1	SL664	CG664	-	-	Klebsiella pneumoniae	ST664	-	-	-	K62	O1	-	-	ybt 13	ICEKp2	-	ND	N	N	N	N	N	N	N	N	N	N	N	N	N	N	N	N	N	N	N	N	N	N	N	N
GCF_002811305.2_ASM281130v2_genomic	RefSeq	0_0_105_2_0_0_2_25_4_0	Kp1	SL258	CG11	-	-	Klebsiella pneumoniae	ST11	-	-	-	K64	O2a	-	-	ybt 9	ICEKp3	-	ND	N	N	N	N	N	N	N	N	N	N	N	N	N	N	N	N	N	N	N	N	N	N	N	N
GCF_002811325.3_ASM281132v3_genomic	RefSeq	0_0_105_2_0_0_2_17_164_0	Kp1	SL258	CG11	-	-	Klebsiella pneumoniae	ST11	-	-	-	K64	O2a	-	-	ybt 9	ICEKp3	-	ND	N	N	N	N	N	N	N	N	N	N	N	N	N	N	N	N	N	N	N	N	N	N	N	N
GCF_002811335.3_ASM281133v4_genomic	RefSeq	0_0_197_0_0_4_0_0_1_0	Kp1	SL147	CG147	-	-	Klebsiella pneumoniae	ST273	-	-	-	K15	O4	-	-	-	-	-	ND	N	N	N	N	N	N	N	N	N	N	N	N	N	N	N	N	N	N	N	N	N	N	N	N
GCF_002811425.2_ASM281142v2_genomic	RefSeq	0_0_158_8_13_0_0_1_0_14	Kp1	SL45	CG45	-	-	Klebsiella pneumoniae	ST45	-	-	-	K62	O2a	-	-	ybt 10	ICEKp4	-	ND	N	N	N	N	N	N	N	N	N	N	N	N	N	N	N	N	N	N	N	N	N	N	N	N
GCF_002812365.1_ASM281236v1_genomic	RefSeq	0_0_105_6_0_0_0_19_2_0	Kp1	SL258	CG258	-	-	Klebsiella pneumoniae	ST258	-	-	-	unknown (KL106)	O2afg	-	-	ybt 13	ICEKp2	-	ND	N	N	N	N	N	N	N	N	N	N	N	N	N	N	N	N	N	N	N	N	N	N	N	N
GCF_002812385.1_ASM281238v1_genomic	RefSeq	0_0_105_6_0_0_0_5_124_0	Kp1	SL258	CG258	-	-	Klebsiella pneumoniae	ST258	-	-	-	unknown (KL106)	O2afg	-	-	ybt 13	ICEKp2	-	ND	N	N	N	N	N	N	N	N	N	N	N	N	N	N	N	N	N	N	N	N	N	N	N	N
GCF_002812665.1_ASM281266v1_genomic	RefSeq	0_0_105_6_0_0_17_151_2_0	Kp1	SL258	CG258	-	-	Klebsiella pneumoniae	ST258	clb 3	-	-	unknown (KL107)	O2afg	2	Cko	ybt 17	ICEKp10	-	ND	N	N	N	N	N	N	N	N	N	N	N	N	N	N	N	N	N	N	N	N	N	N	N	N
GCF_002813595.1_ASM281359v1_genomic	Lam et al. 2018	0_0_429_0_29_0_0_0_0_0	Kp1	SL23	CG23	yes	no	Klebsiella pneumoniae	ST23	clb 2	iuc 1	iro 1	K1	O1	2	Cko	ybt 1	ICEKp10	KpVP-1	I	1	1	1	1	1	1	2	1	1	1	1	2	2	1	2	2	1	1	2	1	1	1	1	2
GCF_002814015.1_ASM281401v1_genomic	RefSeq	0_0_109_16_0_0_0_0_1_0	Kp1	SL37	CG10233	-	-	Klebsiella pneumoniae	ST37	-	-	-	unknown (K11)	O3b	-	-	-	-	-	ND	N	N	N	N	N	N	N	N	N	N	N	N	N	N	N	N	N	N	N	N	N	N	N	N
GCF_002833425.1_ASM283342v1_genomic	RefSeq	0_0_369_0_0_0_5_1_1_0	Kp1	SL307	CG307	-	-	Klebsiella pneumoniae	ST307	-	-	-	unknown (KL102)	O2afg	-	-	-	-	-	ND	N	N	N	N	N	N	N	N	N	N	N	N	N	N	N	N	N	N	N	N	N	N	N	N
GCF_002834285.1_ASM283428v1_genomic	RefSeq	0_0_105_0_11_2_0_0_0_0	Kp1	SL258	CG340	-	-	Klebsiella pneumoniae	ST340	-	-	-	unknown (KL107)	O4	-	-	-	-	-	ND	N	N	N	N	N	N	N	N	N	N	N	N	N	N	N	N	N	N	N	N	N	N	N	N
GCF_002838125.1_ASM283812v1_genomic	RefSeq	0_0_105_0_0_2_0_0_1_0	Kp1	SL258	CG340	-	-	Klebsiella pneumoniae	ST11	-	-	-	K64	O2a	-	-	ybt 9	ICEKp3	-	ND	N	N	N	N	N	N	N	N	N	N	N	N	N	N	N	N	N	N	N	N	N	N	N	N
GCF_002848545.1_ASM284854v1_genomic	RefSeq	0_0_105_2_0_0_2_13_5_0	Kp1	SL258	CG11	-	-	Klebsiella pneumoniae	ST11	-	-	-	K47	unknown (OL101)	-	-	ybt 9	ICEKp3	-	ND	N	N	N	N	N	N	N	N	N	N	N	N	N	N	N	N	N	N	N	N	N	N	N	N
GCF_002848565.1_ASM284856v1_genomic	RefSeq	0_0_105_3_0_0_0_0_1_0	Kp1	SL258	CG10090	-	-	Klebsiella pneumoniae	ST11	-	-	-	unknown (KL103)	O2a	-	-	ybt 9	ICEKp3	-	ND	N	N	N	N	N	N	N	N	N	N	N	N	N	N	N	N	N	N	N	N	N	N	N	N
GCF_002848585.1_ASM284858v1_genomic	RefSeq	0_0_105_2_0_0_4_0_1_0	Kp1	SL258	CG11	-	-	Klebsiella pneumoniae	ST11	-	iuc 1	-	K47	unknown (OL101)	-	-	ybt 9	ICEKp3	-	ND	N	N	N	N	N	N	N	N	N	N	N	N	N	N	N	N	N	N	N	N	N	N	N	N
GCF_002848835.1_ASM284883v1_genomic	RefSeq	0_0_220_0_4_0_0_0_0_0	Kp1	SL152	CG152	-	-	Klebsiella pneumoniae	ST152	-	-	-	unknown (KL149)	O4	-	-	-	-	-	ND	N	N	N	N	N	N	N	N	N	N	N	N	N	N	N	N	N	N	N	N	N	N	N	N
GCF_002850275.3_ASM285027v3_genomic	RefSeq	0_0_221_1_6_0_0_0_1_0	Kp1	SL111	CG111	-	-	Klebsiella pneumoniae	ST111	-	-	-	K63	O1	-	-	-	-	-	ND	N	N	N	N	N	N	N	N	N	N	N	N	N	N	N	N	N	N	N	N	N	N	N	N
GCF_002850595.1_ASM285059v1_genomic	RefSeq	0_0_109_1_5_0_0_0_1_0	Kp1	SL37	CG37	-	-	Klebsiella pneumoniae	ST37	-	-	-	K38	O3b	-	-	-	-	-	ND	N	N	N	N	N	N	N	N	N	N	N	N	N	N	N	N	N	N	N	N	N	N	N	N
GCF_002850635.1_ASM285063v1_genomic	RefSeq	0_0_105_2_0_0_2_17_165_0	Kp1	SL258	CG11	-	-	Klebsiella pneumoniae	ST11	-	-	-	K64	O2a	-	-	ybt 9	ICEKp3	-	ND	N	N	N	N	N	N	N	N	N	N	N	N	N	N	N	N	N	N	N	N	N	N	N	N
GCF_002850795.1_ASM285079v1_genomic	RefSeq	0_0_419_0_0_0_0_0_0_0	Kp1	SL1303	CG1303	-	-	Klebsiella pneumoniae	ST1303	-	-	-	K58	O1	-	-	-	-	-	ND	N	N	N	N	N	N	N	N	N	N	N	N	N	N	N	N	N	N	N	N	N	N	N	N
GCF_002850805.1_ASM285080v1_genomic	RefSeq	0_0_1_1_0_1_1_0_0_7	Kp1	SL14	CG14	-	-	Klebsiella pneumoniae	ST14	-	-	-	K2	O1	-	-	ybt 10	ICEKp4	-	ND	N	N	N	N	N	N	N	N	N	N	N	N	N	N	N	N	N	N	N	N	N	N	N	N
GCF_002850835.1_ASM285083v1_genomic	RefSeq	0_0_108_3_0_0_0_0_1_0	Kp1	SL12	CG12	-	-	Klebsiella pneumoniae	ST12	-	-	-	unknown (KL157)	O2a	-	-	-	-	-	ND	N	N	N	N	N	N	N	N	N	N	N	N	N	N	N	N	N	N	N	N	N	N	N	N
GCF_002850845.1_ASM285084v1_genomic	RefSeq	0_0_13_11_0_0_0_0_1_0	Kp1	SL34	CG10256	-	-	Klebsiella pneumoniae	ST34	-	-	-	unknown (KL153)	O2afg	-	-	-	-	-	ND	N	N	N	N	N	N	N	N	N	N	N	N	N	N	N	N	N	N	N	N	N	N	N	N
GCF_002850875.1_ASM285087v1_genomic	RefSeq	0_0_22_30_0_0_0_0_1_0	Kp1	SL17	CG1440	-	-	Klebsiella pneumoniae	ST1440	-	-	-	K19	O2afg	-	-	-	-	-	ND	N	N	N	N	N	N	N	N	N	N	N	N	N	N	N	N	N	N	N	N	N	N	N	N
GCF_002850885.1_ASM285088v1_genomic	RefSeq	0_0_1_1_0_1_1_0_0_8	Kp1	SL14	CG14	-	-	Klebsiella pneumoniae	ST14	-	-	-	K2	O1	-	-	ybt 10	ICEKp4	-	ND	N	N	N	N	N	N	N	N	N	N	N	N	N	N	N	N	N	N	N	N	N	N	N	N
GCF_002850915.1_ASM285091v1_genomic	RefSeq	0_0_107_0_1_4_0_0_1_0	Kp1	SL39	CG39	-	-	Klebsiella pneumoniae	ST39	-	-	-	K23	O1	-	-	-	-	-	ND	N	N	N	N	N	N	N	N	N	N	N	N	N	N	N	N	N	N	N	N	N	N	N	3
GCF_002850935.1_ASM285093v1_genomic	RefSeq	0_0_1_1_0_1_1_0_0_9	Kp1	SL14	CG14	-	-	Klebsiella pneumoniae	ST14	-	-	-	K2	O1	-	-	ybt 10	ICEKp4	-	ND	N	N	N	N	N	N	N	N	N	N	N	N	N	N	N	N	N	N	N	N	N	N	N	N
GCF_002850955.1_ASM285095v1_genomic	RefSeq	0_0_1_1_9_0_0_0_1_0	Kp1	SL14	CG14	-	-	Klebsiella pneumoniae	ST14	-	-	-	K2	O1	-	-	ybt 15	ICEKp11 (truncated)	-	ND	N	N	N	N	N	N	N	N	N	N	N	N	N	N	N	N	N	N	N	N	N	N	N	N
GCF_002850965.1_ASM285096v1_genomic	RefSeq	0_0_147_1_0_4_0_0_0_0	Kp1	SL48	CG48	-	-	Klebsiella pneumoniae	ST48	-	-	-	K62	O1	-	-	-	-	-	ND	N	N	N	N	N	N	N	N	N	N	N	N	N	N	N	N	N	N	N	N	N	N	N	N
GCF_002850995.1_ASM285099v1_genomic	RefSeq	0_0_127_1_0_0_0_0_1_0	Kp1	SL6	CG10015	-	-	Klebsiella pneumoniae	ST299	-	-	-	K7	O1	-	-	-	-	-	ND	N	N	N	N	N	N	N	N	N	N	N	N	N	N	N	N	N	N	N	N	N	N	N	N
GCF_002851015.1_ASM285101v1_genomic	RefSeq	0_0_0_0_16_0_0_0_0_1	Kp1	SL15	CG15	-	-	Klebsiella pneumoniae	ST15	-	-	-	K24	O1	-	-	-	-	-	ND	N	N	N	N	N	N	N	N	N	N	N	N	N	N	N	N	N	N	N	N	N	N	N	N
GCF_002851035.1_ASM285103v1_genomic	RefSeq	0_0_105_6_0_0_17_114_1_0	Kp1	SL258	CG258	-	-	Klebsiella pneumoniae	ST258	-	-	-	unknown (KL107)	O2afg	-	-	-	-	-	ND	N	N	N	N	N	N	N	N	N	N	N	N	N	N	N	N	N	N	N	N	N	N	N	N
GCF_002851055.1_ASM285105v1_genomic	RefSeq	0_0_123_1_0_0_0_0_1_0	Kp1	SL789	CG789	-	-	Klebsiella pneumoniae	ST789	-	-	-	K18	O1	-	-	-	-	-	ND	N	N	N	N	N	N	N	N	N	N	N	N	N	N	N	N	N	N	N	N	N	N	N	N
GCF_002851075.1_ASM285107v1_genomic	RefSeq	2_1_57_0_0_0_0_0_0_0	Kp4	SL339	CG339	-	-	Klebsiella quasipneumoniae subsp. similipneumoniae	ST339	-	-	-	K63	O3/O3a	-	-	-	-	-	ND	N	N	N	N	N	N	N	N	N	N	N	N	N	N	N	N	N	N	N	N	N	N	N	N
GCF_002851085.1_ASM285108v1_genomic	RefSeq	2_0_16_0_0_0_0_0_0_0	Kp2	SL3537	CG3537	-	-	Klebsiella quasipneumoniae subsp. quasipneumoniae	ST3537	-	-	-	K17	O3/O3a	-	-	-	-	-	ND	N	N	N	N	N	N	N	N	N	N	N	N	N	N	N	N	N	N	N	N	N	N	N	N
GCF_002851115.1_ASM285111v1_genomic	RefSeq	0_0_276_0_0_0_0_0_0_0	Kp1	SL10010	CG10049	-	-	Klebsiella pneumoniae	ST337	-	-	-	unknown (KL185)	O2afg	-	-	-	-	-	ND	N	N	N	N	N	N	N	N	N	N	N	N	N	N	N	N	N	N	N	N	N	N	N	N
GCF_002851135.1_ASM285113v1_genomic	RefSeq	0_0_111_0_5_0_0_0_0_0	Kp1	SL353	CG353	-	-	Klebsiella pneumoniae	ST353	-	-	-	unknown (KL110)	O3b	-	-	ybt 10	ICEKp4	-	ND	N	N	N	N	N	N	N	N	N	N	N	N	N	N	N	N	N	N	N	N	N	N	N	N
GCF_002851155.1_ASM285115v1_genomic	RefSeq	0_0_152_0_2_0_0_0_1_0	Kp1	SL442	CG442	-	-	Klebsiella pneumoniae	ST442	-	-	-	unknown (KL107)	O2afg	-	-	-	-	-	ND	N	N	N	N	N	N	N	N	N	N	N	N	N	N	N	N	N	N	N	N	N	N	N	N
GCF_002851175.1_ASM285117v1_genomic	RefSeq	0_0_105_10_0_0_0_0_1_0	Kp1	SL258	CG833	-	-	Klebsiella pneumoniae	ST833	-	-	-	K19	O2afg	-	-	-	-	-	ND	N	N	N	N	N	N	N	N	N	N	N	N	N	N	N	N	N	N	N	N	N	N	N	N
GCF_002851195.1_ASM285119v1_genomic	RefSeq	0_0_98_0_1_0_0_0_0_0	Kp1	SL13	CG13	-	-	Klebsiella pneumoniae	ST13	clb 3	-	-	K3	O1	2	Cko	ybt 17	ICEKp10	-	ND	N	N	N	N	N	N	N	N	N	N	N	N	N	N	N	N	N	N	N	N	N	N	N	N
GCF_002851215.1_ASM285121v1_genomic	RefSeq	0_0_300_1_0_0_0_0_0_0	Kp1	SL2411	CG2411	-	-	Klebsiella pneumoniae	ST2411	-	-	-	K14	O3b	-	-	-	-	-	ND	N	N	N	N	N	N	N	N	N	N	N	N	N	N	N	N	N	N	N	N	N	N	N	N
GCF_002851235.1_ASM285123v1_genomic	RefSeq	2_1_36_2_0_0_0_0_0_0	Kp4	SL3599	CG3599	-	-	Klebsiella quasipneumoniae subsp. similipneumoniae	ST1584	-	-	-	unknown (KL118)	unknown (OL101)	-	-	-	-	-	ND	N	N	N	N	N	N	N	N	N	N	N	N	N	N	N	N	N	N	N	N	N	N	N	N
GCF_002851245.1_ASM285124v1_genomic	RefSeq	0_0_104_0_0_0_0_0_1_0	Kp1	SL2310	CG2310	-	-	Klebsiella pneumoniae	ST2310	-	-	-	K39	O1	-	-	-	-	-	ND	N	N	N	N	N	N	N	N	N	N	N	N	N	N	N	N	N	N	N	N	N	N	N	N
GCF_002851275.1_ASM285127v1_genomic	RefSeq	0_0_94_2_1_0_0_0_1_0	Kp1	SL252	CG10023	-	-	Klebsiella pneumoniae	ST252	-	-	-	unknown (K51)	O1	-	-	-	-	-	ND	N	N	N	N	N	N	N	N	N	N	N	N	N	N	N	N	N	N	N	N	N	N	N	N
GCF_002851295.1_ASM285129v1_genomic	RefSeq	2_0_46_0_0_0_0_0_0_0	Kp2	SL10035	CG10300	-	-	Klebsiella quasipneumoniae subsp. quasipneumoniae	ST3861	-	-	-	unknown (KL142)	O3/O3a	-	-	-	-	-	ND	N	N	N	N	N	N	N	N	N	N	N	N	N	N	N	N	N	N	N	N	N	N	N	N
GCF_002851315.1_ASM285131v1_genomic	RefSeq	2_0_0_4_0_0_0_0_0_0	Kp2	SL526	CG338	-	-	Klebsiella quasipneumoniae subsp. quasipneumoniae	ST338	-	-	-	unknown (KL161)	unknown (O4)	-	-	-	-	-	ND	N	N	N	N	N	N	N	N	N	N	N	N	N	N	N	N	N	N	N	N	N	N	N	N
GCF_002851335.1_ASM285133v1_genomic	RefSeq	0_0_41_0_0_0_0_0_1_0	Kp1	SL3630	CG3630	-	-	Klebsiella pneumoniae	ST3630	-	-	-	unknown (KL119)	O4	-	-	-	-	-	ND	N	N	N	N	N	N	N	N	N	N	N	N	N	N	N	N	N	N	N	N	N	N	N	N
GCF_002851345.1_ASM285134v1_genomic	RefSeq	0_0_84_0_8_0_0_9_2_0	Kp1	SL101	CG101	-	-	Klebsiella pneumoniae	ST101	-	-	-	K17	O1	-	-	ybt 9	ICEKp3	-	ND	N	N	N	N	N	N	N	N	N	N	N	N	N	N	N	N	N	N	N	N	N	N	N	N
GCF_002851375.1_ASM285137v1_genomic	RefSeq	0_0_105_0_6_0_0_0_1_0	Kp1	SL258	CG340	-	-	Klebsiella pneumoniae	ST11	-	-	-	unknown (KL150)	O3b	-	-	-	-	-	ND	N	N	N	N	N	N	N	N	N	N	N	N	N	N	N	N	N	N	N	N	N	N	N	N
GCF_002851395.1_ASM285139v1_genomic	RefSeq	0_0_107_2_0_0_0_0_2_0	Kp1	SL39	CG10195	-	-	Klebsiella pneumoniae	ST39	-	-	-	unknown (KL149)	O1	-	-	-	-	-	ND	N	N	N	N	N	N	N	N	N	N	N	N	N	N	N	N	N	N	N	N	N	N	N	3
GCF_002851415.1_ASM285141v1_genomic	RefSeq	1_0_140_0_0_0_0_0_0_0	Kp3	SL10046	CG10312	-	-	Klebsiella variicola subsp. variicola	ST533	-	-	-	K64	O5	-	-	-	-	-	ND	N	N	N	N	N	N	N	N	N	N	N	N	N	N	N	N	N	N	N	N	N	N	N	N
GCF_002851435.1_ASM285143v1_genomic	RefSeq	0_0_1_1_0_1_1_0_2_1	Kp1	SL14	CG14	-	-	Klebsiella pneumoniae	ST14	-	-	-	K2	O1	-	-	-	-	-	ND	N	N	N	N	N	N	N	N	N	N	N	N	N	N	N	N	N	N	N	N	N	N	N	N
GCF_002851455.1_ASM285145v1_genomic	RefSeq	0_0_22_24_1_0_0_0_1_0	Kp1	SL17	CG17	-	-	Klebsiella pneumoniae	ST17	-	-	-	K25	O5	-	-	ybt 15	ICEKp11	-	ND	N	N	N	N	N	N	N	N	N	N	N	N	N	N	N	N	N	N	N	N	N	N	N	N
GCF_002851475.1_ASM285147v1_genomic	RefSeq	0_0_137_0_1_0_0_0_1_0	Kp1	SL29	CG1271	-	-	Klebsiella pneumoniae	ST1271	-	-	-	K28	O1	-	-	-	-	-	ND	N	N	N	N	N	N	N	N	N	N	N	N	N	N	N	N	N	N	N	N	N	N	N	N
GCF_002851495.1_ASM285149v1_genomic	RefSeq	0_0_46_8_0_0_0_0_1_0	Kp1	SL76	CG77	-	-	Klebsiella pneumoniae	ST77	-	-	iro 3 (truncated)	K55	O3/O3a	-	-	ybt 2	ICEKp1	-	ND	N	N	N	N	N	N	N	N	N	N	N	N	N	N	N	N	N	N	N	N	N	N	N	N
GCF_002851515.1_ASM285151v1_genomic	RefSeq	0_0_250_0_4_0_0_0_1_0	Kp1	SL292	CG292	-	-	Klebsiella pneumoniae	ST292	-	-	-	K51	O3b	-	-	ybt 10	ICEKp4	-	ND	N	N	N	N	N	N	N	N	N	N	N	N	N	N	N	N	N	N	N	N	N	N	N	N
GCF_002851525.1_ASM285152v1_genomic	RefSeq	0_0_361_0_0_0_0_0_0_0	Kp1	SL3629	CG3629	-	-	Klebsiella pneumoniae	ST3629	-	-	-	unknown (KL102)	O2afg	-	-	-	-	-	ND	N	N	N	N	N	N	N	N	N	N	N	N	N	N	N	N	N	N	N	N	N	N	N	N
GCF_002851555.1_ASM285155v1_genomic	RefSeq	0_0_1_1_0_1_1_0_5_0	Kp1	SL14	CG14	-	-	Klebsiella pneumoniae	ST14	-	-	-	K2	O1	-	-	ybt 10	ICEKp4	-	ND	N	N	N	N	N	N	N	N	N	N	N	N	N	N	N	N	N	N	N	N	N	N	N	N
GCF_002851575.1_ASM285157v1_genomic	RefSeq	0_0_260_0_0_0_0_0_1_0	Kp1	SL552	CG552	-	-	Klebsiella pneumoniae	ST552	-	-	-	unknown (KL131)	O4	-	-	-	-	-	ND	N	N	N	N	N	N	N	N	N	N	N	N	N	N	N	N	N	N	N	N	N	N	N	N
GCF_002851595.1_ASM285159v1_genomic	RefSeq	2_1_39_0_0_0_0_0_1_0	Kp4	SL1191	CG1191	-	-	Klebsiella quasipneumoniae subsp. similipneumoniae	ST1191	-	-	-	unknown (K13)	O3/O3a	-	-	-	-	-	ND	N	N	N	N	N	N	N	N	N	N	N	N	N	N	N	N	N	N	N	N	N	N	N	N
GCF_002851615.1_ASM285161v1_genomic	RefSeq	0_0_240_0_0_0_0_0_0_1	Kp1	SL1785	CG1785	-	-	Klebsiella pneumoniae	ST999	-	-	-	K22	O2afg	-	-	-	-	-	ND	N	N	N	N	N	N	N	N	N	N	N	N	N	N	N	N	N	N	N	N	N	N	N	N
GCF_002851635.1_ASM285163v1_genomic	RefSeq	1_0_128_0_0_0_0_0_0_0	Kp3	SL10021	CG10163	-	-	Klebsiella variicola subsp. variicola	ST5414-2LV	-	-	-	K58	O5	-	-	-	-	-	ND	N	N	N	N	N	N	N	N	N	N	N	N	N	N	N	N	N	N	N	N	N	N	N	N
GCF_002852325.2_ASM285232v2_genomic	RefSeq	0_0_122_0_1_0_0_0_1_0	Kp1	SL661	CG661	-	-	Klebsiella pneumoniae	ST661	-	-	-	K27	O2afg	-	-	-	-	-	ND	N	N	N	N	N	N	N	N	N	N	N	N	N	N	N	N	N	N	N	N	N	N	N	N
GCF_002852365.2_ASM285236v2_genomic	RefSeq	0_0_105_2_0_0_2_17_166_0	Kp1	SL258	CG11	-	-	Klebsiella pneumoniae	ST11	-	-	-	K64	O2a	-	-	ybt 9	ICEKp3	-	ND	N	N	N	N	N	N	N	N	N	N	N	N	N	N	N	N	N	N	N	N	N	N	N	N
GCF_002852675.2_ASM285267v2_genomic	RefSeq	0_0_105_2_0_0_2_17_167_0	Kp1	SL258	CG11	-	-	Klebsiella pneumoniae	ST11	-	-	-	K64	O2a	-	-	ybt 9	ICEKp3	-	ND	N	N	N	N	N	N	N	N	N	N	N	N	N	N	N	N	N	N	N	N	N	N	N	N
GCF_002852785.2_ASM285278v2_genomic	RefSeq	0_0_105_2_0_0_2_17_168_0	Kp1	SL258	CG11	-	-	Klebsiella pneumoniae	ST11	-	-	-	K64	O2a	-	-	ybt 9	ICEKp3	-	ND	N	N	N	N	N	N	N	N	N	N	N	N	N	N	N	N	N	N	N	N	N	N	N	N
GCF_002852915.4_ASM285291v4_genomic	RefSeq	1_0_15_0_0_0_0_0_0_0	Kp3	SL595	CG3950	-	-	Klebsiella variicola subsp. variicola	ST595	-	iuc 1	iro 1	K16	O5	-	-	ybt 4	plasmid	KpVP-1 (truncated)	ND	N	N	N	N	N	N	N	N	N	N	N	N	N	N	N	N	N	N	N	N	N	N	N	N
GCF_002852945.3_ASM285294v3_genomic	RefSeq	0_0_105_0_3_1_0_0_1_0	Kp1	SL258	CG340	-	-	Klebsiella pneumoniae	ST11	-	-	-	K39	O3b	-	-	-	-	-	ND	N	N	N	N	N	N	N	N	N	N	N	N	N	N	N	N	N	N	N	N	N	N	N	N
GCF_002852975.3_ASM285297v3_genomic	RefSeq	0_0_105_2_0_0_2_17_169_0	Kp1	SL258	CG11	-	-	Klebsiella pneumoniae	ST11	-	iuc 1	-	K64	O2a	-	-	ybt 9	ICEKp3	KpVP-1 (truncated)	ND	N	N	N	N	N	N	N	N	N	N	N	N	N	N	N	N	N	N	N	N	N	N	N	N
GCF_002852995.3_ASM285299v3_genomic	RefSeq	0_0_126_0_0_0_3_0_3_0	Kp1	SL1	CG1	-	-	Klebsiella pneumoniae	ST1	-	-	-	K45	O1	-	-	-	-	-	ND	N	N	N	N	N	N	N	N	N	N	N	N	N	N	N	N	N	N	N	N	N	N	N	N
GCF_002853115.2_ASM285311v2_genomic	RefSeq	0_0_429_0_4_6_0_0_0_0	Kp1	SL23	CG23	yes	no	Klebsiella pneumoniae	ST23	clb 2	iuc 1	iro 1	K1	O1	2	Cko	ybt 1	ICEKp10	KpVP-1	I	1	1	1	1	1	1	2	1	1	1	1	2	2	1	2	2	1	1	2	1	1	1	1	2
GCF_002853385.2_ASM285338v2_genomic	RefSeq	0_0_131_1_6_0_0_0_0_0	Kp1	SL35	CG35	-	-	Klebsiella pneumoniae	ST35	-	-	-	K22	O1	-	-	ybt 4	plasmid	-	III	1	1	1	1	1	1	1	1	1	1	1	1	1	1	1	1	1	1	1	1	1	1	1	1
GCF_002853435.3_ASM285343v3_genomic	RefSeq	0_0_105_2_0_0_2_0_73_0	Kp1	SL258	CG11	-	-	Klebsiella pneumoniae	ST11	-	-	-	K47	unknown (OL101)	-	-	ybt 9	ICEKp3	-	ND	N	N	N	N	N	N	N	N	N	N	N	N	N	N	N	N	N	N	N	N	N	N	N	N
GCF_002853475.2_ASM285347v2_genomic	RefSeq	0_0_126_0_0_0_3_0_4_0	Kp1	SL1	CG1	-	-	Klebsiella pneumoniae	ST1	-	-	-	K45	O1	-	-	-	-	-	ND	N	N	N	N	N	N	N	N	N	N	N	N	N	N	N	N	N	N	N	N	N	N	N	N
GCF_002853565.1_ASM285356v1_genomic	RefSeq	0_0_67_0_0_0_0_0_0_0	Kp1	SL3628	CG3628	-	-	Klebsiella pneumoniae	ST3628	-	-	-	unknown (K60)	O3b	-	-	-	-	-	ND	N	N	N	N	N	N	N	N	N	N	N	N	N	N	N	N	N	N	N	N	N	N	N	N
GCF_002853595.1_ASM285359v1_genomic	RefSeq	0_0_220_7_4_0_0_0_1_0	Kp1	SL152	CG105	-	-	Klebsiella pneumoniae	ST105	-	-	-	unknown (KL102)	O2afg	-	-	-	-	-	VIII-1LV	1	1	1	1	2	1	1	1	1	1	1	2	1	1	1	2	2	N	2	N	1	1	1	2
GCF_002853615.1_ASM285361v1_genomic	RefSeq	2_0_5_0_0_1_0_0_0_0	Kp2	SL1681	CG1681	-	-	Klebsiella quasipneumoniae subsp. quasipneumoniae	ST1681	-	-	-	unknown (KL107)	O2a	-	-	-	-	-	ND	N	N	N	N	N	N	N	N	N	N	N	N	N	N	N	N	N	N	N	N	N	N	N	N
GCF_002853635.1_ASM285363v1_genomic	RefSeq	2_0_30_0_0_0_0_0_0_0	Kp2	SL3859	CG3859	-	-	Klebsiella quasipneumoniae subsp. quasipneumoniae	ST3859	-	-	-	unknown (KL118)	O5	-	-	-	-	-	ND	N	N	N	N	N	N	N	N	N	N	N	N	N	N	N	N	N	N	N	N	N	N	N	N
GCF_002853675.1_ASM285367v1_genomic	RefSeq	2_1_25_0_0_0_0_0_0_0	Kp4	SL477	CG477	-	-	Klebsiella quasipneumoniae subsp. similipneumoniae	ST477	-	-	-	K30	O3/O3a	-	-	-	-	-	ND	N	N	N	N	N	N	N	N	N	N	N	N	N	N	N	N	N	N	N	N	N	N	N	N
GCF_002853695.1_ASM285369v1_genomic	RefSeq	2_0_5_0_0_0_0_0_0_0	Kp2	SL1681	CG1681	-	-	Klebsiella quasipneumoniae subsp. quasipneumoniae	ST1681	-	-	-	unknown (KL107)	O2a	-	-	-	-	-	ND	N	N	N	N	N	N	N	N	N	N	N	N	N	N	N	N	N	N	N	N	N	N	N	N
GCF_002853725.1_ASM285372v1_genomic	RefSeq	0_0_47_0_2_0_0_0_1_0	Kp1	SL8	CG8	-	-	Klebsiella pneumoniae	ST8	-	-	-	K3	O1	-	-	-	-	-	ND	N	N	N	N	N	N	N	N	N	N	N	N	N	N	N	N	N	N	N	N	N	N	N	N
GCF_002853735.1_ASM285373v1_genomic	RefSeq	0_0_131_1_23_0_0_0_0_0	Kp1	SL35	CG35	-	-	Klebsiella pneumoniae	ST35	-	iuc 3	-	K22	O1	-	-	-	-	-	III-1LV	1	1	1	1	1	1	1	1	1	1	1	1	1	1	1	N	1	1	1	1	1	1	1	1
GCF_002853745.1_ASM285374v1_genomic	RefSeq	2_1_15_1_0_0_0_0_1_0	Kp4	SL138	CG10183	-	-	Klebsiella quasipneumoniae subsp. similipneumoniae	ST138	-	-	-	K1	O5	-	-	-	-	-	ND	N	N	N	N	N	N	N	N	N	N	N	N	N	N	N	N	N	N	N	N	N	N	N	N
GCF_002853795.1_ASM285379v1_genomic	RefSeq	0_0_237_1_0_1_0_0_1_0	Kp1	SL30	CG30	-	-	Klebsiella pneumoniae	ST30	-	-	-	K64	O1	-	-	-	-	-	ND	N	N	N	N	N	N	N	N	N	N	N	N	N	N	N	N	N	N	N	N	N	N	N	N
GCF_002853815.1_ASM285381v1_genomic	RefSeq	0_0_22_2_16_0_0_0_1_0	Kp1	SL17	CG20	-	-	Klebsiella pneumoniae	ST20	-	-	-	K24	O1	-	-	-	-	-	ND	N	N	N	N	N	N	N	N	N	N	N	N	N	N	N	N	N	N	N	N	N	N	N	N
GCF_002853825.1_ASM285382v1_genomic	RefSeq	0_0_22_24_10_0_0_0_2_0	Kp1	SL17	CG17	-	-	Klebsiella pneumoniae	ST17	-	-	-	K25	O5	-	-	-	-	-	ND	N	N	N	N	N	N	N	N	N	N	N	N	N	N	N	N	N	N	N	N	N	N	N	N
GCF_002853875.1_ASM285387v1_genomic	RefSeq	2_0_0_3_0_0_0_0_0_0	Kp2	SL526	CG3858	-	-	Klebsiella quasipneumoniae subsp. quasipneumoniae	ST3858	-	-	-	unknown (KL166)	O3/O3a	-	-	-	-	-	ND	N	N	N	N	N	N	N	N	N	N	N	N	N	N	N	N	N	N	N	N	N	N	N	N
GCF_002853895.1_ASM285389v1_genomic	RefSeq	0_0_29_1_0_0_0_0_1_0	Kp1	SL268	CG834	-	-	Klebsiella pneumoniae	ST834	-	-	-	unknown (KL123)	O3b	-	-	-	-	-	ND	N	N	N	N	N	N	N	N	N	N	N	N	N	N	N	N	N	N	N	N	N	N	N	N
GCF_002853915.1_ASM285391v1_genomic	RefSeq	0_0_334_0_1_0_0_0_0_0	Kp1	SL151	CG151	-	-	Klebsiella pneumoniae	ST151	-	-	-	K30	O1	-	-	ybt 10	ICEKp4	-	V	1	1	1	1	1	1	1	1	1	1	1	1	1	1	1	2	1	1	2	1	1	1	1	1
GCF_002853935.1_ASM285393v1_genomic	RefSeq	0_0_194_0_0_0_0_0_0_0	Kp1	SL378	CG378	-	-	Klebsiella pneumoniae	ST378	-	-	-	unknown (KL125)	O5	-	-	-	-	-	ND	N	N	N	N	N	N	N	N	N	N	N	N	N	N	N	N	N	N	N	N	N	N	N	N
GCF_002853955.1_ASM285395v1_genomic	RefSeq	0_0_23_0_0_0_0_0_2_0	Kp1	SL22	CG560	-	-	Klebsiella pneumoniae	ST560	-	-	-	K9	O2afg	-	-	ybt 13	ICEKp2	-	ND	N	N	N	N	N	N	N	N	N	N	N	N	N	N	N	N	N	N	N	N	N	N	N	N
GCF_002853975.1_ASM285397v1_genomic	RefSeq	0_0_1_1_14_0_0_0_0_1	Kp1	SL14	CG14	-	-	Klebsiella pneumoniae	ST14	-	-	-	K2	O1	-	-	-	-	-	ND	N	N	N	N	N	N	N	N	N	N	N	N	N	N	N	N	N	N	N	N	N	N	N	N
GCF_002854015.1_ASM285401v1_genomic	RefSeq	0_0_1_1_0_1_1_0_6_0	Kp1	SL14	CG14	-	-	Klebsiella pneumoniae	ST14	-	-	-	K2	O1	-	-	ybt 10	ICEKp4	-	ND	N	N	N	N	N	N	N	N	N	N	N	N	N	N	N	N	N	N	N	N	N	N	N	N
GCF_002854035.1_ASM285403v1_genomic	RefSeq	0_0_116_0_0_0_0_0_0_3	Kp1	SL629	CG629	-	-	Klebsiella pneumoniae	ST629	-	-	-	K10	O3/O3a	-	-	-	-	-	ND	N	N	N	N	N	N	N	N	N	N	N	N	N	N	N	N	N	N	N	N	N	N	N	N
GCF_002854055.1_ASM285405v1_genomic	RefSeq	0_0_108_4_0_0_0_0_1_0	Kp1	SL12	CG979	-	-	Klebsiella pneumoniae	ST979	-	-	-	unknown (KL122)	O1	-	-	-	-	-	ND	N	N	N	N	N	N	N	N	N	N	N	N	N	N	N	N	N	N	N	N	N	N	N	N
GCF_002854085.1_ASM285408v1_genomic	RefSeq	0_0_98_0_5_0_0_0_0_0	Kp1	SL13	CG13	-	-	Klebsiella pneumoniae	ST13	-	-	-	K3	O1	-	-	-	-	-	ND	N	N	N	N	N	N	N	N	N	N	N	N	N	N	N	N	N	N	N	N	N	N	N	N
GCF_002854115.1_ASM285411v1_genomic	RefSeq	0_0_253_0_0_0_0_0_1_0	Kp1	SL528	CG528	-	-	Klebsiella pneumoniae	ST528	-	-	-	K46	unknown (OL104)	-	-	-	-	-	ND	N	N	N	N	N	N	N	N	N	N	N	N	N	N	N	N	N	N	N	N	N	N	N	N
GCF_002854135.1_ASM285413v1_genomic	RefSeq	0_0_28_0_0_0_0_0_0_0	Kp1	SL36	CG10169	-	-	Klebsiella pneumoniae	ST36	-	-	-	unknown (KL153)	O2afg	-	-	-	-	-	ND	N	N	N	N	N	N	N	N	N	N	N	N	N	N	N	N	N	N	N	N	N	N	N	N
GCF_002854145.1_ASM285414v1_genomic	RefSeq	0_0_253_0_0_0_0_0_2_0	Kp1	SL528	CG528	-	-	Klebsiella pneumoniae	ST528	-	-	-	K46	unknown (OL104)	-	-	-	-	-	ND	N	N	N	N	N	N	N	N	N	N	N	N	N	N	N	N	N	N	N	N	N	N	N	N
GCF_002854175.1_ASM285417v1_genomic	RefSeq	0_0_238_0_0_0_0_0_1_0	Kp1	SL348	CG348	-	-	Klebsiella pneumoniae	ST348	-	-	-	K62	O1	-	-	-	-	-	ND	N	N	N	N	N	N	N	N	N	N	N	N	N	N	N	N	N	N	N	N	N	N	N	N
GCF_002854195.1_ASM285419v1_genomic	RefSeq	0_0_197_0_4_0_0_0_6_0	Kp1	SL147	CG147	-	-	Klebsiella pneumoniae	ST147	-	-	-	K64	O2a	-	-	-	-	-	ND	N	N	N	N	N	N	N	N	N	N	N	N	N	N	N	N	N	N	N	N	N	N	N	N
GCF_002854215.1_ASM285421v1_genomic	RefSeq	0_0_0_0_2_1_0_0_1_0	Kp1	SL15	CG15	-	-	Klebsiella pneumoniae	ST15	-	-	-	K24	O1	-	-	-	-	-	ND	N	N	N	N	N	N	N	N	N	N	N	N	N	N	N	N	N	N	N	N	N	N	N	N
GCF_002854235.1_ASM285423v1_genomic	RefSeq	0_0_105_6_0_0_17_42_1_0	Kp1	SL258	CG258	-	-	Klebsiella pneumoniae	ST258	clb 3	-	-	unknown (KL107)	O2afg	2	Cko	ybt 17	ICEKp10 (truncated)	-	ND	N	N	N	N	N	N	N	N	N	N	N	N	N	N	N	N	N	N	N	N	N	N	N	N
GCF_002854255.1_ASM285425v1_genomic	RefSeq	0_0_28_0_1_0_0_0_0_0	Kp1	SL36	CG10169	-	-	Klebsiella pneumoniae	ST36	-	-	-	unknown (KL153)	O2afg	-	-	-	-	-	ND	N	N	N	N	N	N	N	N	N	N	N	N	N	N	N	N	N	N	N	N	N	N	N	N
GCF_002854275.1_ASM285427v1_genomic	RefSeq	0_0_105_6_0_0_17_16_35_0	Kp1	SL258	CG258	-	-	Klebsiella pneumoniae	ST258	clb 3	-	-	unknown (KL107)	O2afg	2	Cko	ybt 17	ICEKp10 (truncated)	-	ND	N	N	N	N	N	N	N	N	N	N	N	N	N	N	N	N	N	N	N	N	N	N	N	N
GCF_002854285.1_ASM285428v1_genomic	RefSeq	0_0_22_30_1_0_0_0_1_0	Kp1	SL17	CG1440	-	-	Klebsiella pneumoniae	ST1440	-	-	-	K19	O2afg	-	-	-	-	-	ND	N	N	N	N	N	N	N	N	N	N	N	N	N	N	N	N	N	N	N	N	N	N	N	N
GCF_002854295.1_ASM285429v1_genomic	RefSeq	0_0_105_6_0_0_17_16_36_0	Kp1	SL258	CG258	-	-	Klebsiella pneumoniae	ST258	clb 3	-	-	unknown (KL107)	O2afg	2	Cko	ybt 17	ICEKp10 (truncated)	-	ND	N	N	N	N	N	N	N	N	N	N	N	N	N	N	N	N	N	N	N	N	N	N	N	N
GCF_002854335.1_ASM285433v1_genomic	RefSeq	0_0_105_6_0_0_17_16_37_0	Kp1	SL258	CG258	-	-	Klebsiella pneumoniae	ST258	clb 3	-	-	unknown (KL107)	O2afg	2	Cko	ybt 17	ICEKp10 (truncated)	-	ND	N	N	N	N	N	N	N	N	N	N	N	N	N	N	N	N	N	N	N	N	N	N	N	N
GCF_002854355.1_ASM285435v1_genomic	RefSeq	0_0_84_0_8_0_3_0_1_0	Kp1	SL101	CG101	-	-	Klebsiella pneumoniae	ST101	-	-	-	K17	O1	-	-	ybt 9	ICEKp3	-	ND	N	N	N	N	N	N	N	N	N	N	N	N	N	N	N	N	N	N	N	N	N	N	N	N
GCF_002854375.1_ASM285437v1_genomic	RefSeq	0_0_105_6_0_0_17_16_38_0	Kp1	SL258	CG258	-	-	Klebsiella pneumoniae	ST258	clb 3	-	-	unknown (KL107)	unknown (OL102)	2	Cko	ybt 17	ICEKp10 (truncated)	-	ND	N	N	N	N	N	N	N	N	N	N	N	N	N	N	N	N	N	N	N	N	N	N	N	N
GCF_002854385.1_ASM285438v1_genomic	RefSeq	0_0_105_6_0_0_17_16_39_0	Kp1	SL258	CG258	-	-	Klebsiella pneumoniae	ST258	clb 3	-	-	unknown (KL107)	O2afg	2	Cko	ybt 17	ICEKp10 (truncated)	-	ND	N	N	N	N	N	N	N	N	N	N	N	N	N	N	N	N	N	N	N	N	N	N	N	N
GCF_002854415.1_ASM285441v1_genomic	RefSeq	0_0_105_6_0_0_17_16_40_0	Kp1	SL258	CG258	-	-	Klebsiella pneumoniae	ST258	clb 3	-	-	unknown (KL107)	O2afg	2	Cko	ybt 17	ICEKp10 (truncated)	-	ND	N	N	N	N	N	N	N	N	N	N	N	N	N	N	N	N	N	N	N	N	N	N	N	N
GCF_002854435.1_ASM285443v1_genomic	RefSeq	0_0_105_6_0_0_17_41_1_0	Kp1	SL258	CG258	-	-	Klebsiella pneumoniae	ST258	clb 3 (truncated)	-	-	unknown (KL107)	O2afg	2	Cko	ybt 17	ICEKp10 (truncated)	-	ND	N	N	N	N	N	N	N	N	N	N	N	N	N	N	N	N	N	N	N	N	N	N	N	N
GCF_002854455.1_ASM285445v1_genomic	RefSeq	0_0_105_6_0_0_17_53_75_0	Kp1	SL258	CG258	-	-	Klebsiella pneumoniae	ST512	-	-	-	unknown (KL107)	O2afg	-	-	-	-	-	ND	N	N	N	N	N	N	N	N	N	N	N	N	N	N	N	N	N	N	N	N	N	N	N	N
GCF_002854465.1_ASM285446v1_genomic	RefSeq	0_0_105_6_0_0_17_16_41_0	Kp1	SL258	CG258	-	-	Klebsiella pneumoniae	ST258	clb 3	-	-	unknown (KL107)	O2afg	2	Cko	ybt 17	ICEKp10 (truncated)	-	ND	N	N	N	N	N	N	N	N	N	N	N	N	N	N	N	N	N	N	N	N	N	N	N	N
GCF_002854495.1_ASM285449v1_genomic	RefSeq	0_0_105_6_0_0_17_16_42_0	Kp1	SL258	CG258	-	-	Klebsiella pneumoniae	ST258	clb 3	-	-	unknown (KL107)	O2afg	2	Cko	ybt 17	ICEKp10 (truncated)	-	ND	N	N	N	N	N	N	N	N	N	N	N	N	N	N	N	N	N	N	N	N	N	N	N	N
GCF_002854515.1_ASM285451v1_genomic	RefSeq	0_0_197_0_4_0_0_0_7_0	Kp1	SL147	CG147	-	-	Klebsiella pneumoniae	ST147	-	-	-	K64	O2a	-	-	-	-	-	ND	N	N	N	N	N	N	N	N	N	N	N	N	N	N	N	N	N	N	N	N	N	N	N	N
GCF_002854525.1_ASM285452v1_genomic	RefSeq	0_0_105_6_0_0_17_53_76_0	Kp1	SL258	CG258	-	-	Klebsiella pneumoniae	ST512	-	-	-	unknown (KL107)	O2afg	-	-	-	-	-	ND	N	N	N	N	N	N	N	N	N	N	N	N	N	N	N	N	N	N	N	N	N	N	N	N
GCF_002854535.1_ASM285453v1_genomic	RefSeq	2_0_4_0_0_0_0_0_0_0	Kp2	SL10002	CG10063	-	-	Klebsiella quasipneumoniae subsp. quasipneumoniae	ST1681	-	-	-	K39	O5	-	-	-	-	-	ND	N	N	N	N	N	N	N	N	N	N	N	N	N	N	N	N	N	N	N	N	N	N	N	N
GCF_002854575.1_ASM285457v1_genomic	RefSeq	0_0_1_1_0_1_1_0_0_10	Kp1	SL14	CG14	-	-	Klebsiella pneumoniae	ST14	-	-	-	K2	O1	-	-	ybt 10	ICEKp4	-	ND	N	N	N	N	N	N	N	N	N	N	N	N	N	N	N	N	N	N	N	N	N	N	N	N
GCF_002854585.1_ASM285458v1_genomic	RefSeq	0_0_158_8_0_0_7_0_1_0	Kp1	SL45	CG45	-	-	Klebsiella pneumoniae	ST45-1LV	-	-	-	K24	O2a	-	-	ybt 10	ICEKp4	-	ND	N	N	N	N	N	N	N	N	N	N	N	N	N	N	N	N	N	N	N	N	N	N	N	N
GCF_002854595.1_ASM285459v1_genomic	RefSeq	2_0_28_2_0_0_0_1_0_0	Kp2	SL1807	CG1807	-	-	Klebsiella quasipneumoniae subsp. quasipneumoniae	ST3860	-	-	-	unknown (KL109)	unknown (OL101)	-	-	-	-	-	ND	N	N	N	N	N	N	N	N	N	N	N	N	N	N	N	N	N	N	N	N	N	N	N	N
GCF_002854635.1_ASM285463v1_genomic	RefSeq	0_0_158_8_0_0_5_0_1_0	Kp1	SL45	CG45	-	-	Klebsiella pneumoniae	ST45	-	-	-	K24	O2a	-	-	ybt 10	ICEKp4	-	ND	N	N	N	N	N	N	N	N	N	N	N	N	N	N	N	N	N	N	N	N	N	N	N	N
GCF_002854655.1_ASM285465v1_genomic	RefSeq	0_0_197_0_0_0_0_2_1_0	Kp1	SL147	CG147	-	-	Klebsiella pneumoniae	ST273	-	-	-	K74	unknown (OL104)	-	-	-	-	-	ND	N	N	N	N	N	N	N	N	N	N	N	N	N	N	N	N	N	N	N	N	N	N	N	N
GCF_002854675.1_ASM285467v1_genomic	RefSeq	0_0_22_24_7_0_0_0_1_0	Kp1	SL17	CG17	-	-	Klebsiella pneumoniae	ST17	-	-	-	K25	O5	-	-	-	-	-	ND	N	N	N	N	N	N	N	N	N	N	N	N	N	N	N	N	N	N	N	N	N	N	N	N
GCF_002854695.1_ASM285469v1_genomic	RefSeq	0_0_84_0_8_0_0_9_3_0	Kp1	SL101	CG101	-	-	Klebsiella pneumoniae	ST101	-	-	-	K17	O1	-	-	ybt 9	ICEKp3	-	ND	N	N	N	N	N	N	N	N	N	N	N	N	N	N	N	N	N	N	N	N	N	N	N	N
GCF_002854715.1_ASM285471v1_genomic	RefSeq	0_0_84_0_8_0_0_9_4_0	Kp1	SL101	CG101	-	-	Klebsiella pneumoniae	ST101	-	-	-	K17	O1	-	-	ybt 9	ICEKp3	-	ND	N	N	N	N	N	N	N	N	N	N	N	N	N	N	N	N	N	N	N	N	N	N	N	N
GCF_002854735.1_ASM285473v1_genomic	RefSeq	0_0_105_6_0_0_17_16_43_0	Kp1	SL258	CG258	-	-	Klebsiella pneumoniae	ST258	clb 3	-	-	unknown (KL107)	O2afg	2	Cko	ybt 17	ICEKp10 (truncated)	-	ND	N	N	N	N	N	N	N	N	N	N	N	N	N	N	N	N	N	N	N	N	N	N	N	N
GCF_002854745.1_ASM285474v1_genomic	RefSeq	0_0_94_1_2_0_0_0_1_0	Kp1	SL252	CG252	-	-	Klebsiella pneumoniae	ST252	-	-	-	K81	O1	-	-	-	-	-	ND	N	N	N	N	N	N	N	N	N	N	N	N	N	N	N	N	N	N	N	N	N	N	N	N
GCF_002854775.1_ASM285477v1_genomic	RefSeq	2_0_28_2_0_0_0_0_0_0	Kp2	SL1807	CG1807	-	-	Klebsiella quasipneumoniae subsp. quasipneumoniae	ST3860	-	-	-	unknown (KL109)	unknown (OL101)	-	-	-	-	-	ND	N	N	N	N	N	N	N	N	N	N	N	N	N	N	N	N	N	N	N	N	N	N	N	N
GCF_002854795.1_ASM285479v1_genomic	RefSeq	2_1_36_2_0_0_0_0_0_0	Kp4	SL3599	CG3599	-	-	Klebsiella quasipneumoniae subsp. similipneumoniae	ST1584	-	-	-	unknown (KL118)	unknown (OL101)	-	-	-	-	-	ND	N	N	N	N	N	N	N	N	N	N	N	N	N	N	N	N	N	N	N	N	N	N	N	N
GCF_002854815.1_ASM285481v1_genomic	RefSeq	0_0_197_0_0_0_0_1_2_0	Kp1	SL147	CG147	-	-	Klebsiella pneumoniae	ST273	-	-	-	K74	unknown (OL104)	-	-	-	-	-	ND	N	N	N	N	N	N	N	N	N	N	N	N	N	N	N	N	N	N	N	N	N	N	N	N
GCF_002854835.1_ASM285483v1_genomic	RefSeq	0_0_23_1_4_0_0_0_1_0	Kp1	SL22	CG22	-	-	Klebsiella pneumoniae	ST22	-	-	-	K9	O2afg	-	-	-	-	-	ND	N	N	N	N	N	N	N	N	N	N	N	N	N	N	N	N	N	N	N	N	N	N	N	N
GCF_002854855.1_ASM285485v1_genomic	RefSeq	0_0_52_4_1_0_0_0_0_0	Kp1	SL2004	CG584	-	-	Klebsiella pneumoniae	ST584	-	-	-	K38	O3b	-	-	-	-	-	ND	N	N	N	N	N	N	N	N	N	N	N	N	N	N	N	N	N	N	N	N	N	N	N	N
GCF_002854865.1_ASM285486v1_genomic	RefSeq	0_0_105_6_0_0_17_16_44_0	Kp1	SL258	CG258	-	-	Klebsiella pneumoniae	ST258	clb 3	-	-	unknown (KL107)	O2afg	2	Cko	ybt 17	ICEKp10 (truncated)	-	ND	N	N	N	N	N	N	N	N	N	N	N	N	N	N	N	N	N	N	N	N	N	N	N	N
GCF_002854895.1_ASM285489v1_genomic	RefSeq	0_0_105_6_0_0_17_16_45_0	Kp1	SL258	CG258	-	-	Klebsiella pneumoniae	ST258	clb 3	-	-	unknown (KL107)	O2afg	2	Cko	ybt 17	ICEKp10 (truncated)	-	ND	N	N	N	N	N	N	N	N	N	N	N	N	N	N	N	N	N	N	N	N	N	N	N	N
GCF_002854915.1_ASM285491v1_genomic	RefSeq	0_0_98_0_5_0_0_0_0_0	Kp1	SL13	CG13	-	-	Klebsiella pneumoniae	ST13	-	-	-	K3	O1	-	-	-	-	-	ND	N	N	N	N	N	N	N	N	N	N	N	N	N	N	N	N	N	N	N	N	N	N	N	N
GCF_002854935.1_ASM285493v1_genomic	RefSeq	0_0_23_0_0_0_0_0_3_0	Kp1	SL22	CG560	-	-	Klebsiella pneumoniae	ST560	-	-	-	K9	O2afg	-	-	ybt 13	ICEKp2	-	ND	N	N	N	N	N	N	N	N	N	N	N	N	N	N	N	N	N	N	N	N	N	N	N	N
GCF_002854955.1_ASM285495v1_genomic	RefSeq	0_0_84_0_8_0_3_0_2_0	Kp1	SL101	CG101	-	-	Klebsiella pneumoniae	ST101	-	-	-	K17	O1	-	-	ybt 9	ICEKp3	-	ND	N	N	N	N	N	N	N	N	N	N	N	N	N	N	N	N	N	N	N	N	N	N	N	N
GCF_002854975.1_ASM285497v1_genomic	RefSeq	0_0_105_6_0_0_17_16_46_0	Kp1	SL258	CG258	-	-	Klebsiella pneumoniae	ST258	clb 3	-	-	unknown (KL107)	O2afg	2	Cko	ybt 17	ICEKp10 (truncated)	-	ND	N	N	N	N	N	N	N	N	N	N	N	N	N	N	N	N	N	N	N	N	N	N	N	N
GCF_002854995.1_ASM285499v1_genomic	RefSeq	0_0_105_6_0_0_17_16_47_0	Kp1	SL258	CG258	-	-	Klebsiella pneumoniae	ST258	clb 3	-	-	unknown (KL107)	O2afg	2	Cko	ybt 17	ICEKp10 (truncated)	-	ND	N	N	N	N	N	N	N	N	N	N	N	N	N	N	N	N	N	N	N	N	N	N	N	N
GCF_002855015.1_ASM285501v1_genomic	RefSeq	0_0_410_0_3_0_0_0_0_0	Kp1	SL505	CG505	-	-	Klebsiella pneumoniae	ST505	-	-	-	K64	O1	-	-	-	-	-	ND	N	N	N	N	N	N	N	N	N	N	N	N	N	N	N	N	N	N	N	N	N	N	N	N
GCF_002855035.1_ASM285503v1_genomic	RefSeq	0_0_105_6_0_0_17_16_48_0	Kp1	SL258	CG258	-	-	Klebsiella pneumoniae	ST258	clb 3	-	-	unknown (KL107)	O2afg	2	Cko	ybt 17	ICEKp10 (truncated)	-	ND	N	N	N	N	N	N	N	N	N	N	N	N	N	N	N	N	N	N	N	N	N	N	N	N
GCF_002855045.1_ASM285504v1_genomic	RefSeq	0_0_105_6_0_0_17_16_49_0	Kp1	SL258	CG258	-	-	Klebsiella pneumoniae	ST258	clb 3	-	-	unknown (KL107)	O2afg	2	Cko	ybt 17	ICEKp10 (truncated)	-	ND	N	N	N	N	N	N	N	N	N	N	N	N	N	N	N	N	N	N	N	N	N	N	N	N
GCF_002855075.1_ASM285507v1_genomic	RefSeq	0_0_105_6_0_0_17_16_50_0	Kp1	SL258	CG258	-	-	Klebsiella pneumoniae	ST258	clb 3	-	-	unknown (KL107)	O2afg	2	Cko	ybt 17	ICEKp10 (truncated)	-	ND	N	N	N	N	N	N	N	N	N	N	N	N	N	N	N	N	N	N	N	N	N	N	N	N
GCF_002855095.1_ASM285509v1_genomic	RefSeq	2_0_41_1_0_0_0_0_0_0	Kp2	SL668	CG668	-	-	Klebsiella quasipneumoniae subsp. quasipneumoniae	ST668	-	-	-	unknown (KL142)	O5	-	-	-	-	-	ND	N	N	N	N	N	N	N	N	N	N	N	N	N	N	N	N	N	N	N	N	N	N	N	N
GCF_002855115.1_ASM285511v1_genomic	RefSeq	0_0_105_6_0_0_17_16_51_0	Kp1	SL258	CG258	-	-	Klebsiella pneumoniae	ST258	clb 3	-	-	unknown (KL107)	O2afg	2	Cko	ybt 17	ICEKp10 (truncated)	-	ND	N	N	N	N	N	N	N	N	N	N	N	N	N	N	N	N	N	N	N	N	N	N	N	N
GCF_002855125.1_ASM285512v1_genomic	RefSeq	0_0_105_6_0_0_17_16_52_0	Kp1	SL258	CG258	-	-	Klebsiella pneumoniae	ST258	clb 3	-	-	unknown (KL107)	O2afg	2	Cko	ybt 17	ICEKp10 (truncated)	-	ND	N	N	N	N	N	N	N	N	N	N	N	N	N	N	N	N	N	N	N	N	N	N	N	N
GCF_002855155.1_ASM285515v1_genomic	RefSeq	0_0_108_3_0_0_0_0_2_0	Kp1	SL12	CG12	-	-	Klebsiella pneumoniae	ST12	-	-	-	unknown (KL157)	O2a	-	-	-	-	-	ND	N	N	N	N	N	N	N	N	N	N	N	N	N	N	N	N	N	N	N	N	N	N	N	N
GCF_002855175.1_ASM285517v1_genomic	RefSeq	0_0_22_2_19_0_0_0_1_0	Kp1	SL17	CG20	-	-	Klebsiella pneumoniae	ST20	-	-	-	K28	O1	-	-	ybt 9	ICEKp3	-	ND	N	N	N	N	N	N	N	N	N	N	N	N	N	N	N	N	N	N	N	N	N	N	N	N
GCF_002855195.1_ASM285519v1_genomic	RefSeq	0_0_105_6_0_0_17_16_53_0	Kp1	SL258	CG258	-	-	Klebsiella pneumoniae	ST258	clb 3	-	-	unknown (KL107)	O2afg	2	Cko	ybt 17	ICEKp10 (truncated)	-	ND	N	N	N	N	N	N	N	N	N	N	N	N	N	N	N	N	N	N	N	N	N	N	N	N
GCF_002855215.1_ASM285521v1_genomic	RefSeq	0_0_105_6_0_0_17_56_1_0	Kp1	SL258	CG258	-	-	Klebsiella pneumoniae	ST512	-	-	-	unknown (KL107)	O2afg	-	-	-	-	-	ND	N	N	N	N	N	N	N	N	N	N	N	N	N	N	N	N	N	N	N	N	N	N	N	N
GCF_002855225.1_ASM285522v1_genomic	RefSeq	2_0_8_0_0_0_0_0_0_0	Kp2	SL622	CG10136	-	-	Klebsiella quasipneumoniae subsp. quasipneumoniae	ST622	-	-	-	unknown (KL125)	O3/O3a	-	-	-	-	-	ND	N	N	N	N	N	N	N	N	N	N	N	N	N	N	N	N	N	N	N	N	N	N	N	N
GCF_002855255.1_ASM285525v1_genomic	RefSeq	0_0_1_1_0_1_1_0_0_11	Kp1	SL14	CG14	-	-	Klebsiella pneumoniae	ST14	-	-	-	K2	O1	-	-	ybt 10	ICEKp4	-	ND	N	N	N	N	N	N	N	N	N	N	N	N	N	N	N	N	N	N	N	N	N	N	N	N
GCF_002855275.1_ASM285527v1_genomic	RefSeq	0_0_105_6_0_0_87_0_1_0	Kp1	SL258	CG258	-	-	Klebsiella pneumoniae	ST258	-	-	-	unknown (KL107)	O2afg	-	-	-	-	-	ND	N	N	N	N	N	N	N	N	N	N	N	N	N	N	N	N	N	N	N	N	N	N	N	N
GCF_002855295.1_ASM285529v1_genomic	RefSeq	0_0_1_1_0_1_1_0_0_12	Kp1	SL14	CG14	-	-	Klebsiella pneumoniae	ST14	-	-	-	K2	O1	-	-	ybt 10	ICEKp4	-	ND	N	N	N	N	N	N	N	N	N	N	N	N	N	N	N	N	N	N	N	N	N	N	N	N
GCF_002855315.1_ASM285531v1_genomic	RefSeq	0_0_84_0_8_0_0_9_5_0	Kp1	SL101	CG101	-	-	Klebsiella pneumoniae	ST101	-	-	-	K17	O1	-	-	ybt 9	ICEKp3	-	ND	N	N	N	N	N	N	N	N	N	N	N	N	N	N	N	N	N	N	N	N	N	N	N	N
GCF_002855355.1_ASM285535v1_genomic	RefSeq	2_0_32_0_0_0_0_0_0_0	Kp2	SL2389	CG2389	-	-	Klebsiella quasipneumoniae subsp. quasipneumoniae	ST2389	-	-	-	K53	O3/O3a	-	-	-	-	-	ND	N	N	N	N	N	N	N	N	N	N	N	N	N	N	N	N	N	N	N	N	N	N	N	N
GCF_002855375.1_ASM285537v1_genomic	RefSeq	0_0_48_0_0_0_0_0_1_0	Kp1	SL495	CG495	-	-	Klebsiella pneumoniae	ST495	-	-	-	unknown (KL169)	unknown (OL104)	-	-	-	-	-	ND	N	N	N	N	N	N	N	N	N	N	N	N	N	N	N	N	N	N	N	N	N	N	N	N
GCF_002855395.1_ASM285539v1_genomic	RefSeq	0_0_22_24_7_0_0_0_2_0	Kp1	SL17	CG17	-	-	Klebsiella pneumoniae	ST17	-	-	-	K25	O5	-	-	-	-	-	ND	N	N	N	N	N	N	N	N	N	N	N	N	N	N	N	N	N	N	N	N	N	N	N	N
GCF_002855425.1_ASM285542v1_genomic	RefSeq	2_1_57_0_0_0_0_0_0_0	Kp4	SL339	CG339	-	-	Klebsiella quasipneumoniae subsp. similipneumoniae	ST339	-	-	-	K63	O3/O3a	-	-	-	-	-	ND	N	N	N	N	N	N	N	N	N	N	N	N	N	N	N	N	N	N	N	N	N	N	N	N
GCF_002855465.1_ASM285546v1_genomic	RefSeq	1_0_62_0_0_0_0_0_2_0	Kp3	SL771	CG771	-	-	Klebsiella variicola subsp. variicola	ST771	-	-	-	unknown (K34)	O3/O3a	-	-	-	-	-	ND	N	N	N	N	N	N	N	N	N	N	N	N	N	N	N	N	N	N	N	N	N	N	N	N
GCF_002856025.1_ASM285602v1_genomic	RefSeq	0_0_82_0_0_0_1_0_0_0	Kp1	SL2760	CG2760	-	-	Klebsiella pneumoniae	ST2760	-	-	-	K35	O1	-	-	-	-	-	ND	N	N	N	N	N	N	N	N	N	N	N	N	N	N	N	N	N	N	N	N	N	N	N	N
GCF_002856235.1_ASM285623v1_genomic	RefSeq	0_0_273_0_0_0_0_0_0_0	Kp1	SL2746	CG2746	-	-	Klebsiella pneumoniae	ST2746	-	-	-	unknown (K50)	O3b	-	-	-	-	-	ND	N	N	N	N	N	N	N	N	N	N	N	N	N	N	N	N	N	N	N	N	N	N	N	N
GCF_002856635.1_ASM285663v1_genomic	RefSeq	0_0_79_0_1_0_0_0_0_0	Kp1	SL44	CG44	-	-	Klebsiella pneumoniae	ST44-1LV	-	-	-	unknown (K57)	O1	-	-	-	-	-	ND	N	N	N	N	N	N	N	N	N	N	N	N	N	N	N	N	N	N	N	N	N	N	N	N
GCF_002866505.1_ASM286650v1_genomic	RefSeq	0_0_22_27_0_0_0_1_25_0	Kp1	SL17	CG16	-	-	Klebsiella pneumoniae	ST16	-	-	-	K51	O3b	-	-	ybt 10	ICEKp4	-	ND	N	N	N	N	N	N	N	N	N	N	N	N	N	N	N	N	N	N	N	N	N	N	N	N
GCF_002866545.1_ASM286654v1_genomic	RefSeq	0_0_22_27_0_0_13_0_1_0	Kp1	SL17	CG16	-	-	Klebsiella pneumoniae	ST16	-	-	-	K51	O3b	-	-	-	-	-	ND	N	N	N	N	N	N	N	N	N	N	N	N	N	N	N	N	N	N	N	N	N	N	N	N
GCF_002866565.1_ASM286656v1_genomic	RefSeq	0_0_22_27_0_0_20_0_1_0	Kp1	SL17	CG16	-	-	Klebsiella pneumoniae	ST16	-	-	-	K51	O3b	-	-	-	-	-	ND	N	N	N	N	N	N	N	N	N	N	N	N	N	N	N	N	N	N	N	N	N	N	N	N
GCF_002866585.1_ASM286658v1_genomic	RefSeq	0_0_312_1_0_0_0_0_1_0	Kp1	SL1799	CG1799	-	-	Klebsiella pneumoniae	ST1799	-	-	-	K16	O1	-	-	ybt 4	plasmid	-	VI	1	1	1	1	1	1	1	1	1	1	1	1	1	1	2	2	1	1	2	1	1	1	1	2
GCF_002866605.1_ASM286660v1_genomic	RefSeq	0_0_197_0_4_0_10_0_45_0	Kp1	SL147	CG147	-	-	Klebsiella pneumoniae	ST147	-	-	-	K64	O2a	-	-	ybt 10	ICEKp4 (truncated)	-	ND	N	N	N	N	N	N	N	N	N	N	N	N	N	N	N	N	N	N	N	N	N	N	N	N
GCF_002866615.1_ASM286661v1_genomic	RefSeq	0_0_131_1_20_0_0_0_0_0	Kp1	SL35	CG35	-	-	Klebsiella pneumoniae	ST35	-	-	-	unknown (KL103)	O1	-	-	-	-	-	III	1	1	1	1	1	1	1	1	1	1	1	1	1	1	1	1	1	1	1	1	1	1	1	1
GCF_002866645.1_ASM286664v1_genomic	RefSeq	0_0_0_0_2_0_0_35_1_0	Kp1	SL15	CG15	-	-	Klebsiella pneumoniae	ST15	-	-	-	K24	O1	-	-	ybt 10	ICEKp4	-	ND	N	N	N	N	N	N	N	N	N	N	N	N	N	N	N	N	N	N	N	N	N	N	N	N
GCF_002866665.1_ASM286666v1_genomic	RefSeq	0_0_158_7_0_0_0_0_3_0	Kp1	SL45	CG2719	-	-	Klebsiella pneumoniae	ST2719	-	-	-	K81	unknown (OL101)	-	-	-	-	-	ND	N	N	N	N	N	N	N	N	N	N	N	N	N	N	N	N	N	N	N	N	N	N	N	N
GCF_002866675.1_ASM286667v1_genomic	RefSeq	0_0_312_1_0_0_0_0_2_0	Kp1	SL1799	CG1799	-	-	Klebsiella pneumoniae	ST1799	-	-	-	K16	O1	-	-	ybt 4	plasmid	-	VI	1	1	1	1	1	1	1	1	1	1	1	1	1	1	2	2	1	1	2	1	1	1	1	2
GCF_002886365.1_ASM288636v1_genomic	RefSeq	0_0_105_6_0_0_0_4_56_0	Kp1	SL258	CG258	-	-	Klebsiella pneumoniae	ST258	clb 3	-	-	unknown (KL106)	O2afg	2	Cko	ybt 17	ICEKp10	-	ND	N	N	N	N	N	N	N	N	N	N	N	N	N	N	N	N	N	N	N	N	N	N	N	N
GCF_002886375.1_ASM288637v1_genomic	RefSeq	0_0_105_6_0_0_0_4_57_0	Kp1	SL258	CG258	-	-	Klebsiella pneumoniae	ST258	clb 3	-	-	unknown (KL106)	O2afg	2	Cko	ybt 17	ICEKp10	-	ND	N	N	N	N	N	N	N	N	N	N	N	N	N	N	N	N	N	N	N	N	N	N	N	N
GCF_002886595.1_ASM288659v1_genomic	RefSeq	0_0_109_1_11_0_0_0_1_0	Kp1	SL37	CG37	-	-	Klebsiella pneumoniae	ST37	-	-	-	K38	O3b	-	-	-	-	-	ND	N	N	N	N	N	N	N	N	N	N	N	N	N	N	N	N	N	N	N	N	N	N	N	N
GCF_002886665.1_ASM288666v1_genomic	RefSeq	1_0_66_0_0_0_0_0_1_0	Kp3	SL1562	CG10252	-	-	Klebsiella variicola subsp. variicola	ST454	-	-	-	K67	unknown (OL103)	-	-	-	-	-	ND	N	N	N	N	N	N	N	N	N	N	N	N	N	N	N	N	N	N	N	N	N	N	N	N
GCF_002886705.1_ASM288670v1_genomic	RefSeq	0_0_105_6_0_0_0_17_1_0	Kp1	SL258	CG258	-	-	Klebsiella pneumoniae	ST258	-	-	-	unknown (KL106)	O2afg	-	-	-	-	-	ND	N	N	N	N	N	N	N	N	N	N	N	N	N	N	N	N	N	N	N	N	N	N	N	N
GCF_002886965.1_ASM288696v1_genomic	RefSeq	0_0_109_1_11_0_0_0_2_0	Kp1	SL37	CG37	-	-	Klebsiella pneumoniae	ST37	-	-	-	K38	O3b	-	-	-	-	-	ND	N	N	N	N	N	N	N	N	N	N	N	N	N	N	N	N	N	N	N	N	N	N	N	N
GCF_002887435.2_ASM288743v2_genomic	RefSeq	0_0_105_0_11_0_0_13_1_0	Kp1	SL258	CG340	-	-	Klebsiella pneumoniae	ST340	-	-	-	unknown (KL151)	O4	-	-	-	-	-	ND	N	N	N	N	N	N	N	N	N	N	N	N	N	N	N	N	N	N	N	N	N	N	N	N
GCF_002887675.1_ASM288767v1_genomic	RefSeq	0_0_390_0_2_0_0_0_0_0	Kp1	SL375	CG375	-	-	Klebsiella pneumoniae	ST375	-	iuc 1	iro 1	K2	O1	-	-	-	-	KpVP-1	ND	N	N	N	N	N	N	N	N	N	N	N	N	N	N	N	N	N	N	N	N	N	N	N	N
GCF_002893825.1_ASM289382v1_genomic	RefSeq	0_0_105_2_0_0_2_1_22_0	Kp1	SL258	CG11	-	-	Klebsiella pneumoniae	ST11	-	-	-	K47	unknown (OL101)	-	-	ybt 9	ICEKp3	-	ND	N	N	N	N	N	N	N	N	N	N	N	N	N	N	N	N	N	N	N	N	N	N	N	N
GCF_002894385.2_ASM289438v2_genomic	RefSeq	0_0_105_2_0_0_2_0_74_0	Kp1	SL258	CG11	-	-	Klebsiella pneumoniae	ST3627	-	-	-	K47	unknown (OL101)	-	-	ybt 9	ICEKp3	-	ND	N	N	N	N	N	N	N	N	N	N	N	N	N	N	N	N	N	N	N	N	N	N	N	N
GCF_002897415.1_ASM289741v1_genomic	RefSeq	0_0_0_0_11_0_0_1_2_0	Kp1	SL15	CG15	-	-	Klebsiella pneumoniae	ST15	-	-	-	unknown (K62)	O2a	-	-	ybt 14	ICEKp5	-	ND	N	N	N	N	N	N	N	N	N	N	N	N	N	N	N	N	N	N	N	N	N	N	N	N
GCF_002903005.1_ASM290300v1_genomic	RefSeq	0_0_94_1_0_1_0_0_4_0	Kp1	SL252	CG252	-	-	Klebsiella pneumoniae	ST252	-	-	-	K81	O1	-	-	-	-	-	ND	N	N	N	N	N	N	N	N	N	N	N	N	N	N	N	N	N	N	N	N	N	N	N	N
GCF_002903025.1_ASM290302v1_genomic	RefSeq	0_0_91_1_0_0_0_0_3_0	Kp1	SL359	CG10100	-	-	Klebsiella pneumoniae	ST359	-	-	-	unknown (KL110)	O1	-	-	-	-	-	ND	N	N	N	N	N	N	N	N	N	N	N	N	N	N	N	N	N	N	N	N	N	N	N	N
GCF_002903925.1_ASM290392v1_genomic	RefSeq	0_0_105_11_5_0_0_0_1_0	Kp1	SL258	CG3666	-	-	Klebsiella pneumoniae	ST11	-	-	-	unknown (K24)	O2a	-	-	ybt 10	ICEKp4 (truncated)	-	ND	N	N	N	N	N	N	N	N	N	N	N	N	N	N	N	N	N	N	N	N	N	N	N	N
GCF_002903945.1_ASM290394v1_genomic	RefSeq	0_0_105_11_3_0_0_0_1_0	Kp1	SL258	CG3666	-	-	Klebsiella pneumoniae	ST11	-	-	-	K24	O2a	-	-	ybt 10	ICEKp4	-	ND	N	N	N	N	N	N	N	N	N	N	N	N	N	N	N	N	N	N	N	N	N	N	N	N
GCF_002903965.1_ASM290396v1_genomic	RefSeq	0_0_105_11_6_0_0_0_1_0	Kp1	SL258	CG3666	-	-	Klebsiella pneumoniae	ST3751	-	-	-	K24	O2a	-	-	ybt 10	ICEKp4 (truncated)	-	ND	N	N	N	N	N	N	N	N	N	N	N	N	N	N	N	N	N	N	N	N	N	N	N	N
GCF_002903985.1_ASM290398v1_genomic	RefSeq	0_0_22_27_1_0_0_0_1_0	Kp1	SL17	CG16	-	-	Klebsiella pneumoniae	ST16	-	-	-	unknown (K51)	O3b	-	-	-	-	-	ND	N	N	N	N	N	N	N	N	N	N	N	N	N	N	N	N	N	N	N	N	N	N	N	N
GCF_002909775.1_ASM290977v2_genomic	RefSeq	0_0_88_0_0_0_0_9_1_0	Kp1	SL231	CG231	-	-	Klebsiella pneumoniae	ST231	-	iuc 5	-	unknown (K51)	O1	-	-	ybt 14	ICEKp5	-	ND	N	N	N	N	N	N	N	N	N	N	N	N	N	N	N	N	N	N	N	N	N	N	N	N
GCF_002909805.1_ASM290980v1_genomic	RefSeq	0_0_106_1_0_0_0_0_21_0	Kp1	SL395	CG10190	-	-	Klebsiella pneumoniae	ST395	-	-	-	K64	O1	-	-	ybt 16	ICEKp12	-	ND	N	N	N	N	N	N	N	N	N	N	N	N	N	N	N	N	N	N	N	N	N	N	N	N
GCF_002909895.1_ASM290989v1_genomic	RefSeq	0_0_105_6_0_14_0_0_1_0	Kp1	SL258	CG258	-	-	Klebsiella pneumoniae	ST258	-	-	-	unknown (KL106)	O2afg	-	-	ybt 13	ICEKp2	-	ND	N	N	N	N	N	N	N	N	N	N	N	N	N	N	N	N	N	N	N	N	N	N	N	N
GCF_002909905.1_ASM290990v1_genomic	RefSeq	0_0_105_6_0_0_92_0_1_0	Kp1	SL258	CG258	-	-	Klebsiella pneumoniae	ST258	-	-	-	unknown (KL106)	O2afg	-	-	ybt 13	ICEKp2	-	ND	N	N	N	N	N	N	N	N	N	N	N	N	N	N	N	N	N	N	N	N	N	N	N	N
GCF_002909935.1_ASM290993v1_genomic	RefSeq	0_0_105_6_0_0_15_0_1_0	Kp1	SL258	CG258	-	-	Klebsiella pneumoniae	ST258	-	-	-	unknown (KL106)	O2afg	-	-	ybt 13	ICEKp2	-	ND	N	N	N	N	N	N	N	N	N	N	N	N	N	N	N	N	N	N	N	N	N	N	N	N
GCF_002909945.1_ASM290994v1_genomic	RefSeq	0_0_105_6_0_0_0_20_14_0	Kp1	SL258	CG258	-	-	Klebsiella pneumoniae	ST258	-	-	-	unknown (KL106)	O2afg	-	-	ybt 13	ICEKp2	-	ND	N	N	N	N	N	N	N	N	N	N	N	N	N	N	N	N	N	N	N	N	N	N	N	N
GCF_002909975.1_ASM290997v1_genomic	RefSeq	0_0_105_6_0_21_0_0_1_0	Kp1	SL258	CG258	-	-	Klebsiella pneumoniae	ST258	-	-	-	unknown (KL106)	O2afg	-	-	ybt 13	ICEKp2	-	ND	N	N	N	N	N	N	N	N	N	N	N	N	N	N	N	N	N	N	N	N	N	N	N	N
GCF_002909995.1_ASM290999v1_genomic	RefSeq	0_0_105_6_0_0_0_85_1_0	Kp1	SL258	CG258	-	-	Klebsiella pneumoniae	ST258	-	-	-	unknown (KL106)	O2afg	-	-	ybt 13	ICEKp2	-	ND	N	N	N	N	N	N	N	N	N	N	N	N	N	N	N	N	N	N	N	N	N	N	N	N
GCF_002910015.1_ASM291001v1_genomic	RefSeq	0_0_105_6_0_2_0_0_1_0	Kp1	SL258	CG258	-	-	Klebsiella pneumoniae	ST258	-	-	-	unknown (KL106)	O2afg	-	-	ybt 13	ICEKp2	-	ND	N	N	N	N	N	N	N	N	N	N	N	N	N	N	N	N	N	N	N	N	N	N	N	N
GCF_002910035.1_ASM291003v1_genomic	RefSeq	0_0_105_6_0_0_0_45_1_0	Kp1	SL258	CG258	-	-	Klebsiella pneumoniae	ST258	-	-	-	unknown (KL106)	O2afg	-	-	ybt 13	ICEKp2	-	ND	N	N	N	N	N	N	N	N	N	N	N	N	N	N	N	N	N	N	N	N	N	N	N	N
GCF_002910055.1_ASM291005v1_genomic	RefSeq	0_0_105_6_0_0_61_0_1_0	Kp1	SL258	CG258	-	-	Klebsiella pneumoniae	ST258	-	-	-	unknown (KL106)	O2afg	-	-	ybt 13	ICEKp2	-	ND	N	N	N	N	N	N	N	N	N	N	N	N	N	N	N	N	N	N	N	N	N	N	N	N
GCF_002910075.1_ASM291007v1_genomic	RefSeq	0_0_105_6_0_0_10_0_1_0	Kp1	SL258	CG258	-	-	Klebsiella pneumoniae	ST258	-	-	-	unknown (KL106)	O2afg	-	-	ybt 13	ICEKp2	-	ND	N	N	N	N	N	N	N	N	N	N	N	N	N	N	N	N	N	N	N	N	N	N	N	N
GCF_002910085.1_ASM291008v1_genomic	RefSeq	0_0_105_6_0_0_11_0_1_0	Kp1	SL258	CG258	-	-	Klebsiella pneumoniae	ST3792	-	-	-	unknown (KL106)	O2afg	-	-	ybt 13	ICEKp2	-	ND	N	N	N	N	N	N	N	N	N	N	N	N	N	N	N	N	N	N	N	N	N	N	N	N
GCF_002910115.1_ASM291011v1_genomic	RefSeq	0_0_105_6_0_0_0_33_1_0	Kp1	SL258	CG258	-	-	Klebsiella pneumoniae	ST258	-	-	-	unknown (KL106)	O2afg	-	-	ybt 13	ICEKp2	-	ND	N	N	N	N	N	N	N	N	N	N	N	N	N	N	N	N	N	N	N	N	N	N	N	N
GCF_002910125.1_ASM291012v1_genomic	RefSeq	0_0_105_6_0_0_81_0_1_0	Kp1	SL258	CG258	-	-	Klebsiella pneumoniae	ST258	-	-	-	unknown (KL106)	O2afg	-	-	ybt 13	ICEKp2	-	ND	N	N	N	N	N	N	N	N	N	N	N	N	N	N	N	N	N	N	N	N	N	N	N	N
GCF_002910155.1_ASM291015v1_genomic	RefSeq	0_0_105_6_0_0_0_89_1_0	Kp1	SL258	CG258	-	-	Klebsiella pneumoniae	ST258	-	-	-	unknown (KL106)	O2afg	-	-	ybt 13	ICEKp2	-	ND	N	N	N	N	N	N	N	N	N	N	N	N	N	N	N	N	N	N	N	N	N	N	N	N
GCF_002910165.1_ASM291016v1_genomic	RefSeq	0_0_105_6_0_0_9_0_1_0	Kp1	SL258	CG258	-	-	Klebsiella pneumoniae	ST258	-	-	-	unknown (KL106)	O2afg	-	-	ybt 13	ICEKp2	-	ND	N	N	N	N	N	N	N	N	N	N	N	N	N	N	N	N	N	N	N	N	N	N	N	N
GCF_002910195.1_ASM291019v1_genomic	RefSeq	0_0_105_6_0_0_0_31_1_0	Kp1	SL258	CG258	-	-	Klebsiella pneumoniae	ST258	-	-	-	unknown (KL106)	O2afg	-	-	ybt 13	ICEKp2	-	ND	N	N	N	N	N	N	N	N	N	N	N	N	N	N	N	N	N	N	N	N	N	N	N	N
GCF_002910205.1_ASM291020v1_genomic	RefSeq	0_0_105_6_0_0_0_20_15_0	Kp1	SL258	CG258	-	-	Klebsiella pneumoniae	ST258	-	-	-	unknown (KL106)	O2afg	-	-	ybt 13	ICEKp2	-	ND	N	N	N	N	N	N	N	N	N	N	N	N	N	N	N	N	N	N	N	N	N	N	N	N
GCF_002910235.1_ASM291023v1_genomic	RefSeq	0_0_105_6_0_0_0_87_1_0	Kp1	SL258	CG258	-	-	Klebsiella pneumoniae	ST258	-	-	-	unknown (KL106)	O2afg	-	-	ybt 13	ICEKp2	-	ND	N	N	N	N	N	N	N	N	N	N	N	N	N	N	N	N	N	N	N	N	N	N	N	N
GCF_002910255.1_ASM291025v1_genomic	RefSeq	0_0_105_6_0_0_0_20_16_0	Kp1	SL258	CG258	-	-	Klebsiella pneumoniae	ST258	-	-	-	unknown (KL106)	O2afg	-	-	ybt 13	ICEKp2	-	ND	N	N	N	N	N	N	N	N	N	N	N	N	N	N	N	N	N	N	N	N	N	N	N	N
GCF_002910335.1_ASM291033v1_genomic	RefSeq	0_0_105_6_0_0_0_86_1_0	Kp1	SL258	CG258	-	-	Klebsiella pneumoniae	ST258	-	-	-	unknown (KL106)	O2afg	-	-	ybt 13	ICEKp2	-	ND	N	N	N	N	N	N	N	N	N	N	N	N	N	N	N	N	N	N	N	N	N	N	N	N
GCF_002910345.1_ASM291034v1_genomic	RefSeq	0_0_105_6_0_18_0_0_1_0	Kp1	SL258	CG258	-	-	Klebsiella pneumoniae	ST258	-	-	-	unknown (KL106)	O2afg	-	-	ybt 13	ICEKp2	-	ND	N	N	N	N	N	N	N	N	N	N	N	N	N	N	N	N	N	N	N	N	N	N	N	N
GCF_002910375.1_ASM291037v1_genomic	RefSeq	0_0_105_6_0_5_0_0_1_0	Kp1	SL258	CG258	-	-	Klebsiella pneumoniae	ST258	-	-	-	unknown (KL106)	O2afg	-	-	ybt 13	ICEKp2	-	ND	N	N	N	N	N	N	N	N	N	N	N	N	N	N	N	N	N	N	N	N	N	N	N	N
GCF_002910385.1_ASM291038v1_genomic	RefSeq	0_0_105_6_0_0_0_20_17_0	Kp1	SL258	CG258	-	-	Klebsiella pneumoniae	ST258	-	-	-	unknown (KL106)	O2afg	-	-	ybt 13	ICEKp2	-	ND	N	N	N	N	N	N	N	N	N	N	N	N	N	N	N	N	N	N	N	N	N	N	N	N
GCF_002910415.1_ASM291041v1_genomic	RefSeq	0_0_105_6_0_0_0_30_1_0	Kp1	SL258	CG258	-	-	Klebsiella pneumoniae	ST258	-	-	-	unknown (KL106)	O2afg	-	-	ybt 13	ICEKp2	-	ND	N	N	N	N	N	N	N	N	N	N	N	N	N	N	N	N	N	N	N	N	N	N	N	N
GCF_002910435.1_ASM291043v1_genomic	RefSeq	0_0_105_6_0_0_68_0_1_0	Kp1	SL258	CG258	-	-	Klebsiella pneumoniae	ST258	-	-	-	unknown (KL106)	O2afg	-	-	ybt 13	ICEKp2	-	ND	N	N	N	N	N	N	N	N	N	N	N	N	N	N	N	N	N	N	N	N	N	N	N	N
GCF_002910455.1_ASM291045v1_genomic	RefSeq	0_0_105_6_0_0_0_29_1_0	Kp1	SL258	CG258	-	-	Klebsiella pneumoniae	ST258	-	-	-	unknown (KL106)	O2afg	-	-	ybt 13	ICEKp2	-	ND	N	N	N	N	N	N	N	N	N	N	N	N	N	N	N	N	N	N	N	N	N	N	N	N
GCF_002910465.1_ASM291046v1_genomic	RefSeq	0_0_105_6_0_0_0_84_1_0	Kp1	SL258	CG258	-	-	Klebsiella pneumoniae	ST258	-	-	-	unknown (KL106)	O2afg	-	-	ybt 13	ICEKp2	-	ND	N	N	N	N	N	N	N	N	N	N	N	N	N	N	N	N	N	N	N	N	N	N	N	N
GCF_002910495.1_ASM291049v1_genomic	RefSeq	0_0_105_6_0_0_0_20_18_0	Kp1	SL258	CG258	-	-	Klebsiella pneumoniae	ST258	-	-	-	unknown (KL106)	O2afg	-	-	ybt 13	ICEKp2	-	ND	N	N	N	N	N	N	N	N	N	N	N	N	N	N	N	N	N	N	N	N	N	N	N	N
GCF_002910515.1_ASM291051v1_genomic	RefSeq	0_0_105_6_0_9_0_0_1_0	Kp1	SL258	CG258	-	-	Klebsiella pneumoniae	ST258	-	-	-	unknown (KL106)	O2afg	-	-	ybt 13	ICEKp2	-	ND	N	N	N	N	N	N	N	N	N	N	N	N	N	N	N	N	N	N	N	N	N	N	N	N
GCF_002910535.1_ASM291053v1_genomic	RefSeq	0_0_105_6_0_0_0_28_1_0	Kp1	SL258	CG258	-	-	Klebsiella pneumoniae	ST258	-	-	-	unknown (KL106)	O2afg	-	-	ybt 13	ICEKp2	-	ND	N	N	N	N	N	N	N	N	N	N	N	N	N	N	N	N	N	N	N	N	N	N	N	N
GCF_002910555.1_ASM291055v1_genomic	RefSeq	0_0_105_6_0_0_14_0_1_0	Kp1	SL258	CG258	-	-	Klebsiella pneumoniae	ST258	-	-	-	unknown (KL106)	O2afg	-	-	ybt 13	ICEKp2	-	ND	N	N	N	N	N	N	N	N	N	N	N	N	N	N	N	N	N	N	N	N	N	N	N	N
GCF_002910565.1_ASM291056v1_genomic	RefSeq	0_0_105_6_0_0_0_97_1_0	Kp1	SL258	CG258	-	-	Klebsiella pneumoniae	ST258	-	-	-	unknown (KL106)	O2afg	-	-	ybt 13	ICEKp2	-	ND	N	N	N	N	N	N	N	N	N	N	N	N	N	N	N	N	N	N	N	N	N	N	N	N
GCF_002910595.1_ASM291059v1_genomic	RefSeq	0_0_105_6_0_0_0_83_1_0	Kp1	SL258	CG258	-	-	Klebsiella pneumoniae	ST258	-	-	-	unknown (KL106)	O2afg	-	-	ybt 13	ICEKp2	-	ND	N	N	N	N	N	N	N	N	N	N	N	N	N	N	N	N	N	N	N	N	N	N	N	N
GCF_002910615.1_ASM291061v1_genomic	RefSeq	0_0_105_6_0_0_80_0_1_0	Kp1	SL258	CG258	-	-	Klebsiella pneumoniae	ST258	-	-	-	unknown (KL106)	O2afg	-	-	ybt 13	ICEKp2	-	ND	N	N	N	N	N	N	N	N	N	N	N	N	N	N	N	N	N	N	N	N	N	N	N	N
GCF_002910635.1_ASM291063v1_genomic	RefSeq	0_0_105_6_0_0_0_27_1_0	Kp1	SL258	CG258	-	-	Klebsiella pneumoniae	ST258	-	-	-	unknown (KL106)	O2afg	-	-	ybt 13	ICEKp2	-	ND	N	N	N	N	N	N	N	N	N	N	N	N	N	N	N	N	N	N	N	N	N	N	N	N
GCF_002910655.1_ASM291065v1_genomic	RefSeq	0_0_105_16_0_0_0_0_1_0	Kp1	SL258	CG3632	-	-	Klebsiella pneumoniae	ST3632	-	-	-	unknown (KL106)	O2afg	-	-	ybt 13	ICEKp2 (truncated)	-	ND	N	N	N	N	N	N	N	N	N	N	N	N	N	N	N	N	N	N	N	N	N	N	N	N
GCF_002910675.1_ASM291067v1_genomic	RefSeq	0_0_105_6_0_0_0_20_19_0	Kp1	SL258	CG258	-	-	Klebsiella pneumoniae	ST258	-	-	-	unknown (KL106)	O2afg	-	-	ybt 13	ICEKp2	-	ND	N	N	N	N	N	N	N	N	N	N	N	N	N	N	N	N	N	N	N	N	N	N	N	N
GCF_002910695.1_ASM291069v1_genomic	RefSeq	0_0_105_6_0_0_0_20_20_0	Kp1	SL258	CG258	-	-	Klebsiella pneumoniae	ST258	-	-	-	unknown (KL106)	O2afg	-	-	ybt 13	ICEKp2	-	ND	N	N	N	N	N	N	N	N	N	N	N	N	N	N	N	N	N	N	N	N	N	N	N	N
GCF_002910715.1_ASM291071v1_genomic	RefSeq	0_0_105_6_0_0_0_44_1_0	Kp1	SL258	CG258	-	-	Klebsiella pneumoniae	ST258	-	-	-	unknown (KL106)	O2afg	-	-	ybt 13	ICEKp2	-	ND	N	N	N	N	N	N	N	N	N	N	N	N	N	N	N	N	N	N	N	N	N	N	N	N
GCF_002911035.1_ASM291103v1_genomic	RefSeq	0_0_105_6_0_7_0_0_1_0	Kp1	SL258	CG258	-	-	Klebsiella pneumoniae	ST258	-	-	-	unknown (KL106)	O2afg	-	-	ybt 13	ICEKp2	-	ND	N	N	N	N	N	N	N	N	N	N	N	N	N	N	N	N	N	N	N	N	N	N	N	N
GCF_002911055.1_ASM291105v1_genomic	RefSeq	0_0_105_6_0_0_0_88_1_0	Kp1	SL258	CG258	-	-	Klebsiella pneumoniae	ST3792	-	-	-	unknown (KL106)	O2afg	-	-	ybt 13	ICEKp2	-	ND	N	N	N	N	N	N	N	N	N	N	N	N	N	N	N	N	N	N	N	N	N	N	N	N
GCF_002911065.1_ASM291106v1_genomic	RefSeq	0_0_105_6_0_6_0_0_1_0	Kp1	SL258	CG258	-	-	Klebsiella pneumoniae	ST258	-	-	-	unknown (KL106)	O2afg	-	-	ybt 13	ICEKp2	-	ND	N	N	N	N	N	N	N	N	N	N	N	N	N	N	N	N	N	N	N	N	N	N	N	N
GCF_002911095.1_ASM291109v1_genomic	RefSeq	0_0_105_6_0_0_0_32_1_0	Kp1	SL258	CG258	-	-	Klebsiella pneumoniae	ST258	-	-	-	unknown (KL106)	O2afg	-	-	ybt 13	ICEKp2	-	ND	N	N	N	N	N	N	N	N	N	N	N	N	N	N	N	N	N	N	N	N	N	N	N	N
GCF_002911115.1_ASM291111v1_genomic	RefSeq	0_0_105_6_0_0_62_0_0_0	Kp1	SL258	CG258	-	-	Klebsiella pneumoniae	ST258	-	-	-	unknown (KL106)	O2afg	-	-	ybt 13	ICEKp2	-	ND	N	N	N	N	N	N	N	N	N	N	N	N	N	N	N	N	N	N	N	N	N	N	N	N
GCF_002911135.1_ASM291113v1_genomic	RefSeq	0_0_105_6_0_0_12_0_1_0	Kp1	SL258	CG258	-	-	Klebsiella pneumoniae	ST258	-	-	-	unknown (KL106)	O2afg	-	-	ybt 13	ICEKp2	-	ND	N	N	N	N	N	N	N	N	N	N	N	N	N	N	N	N	N	N	N	N	N	N	N	N
GCF_002911155.1_ASM291115v1_genomic	RefSeq	0_0_105_6_0_17_0_0_1_0	Kp1	SL258	CG258	-	-	Klebsiella pneumoniae	ST258	-	-	-	unknown (KL106)	O2afg	-	-	ybt 13	ICEKp2	-	ND	N	N	N	N	N	N	N	N	N	N	N	N	N	N	N	N	N	N	N	N	N	N	N	N
GCF_002911165.1_ASM291116v1_genomic	RefSeq	0_0_105_6_0_0_0_82_1_0	Kp1	SL258	CG258	-	-	Klebsiella pneumoniae	ST258	-	-	-	unknown (KL106)	O2afg	-	-	ybt 13	ICEKp2	-	ND	N	N	N	N	N	N	N	N	N	N	N	N	N	N	N	N	N	N	N	N	N	N	N	N
GCF_002918585.2_ASM291858v2_genomic	RefSeq	0_0_105_0_15_1_0_0_1_0	Kp1	SL258	CG340	-	-	Klebsiella pneumoniae	ST340	-	-	-	K55	O3b	-	-	-	-	-	ND	N	N	N	N	N	N	N	N	N	N	N	N	N	N	N	N	N	N	N	N	N	N	N	N
GCF_002918615.1_ASM291861v1_genomic	RefSeq	0_0_0_0_2_0_0_71_2_0	Kp1	SL15	CG15	-	-	Klebsiella pneumoniae	ST15	-	-	-	unknown (KL112)	O1	-	-	ybt 10	ICEKp4	-	ND	N	N	N	N	N	N	N	N	N	N	N	N	N	N	N	N	N	N	N	N	N	N	N	N
GCF_002919565.1_ASM291956v1_genomic	RefSeq	0_0_105_6_0_0_0_48_1_0	Kp1	SL258	CG258	-	-	Klebsiella pneumoniae	ST258	-	-	-	unknown (KL106)	O2afg	-	-	-	-	-	ND	N	N	N	N	N	N	N	N	N	N	N	N	N	N	N	N	N	N	N	N	N	N	N	N
GCF_002919575.1_ASM291957v1_genomic	RefSeq	0_0_105_6_0_0_0_48_2_0	Kp1	SL258	CG258	-	-	Klebsiella pneumoniae	ST258	-	-	-	unknown (KL106)	O2afg	-	-	-	-	-	ND	N	N	N	N	N	N	N	N	N	N	N	N	N	N	N	N	N	N	N	N	N	N	N	N
GCF_002920285.1_ASM292028v1_genomic	RefSeq	0_0_369_0_0_0_0_18_2_1	Kp1	SL307	CG307	-	-	Klebsiella pneumoniae	ST307	-	-	-	unknown (KL102)	O2afg	-	-	-	-	-	ND	N	N	N	N	N	N	N	N	N	N	N	N	N	N	N	N	N	N	N	N	N	N	N	N
GCF_002920305.1_ASM292030v1_genomic	RefSeq	0_0_91_1_0_0_0_0_4_0	Kp1	SL359	CG10100	-	-	Klebsiella pneumoniae	ST359	-	-	-	unknown (KL110)	O1	-	-	-	-	-	ND	N	N	N	N	N	N	N	N	N	N	N	N	N	N	N	N	N	N	N	N	N	N	N	N
GCF_002925665.1_ASM292566v1_genomic	RefSeq	0_0_105_6_0_0_0_20_21_0	Kp1	SL258	CG258	-	-	Klebsiella pneumoniae	ST258	-	-	-	unknown (KL106)	O2afg	-	-	ybt 13	ICEKp2	-	ND	N	N	N	N	N	N	N	N	N	N	N	N	N	N	N	N	N	N	N	N	N	N	N	N
GCF_002925675.1_ASM292567v1_genomic	RefSeq	0_0_105_6_0_0_86_0_1_0	Kp1	SL258	CG258	-	-	Klebsiella pneumoniae	ST258	-	-	-	unknown (KL106)	O2afg	-	-	ybt 13	ICEKp2	-	ND	N	N	N	N	N	N	N	N	N	N	N	N	N	N	N	N	N	N	N	N	N	N	N	N
GCF_002925715.1_ASM292571v1_genomic	RefSeq	0_0_0_0_2_0_0_30_2_0	Kp1	SL15	CG15	-	-	Klebsiella pneumoniae	ST15	-	-	-	unknown (KL112)	O1	-	-	ybt 0	ICEKp4	-	ND	N	N	N	N	N	N	N	N	N	N	N	N	N	N	N	N	N	N	N	N	N	N	N	N
GCF_002925745.1_ASM292574v1_genomic	RefSeq	0_0_0_0_2_0_0_30_3_0	Kp1	SL15	CG15	-	-	Klebsiella pneumoniae	ST15	-	-	-	unknown (KL112)	O1	-	-	ybt 0	ICEKp4	-	ND	N	N	N	N	N	N	N	N	N	N	N	N	N	N	N	N	N	N	N	N	N	N	N	N
GCF_002925975.1_ASM292597v1_genomic	RefSeq	0_0_105_6_0_0_60_0_1_0	Kp1	SL258	CG258	-	-	Klebsiella pneumoniae	ST258	-	-	-	unknown (KL106)	O2afg	-	-	ybt 13	ICEKp2	-	ND	N	N	N	N	N	N	N	N	N	N	N	N	N	N	N	N	N	N	N	N	N	N	N	N
GCF_002929175.1_ASM292917v1_genomic	RefSeq	0_0_6_0_1_0_0_0_1_0	Kp1	SL491	CG491	-	-	Klebsiella pneumoniae	ST491	-	-	-	unknown (KL118)	unknown (OL101)	-	-	-	-	-	ND	N	N	N	N	N	N	N	N	N	N	N	N	N	N	N	N	N	N	N	N	N	N	N	N
GCF_002934725.1_ASM293472v1_genomic	RefSeq	0_0_182_0_2_0_0_0_0_0	Kp1	SL420	CG420	-	-	Klebsiella pneumoniae	ST420	-	iuc 1	iro 1	K20	O1	-	-	ybt 9	ICEKp3	KpVP-1	ND	N	N	N	N	N	N	N	N	N	N	N	N	N	N	N	N	N	N	N	N	N	N	N	N
GCF_002934745.1_ASM293474v1_genomic	RefSeq	0_0_1_0_7_0_0_0_0_1	Kp1	SL14	CG10156	-	-	Klebsiella pneumoniae	ST14	-	-	-	K16	O1	-	-	-	-	-	ND	N	N	N	N	N	N	N	N	N	N	N	N	N	N	N	N	N	N	N	N	N	N	N	N
GCF_002934765.1_ASM293476v1_genomic	RefSeq	0_0_105_2_2_0_0_0_1_0	Kp1	SL258	CG11	-	-	Klebsiella pneumoniae	ST11	-	-	-	K47	unknown (OL101)	-	-	ybt 9	ICEKp3 (incomplete)	-	ND	N	N	N	N	N	N	N	N	N	N	N	N	N	N	N	N	N	N	N	N	N	N	N	N
GCF_002934785.1_ASM293478v1_genomic	RefSeq	0_0_1_0_9_0_0_0_1_0	Kp1	SL14	CG10156	-	-	Klebsiella pneumoniae	ST14	-	-	-	unknown (KL113)	O1	-	-	-	-	-	ND	N	N	N	N	N	N	N	N	N	N	N	N	N	N	N	N	N	N	N	N	N	N	N	N
GCF_002935005.1_ASM293500v1_genomic	RefSeq	0_0_107_0_1_3_0_0_2_0	Kp1	SL39	CG39	-	-	Klebsiella pneumoniae	ST3793	-	-	-	unknown (K23)	O1	-	-	ybt 14	ICEKp5	-	ND	N	N	N	N	N	N	N	N	N	N	N	N	N	N	N	N	N	N	N	N	N	N	N	3
GCF_002935085.1_ASM293508v1_genomic	RefSeq	0_0_94_1_0_1_0_0_5_0	Kp1	SL252	CG252	-	-	Klebsiella pneumoniae	ST252	-	-	-	K81	O1	-	-	-	-	-	ND	N	N	N	N	N	N	N	N	N	N	N	N	N	N	N	N	N	N	N	N	N	N	N	N
GCF_002935125.2_ASM293512v2_genomic	RefSeq	0_0_369_0_0_0_0_0_244_0	Kp1	SL307	CG307	-	-	Klebsiella pneumoniae	ST307	-	-	-	unknown (KL102)	O2afg	-	-	-	-	-	ND	N	N	N	N	N	N	N	N	N	N	N	N	N	N	N	N	N	N	N	N	N	N	N	N
GCF_002935135.2_ASM293513v2_genomic	RefSeq	0_0_127_5_0_1_0_0_1_1	Kp1	SL6	CG299	-	-	Klebsiella pneumoniae	ST299	clb 3	-	-	K7	O1	2	Cko	ybt 17	ICEKp10	-	ND	N	N	N	N	N	N	N	N	N	N	N	N	N	N	N	N	N	N	N	N	N	N	N	N
GCF_002935165.2_ASM293516v2_genomic	RefSeq	0_0_369_0_0_0_0_0_1_172	Kp1	SL307	CG307	-	-	Klebsiella pneumoniae	ST307	-	-	-	unknown (KL102)	O2afg	-	-	-	-	-	ND	N	N	N	N	N	N	N	N	N	N	N	N	N	N	N	N	N	N	N	N	N	N	N	N
GCF_002935175.1_ASM293517v1_genomic	RefSeq	0_0_158_8_0_0_21_0_0_3	Kp1	SL45	CG45	-	-	Klebsiella pneumoniae	ST45	-	-	-	K24	O2a	-	-	ybt 10	ICEKp4	-	ND	N	N	N	N	N	N	N	N	N	N	N	N	N	N	N	N	N	N	N	N	N	N	N	N
GCF_002935205.2_ASM293520v2_genomic	RefSeq	0_0_0_0_2_0_20_0_1_0	Kp1	SL15	CG15	-	-	Klebsiella pneumoniae	ST15	-	-	-	unknown (KL112)	O1	-	-	-	-	-	ND	N	N	N	N	N	N	N	N	N	N	N	N	N	N	N	N	N	N	N	N	N	N	N	N
GCF_002935215.2_ASM293521v2_genomic	RefSeq	0_0_369_0_0_0_0_0_245_0	Kp1	SL307	CG307	-	-	Klebsiella pneumoniae	ST307	-	-	-	unknown (KL102)	O2afg	-	-	-	-	-	ND	N	N	N	N	N	N	N	N	N	N	N	N	N	N	N	N	N	N	N	N	N	N	N	N
GCF_002935245.2_ASM293524v2_genomic	RefSeq	0_0_369_0_0_0_0_0_1_173	Kp1	SL307	CG307	-	-	Klebsiella pneumoniae	ST307	-	-	-	unknown (KL102)	O2afg	-	-	-	-	-	ND	N	N	N	N	N	N	N	N	N	N	N	N	N	N	N	N	N	N	N	N	N	N	N	N
GCF_002935265.2_ASM293526v2_genomic	RefSeq	0_0_13_5_0_0_0_0_1_0	Kp1	SL34	CG10236	-	-	Klebsiella pneumoniae	ST34	-	-	-	K15	O4	-	-	-	-	-	ND	N	N	N	N	N	N	N	N	N	N	N	N	N	N	N	N	N	N	N	N	N	N	N	N
GCF_002935285.2_ASM293528v2_genomic	RefSeq	0_0_369_0_0_0_0_0_1_174	Kp1	SL307	CG307	-	-	Klebsiella pneumoniae	ST307	-	-	-	unknown (KL102)	O2afg	-	-	-	-	-	ND	N	N	N	N	N	N	N	N	N	N	N	N	N	N	N	N	N	N	N	N	N	N	N	N
GCF_002935305.2_ASM293530v2_genomic	RefSeq	0_0_109_1_4_1_0_0_2_0	Kp1	SL37	CG37	-	-	Klebsiella pneumoniae	ST37	-	-	-	K38	O3b	-	-	-	-	-	ND	N	N	N	N	N	N	N	N	N	N	N	N	N	N	N	N	N	N	N	N	N	N	N	N
GCF_002935325.2_ASM293532v2_genomic	RefSeq	0_0_178_4_3_0_0_0_1_0	Kp1	SL461	CG461	-	-	Klebsiella pneumoniae	ST461	-	-	-	K62	O1	-	-	-	-	-	ND	N	N	N	N	N	N	N	N	N	N	N	N	N	N	N	N	N	N	N	N	N	N	N	N
GCF_002935345.2_ASM293534v2_genomic	RefSeq	0_0_369_0_0_0_0_17_0_8	Kp1	SL307	CG307	-	-	Klebsiella pneumoniae	ST307	-	-	-	unknown (KL102)	O2afg	-	-	-	-	-	ND	N	N	N	N	N	N	N	N	N	N	N	N	N	N	N	N	N	N	N	N	N	N	N	N
GCF_002935365.2_ASM293536v2_genomic	RefSeq	0_0_105_0_24_0_0_1_21_0	Kp1	SL258	CG340	-	-	Klebsiella pneumoniae	ST11	clb 3	-	-	K27	O2afg	2	Cko	ybt 17	ICEKp10	-	ND	N	N	N	N	N	N	N	N	N	N	N	N	N	N	N	N	N	N	N	N	N	N	N	N
GCF_002935385.2_ASM293538v2_genomic	RefSeq	0_0_369_0_0_0_0_0_29_1	Kp1	SL307	CG307	-	-	Klebsiella pneumoniae	ST307	-	-	-	unknown (KL102)	O2afg	-	-	-	-	-	ND	N	N	N	N	N	N	N	N	N	N	N	N	N	N	N	N	N	N	N	N	N	N	N	N
GCF_002935405.2_ASM293540v2_genomic	RefSeq	0_0_147_0_3_0_0_0_1_0	Kp1	SL48	CG48	-	-	Klebsiella pneumoniae	ST48	clb 3	-	-	unknown (KL124)	O1	2	Cko	ybt 0	ICEKp10	-	ND	N	N	N	N	N	N	N	N	N	N	N	N	N	N	N	N	N	N	N	N	N	N	N	N
GCF_002935425.2_ASM293542v2_genomic	RefSeq	0_0_105_0_24_0_0_1_22_0	Kp1	SL258	CG340	-	-	Klebsiella pneumoniae	ST11	clb 3	-	-	K27	O2afg	2	Cko	ybt 17	ICEKp10	-	ND	N	N	N	N	N	N	N	N	N	N	N	N	N	N	N	N	N	N	N	N	N	N	N	N
GCF_002935445.2_ASM293544v2_genomic	RefSeq	0_0_292_0_0_0_0_0_1_0	Kp1	SL1496	CG1496	-	-	Klebsiella pneumoniae	ST1496	-	-	-	K62	O1	-	-	ybt 10	ICEKp4	-	ND	N	N	N	N	N	N	N	N	N	N	N	N	N	N	N	N	N	N	N	N	N	N	N	N
GCF_002935485.2_ASM293548v2_genomic	RefSeq	0_0_105_0_24_0_0_1_23_0	Kp1	SL258	CG340	-	-	Klebsiella pneumoniae	ST11	clb 3	-	-	K27	O2afg	2	Cko	ybt 17	ICEKp10	-	ND	N	N	N	N	N	N	N	N	N	N	N	N	N	N	N	N	N	N	N	N	N	N	N	N
GCF_002935505.2_ASM293550v2_genomic	RefSeq	0_0_166_0_3_0_0_0_0_1	Kp1	SL54	CG54	-	-	Klebsiella pneumoniae	ST54	-	-	-	K14	O3b	-	-	-	-	-	ND	N	N	N	N	N	N	N	N	N	N	N	N	N	N	N	N	N	N	N	N	N	N	N	N
GCF_002935515.2_ASM293551v2_genomic	RefSeq	0_0_105_0_24_0_0_1_24_0	Kp1	SL258	CG340	-	-	Klebsiella pneumoniae	ST11	clb 3	-	-	K27	O2afg	2	Cko	ybt 17	ICEKp10	-	ND	N	N	N	N	N	N	N	N	N	N	N	N	N	N	N	N	N	N	N	N	N	N	N	N
GCF_002935545.2_ASM293554v2_genomic	RefSeq	0_0_380_0_0_0_0_0_0_0	Kp1	SL3807	CG3807	-	-	Klebsiella pneumoniae	ST3807	-	-	-	unknown (K31)	O3b	-	-	ybt 5	ICEKp6	-	II-1LV	2	1	2	1	2	2	1	1	2	2	2	3	3	2	3	2	2	2	N	N	N	N	N	3
GCF_002935555.2_ASM293555v2_genomic	RefSeq	0_0_62_2_0_0_0_0_0_0	Kp1	SL1015	CG1140	-	-	Klebsiella pneumoniae	ST1140	-	-	-	unknown (KL125)	O3b	-	-	-	-	-	ND	N	N	N	N	N	N	N	N	N	N	N	N	N	N	N	N	N	N	N	N	N	N	N	N
GCF_002935585.2_ASM293558v2_genomic	RefSeq	0_0_369_0_0_0_0_17_0_9	Kp1	SL307	CG307	-	-	Klebsiella pneumoniae	ST307	-	-	-	unknown (KL102)	O2afg	-	-	-	-	-	ND	N	N	N	N	N	N	N	N	N	N	N	N	N	N	N	N	N	N	N	N	N	N	N	N
GCF_002935605.2_ASM293560v2_genomic	RefSeq	0_0_369_0_0_0_0_17_0_10	Kp1	SL307	CG307	-	-	Klebsiella pneumoniae	ST307	-	-	-	unknown (KL102)	O2afg	-	-	-	-	-	ND	N	N	N	N	N	N	N	N	N	N	N	N	N	N	N	N	N	N	N	N	N	N	N	N
GCF_002935625.2_ASM293562v2_genomic	RefSeq	0_0_369_0_0_0_0_17_0_11	Kp1	SL307	CG307	-	-	Klebsiella pneumoniae	ST307	-	-	-	unknown (KL102)	O2afg	-	-	-	-	-	ND	N	N	N	N	N	N	N	N	N	N	N	N	N	N	N	N	N	N	N	N	N	N	N	N
GCF_002935645.2_ASM293564v2_genomic	RefSeq	0_0_369_0_0_0_0_0_30_1	Kp1	SL307	CG307	-	-	Klebsiella pneumoniae	ST307	-	-	-	unknown (KL102)	O2afg	-	-	-	-	-	ND	N	N	N	N	N	N	N	N	N	N	N	N	N	N	N	N	N	N	N	N	N	N	N	N
GCF_002935665.2_ASM293566v2_genomic	RefSeq	0_0_369_0_0_0_0_0_246_0	Kp1	SL307	CG307	-	-	Klebsiella pneumoniae	ST307	-	-	-	unknown (KL102)	O2afg	-	-	-	-	-	ND	N	N	N	N	N	N	N	N	N	N	N	N	N	N	N	N	N	N	N	N	N	N	N	N
GCF_002935685.2_ASM293568v2_genomic	RefSeq	1_0_141_0_0_0_0_0_1_0	Kp3	SL10047	CG10313	-	-	Klebsiella variicola subsp. variicola	ST3925	-	-	-	K54	O5	-	-	-	-	-	ND	N	N	N	N	N	N	N	N	N	N	N	N	N	N	N	N	N	N	N	N	N	N	N	N
[truncated: 10,458 more rows]
