# Supplementary material for: Hypervirulent Klebsiella pneumoniae employs genomic island encoded toxins against bacterial competitors in the gut
Source: ISME J. 2024 Mar 28;18(1):wrae054. doi: 10.1093/ismejo/wrae054 (PMC11020217; doi:10.1093/ismejo/wrae054)
Supplement: Supplementary_Table_3_wrae054 [file supplementary_table_3_wrae054.xlsx]

## Sheet: Sheet1
Supplementary Table 3. Differences in α-diversity between mice colonised with SGH10 or mutants
Comparison	Time	R2 (%)	p-value
SGH10∆mceA vs SGH10	D0	3.054	0.365634
	D11	3.568	0.425574
	D13	6.889	0.053946
SGH10∆clbP vs SGH10	D0	3.272	0.168831
	D11	9.143	0.010989
	D13	6.088	0.025974
SGH10∆mceA∆clbP vs SGH10	D0	4.786	0.125874
	D11	8.777	0.022977
	D13	6.917	0.056943
