# Supplementary material for: Hypervirulent Klebsiella pneumoniae employs genomic island encoded toxins against bacterial competitors in the gut
Source: ISME J. 2024 Mar 28;18(1):wrae054. doi: 10.1093/ismejo/wrae054 (PMC11020217; doi:10.1093/ismejo/wrae054)
Supplement: Supplementary_Table_4_wrae054 [file supplementary_table_4_wrae054.xlsx]

## Sheet: maaslin_res_025
Supplementary Table 4. Differential abundance analysis of microbial taxa
Species	FDR-adjusted p-value	β Estimate	Standard Error	Comparison	Time
Oscillibacter MGBC104191	0.00492	0.69	0.14	∆clbP vs WT	D11
CAG-873 (Muribaculae) MGBC104416	0.0183	1.29	0.32	∆clbP vs WT	D11
Eubacterium R MGBC120247	0.0183	0.34	0.09	∆clbP vs WT	D11
14-2 (Lachnospiraceae) MGBC116954	0.0359	0.16	0.04	∆clbP vs WT	D11
Dorea sp000403455	0.0784	0.73	0.24	∆clbP vs WT	D11
Eubacterium F MGBC000112	0.0784	0.34	0.11	∆clbP vs WT	D11
Parvibacter MGBC000220	0.0784	-0.08	0.03	∆clbP vs WT	D11
14-2 (Lachnospiraceae) MGBC131887	0.0908	2.84	1.03	∆clbP vs WT	D11
UMGS1370 (Lachnospiraceae) MGBC104963	0.0908	-0.7	0.25	∆clbP vs WT	D11
Oscillibacter MGBC114107	0.0908	1.83	0.72	∆clbP vs WT	D11
Enterococcus faecalis	0.0908	-3.99	1.47	∆clbP vs WT	D11
Klebsiella pneumoniae	0.0908	-17.95	6.86	∆clbP vs WT	D11
Klebsiella variicola	0.0908	-1.26	0.49	∆clbP vs WT	D11
Escherichia flexneri	0.0908	-0.23	0.09	∆clbP vs WT	D11
Escherichia coli	0.0908	-0.37	0.14	∆clbP vs WT	D11
CAG-873 (Muribaculae) MGBC104416	0.00931	4.71	1.02	∆clbP vs WT	D13
Acetatifactor MGBC113998	0.0255	0.2	0.05	∆clbP vs WT	D13
Oscillibacter MGBC104191	0.0255	0.61	0.16	∆clbP vs WT	D13
Oscillibacter MGBC163329	0.0255	-0.53	0.14	∆clbP vs WT	D13
Dorea MGBC164454	0.0289	0.1	0.03	∆clbP vs WT	D13
CAG-552 (Christensenellales) NOV MGBC158044	0.0289	0.22	0.06	∆clbP vs WT	D13
Lachnospiraceae NOV MGBC165132	0.0541	0.31	0.1	∆clbP vs WT	D13
Dorea MGBC000089	0.0354	2.13	0.56	∆mceA∆clbP vs WT	D11
Acetatifactor MGBC113998	0.0354	0.46	0.13	∆mceA∆clbP vs WT	D11
Schaedlerella MGBC000001	0.0354	-7.57	2.01	∆mceA∆clbP vs WT	D11
Acutalibacter muris	0.0878	-1.72	0.56	∆mceA∆clbP vs WT	D11
Oscillibacter MGBC114107	0.00216	2.93	0.55	∆mceA∆clbP vs WT	D13
Acetatifactor MGBC113998	0.0112	0.43	0.1	∆mceA∆clbP vs WT	D13
