# Supplementary material for: Hypervirulent Klebsiella pneumoniae employs genomic island encoded toxins against bacterial competitors in the gut
Source: ISME J. 2024 Mar 28;18(1):wrae054. doi: 10.1093/ismejo/wrae054 (PMC11020217; doi:10.1093/ismejo/wrae054)
Supplement: Supplementary_Table_5_wrae054 [file supplementary_table_5_wrae054.xlsx]

## Sheet: Sheet1
Supplementary Table 5. List of primers used in this study
Complementation
pBAD-clbP-EcoRI-F	GCT AGC AGG AGG AAT TCA TGA CAA TAA TGG AAC ACG TTA G
pBAD-clbP-PstI-R	AGC TTG CAT GCC TGC ATT ACT CAT CGT CCC ACT CCT T
clbP-midS95A-F	CTGGGAGCTATGAGTAAGGCGT
clbP-midS95A-R	AAC GCC TTA CTC ATA GCT CCC AGC T
p28T-EcoRI-ClbS-F	ACATGATTACGAATTC ATG GCT GTT CCA TCA TCA AAA GAA GA
p28T-PstI-ClbS-R	TTGCATGCCTGCAG CTATTCTGCAAGACATTTCTGCAGTT
pACYC184-catR-F	TCCTCGAGACATGAT GTT TTA TCC GTT AAC TGA AGC GCA TT
pACYC184-catR-R	ATCATGTCTCGAGGA AAC ATG AAT TAA CGC AAC TCT TTT AC
pACYC184-catR-mceB-F	TCCTCGAGACATGAT CGA TGA TAA GCT GTC AAA CAT GAG AAT T
pACYC184-catR-mceB-R	ATCATGTCTCGAGGA AGT CCT TTT GAC TAA TTT CTC TCA TTC TTA GC
Gene deletion in SGH10
ICEKP10up-F	ACA TGA TTA CGA ATT CGG GTC ATC CTT CAG CTG TT
ICEKP10up-R	TAG CGT GAA CCA CAT GCA GTA GGG AAG C
ICEKP10down-F	CAT GTG GTT CAC GCT AAC CTG TTG AAC CA
ICEKP10down-R	CAG CAG CAC ACA GGC ATT TT
GIE492up-F	ACA TGA TTA CGA ATT CTC CGG TGT TTA TGA ACT GGT C
GIE492up-R	AAG ATA AAG CCA CAA AAG ACG TGA ATT CCC AAG
GIE492down-F	GTC TTT TGT GGC TTT ATC TTT CGA TAT CTG AGA GTT ATT A
GIE492down-R	CTT GCA TGC CTG CAG TGT TGG CCC CAA TAA CTC C
mceAup-F	CTT GCA TGC CTG CAG TTC ACA AAC CGG GTC TGG AC
mceAup-R	GAG AAA TTA GCA TGA ATT AAC GCA ACT CTT TTA CGG TAA CAT C
mceAdown-F	TTA ATT CAT GCT AAT TTC TCT CAT TCT TAG CTC CAT TTA TTG TAA GTA TCA C
mceAdown-R	ACA TGA TTA CGA ATT CCT GGT GCG GCA TCA AAA ACA
clbP-uP F	ACA TGA TTA CGA ATT CGG CAG ACA GTG TGG T
clbP-uP R	TTA CTC ATC GTC CCA CTC CTC CTG TGA ACA CCT CAT AAA ATA CCA
clbP-dn F	AGGAGTGGGACGATGAGTAA TATCAGTTTGTATTGTTTGC
clbP-dn R	CTT GCA TGC CTG CAG CTT GGT CAT GCC AGT G
