# Supplementary material for: Hypervirulent Klebsiella pneumoniae employs genomic island encoded toxins against bacterial competitors in the gut
Source: ISME J. 2024 Mar 28;18(1):wrae054. doi: 10.1093/ismejo/wrae054 (PMC11020217; doi:10.1093/ismejo/wrae054)
Supplement: Supplementary_Table_6_wrae054 [file supplementary_table_6_wrae054.xlsx]

## Sheet: Sheet1
Supplementary Table 6. Mapping of reads
Sample ID	Date	Time	LibraryID	Paired Microbial Reads	Paired Host Reads	Kraken2 Reads (MGBC)	% Reads mapped to MGBC
clbP 1	2021-06-26	D0	WMS7826	12976594	35072	12652852	97.5052
clbP 2	2021-06-26	D0	WMS7827	12798144	172696	12504648	97.7067
clbP 3	2021-06-26	D0	WMS7828	15126434	118462	14825302	98.0092
clbP 4	2021-06-26	D0	WMS7829	15831304	58296	15378294	97.1385
clbP 5	2022-12-22	D0	WMS7830	12355002	249636	12015702	97.2537
clbP 6	2022-12-22	D0	WMS7831	11197482	370424	10841176	96.818
clbP 7	2022-12-22	D0	WMS7832	11549556	374322	11210576	97.065
clbP 8	2022-12-22	D0	WMS7833	12533764	878076	12157052	96.9944
clbP 9	2022-12-22	D0	WMS7834	16544348	359238	15800110	95.5016
clbP 10	2022-12-22	D0	WMS7835	16882560	807660	16187332	95.882
clbP 11	2022-12-22	D0	WMS7836	11561566	360690	11169602	96.6098
clbP 1	2021-07-07	D11	WMS7847	16398022	510460	16031248	97.7633
clbP 2	2021-07-07	D11	WMS7848	14033298	87946	13635576	97.1659
clbP 3	2021-07-07	D11	WMS7849	11914460	2874510	11400054	95.6825
clbP 4	2021-07-07	D11	WMS7850	18440092	251314	17546426	95.1537
clbP 5	2023-01-02	D11	WMS7851	14397406	402072	14068230	97.7136
clbP 6	2023-01-02	D11	WMS7852	14057578	787958	13586586	96.6496
clbP 7	2023-01-02	D11	WMS7853	14152776	599602	13802380	97.5242
clbP 8	2023-01-02	D11	WMS7854	16212512	383556	15781426	97.341
clbP 9	2023-01-02	D11	WMS7855	11461874	199316	11165952	97.4182
clbP 10	2023-01-02	D11	WMS7856	11563360	311522	11190496	96.7755
clbP 11	2023-01-02	D11	WMS7857	13528474	235676	13195534	97.539
clbP 1	2021-07-09	D13	WMS7868	15208584	160722	14938076	98.2213
clbP 2	2021-07-09	D13	WMS7869	14229656	94590	13928556	97.884
clbP 3	2021-07-09	D13	WMS7870	14997800	566978	14460264	96.4159
clbP 4	2021-07-09	D13	WMS7871	15242212	268372	14574894	95.6219
clbP 5	2023-01-04	D13	WMS7872	13561078	854006	13179482	97.1861
clbP 6	2023-01-04	D13	WMS7873	11214352	208416	10963186	97.7603
clbP 7	2023-01-04	D13	WMS7874	13308212	394954	12976206	97.5053
clbP 8	2023-01-04	D13	WMS7875	13378546	2618428	13008408	97.2333
clbP 9	2023-01-04	D13	WMS7876	15211356	338494	14886068	97.8615
clbP 10	2023-01-04	D13	WMS7877	10685722	265482	10449144	97.786
clbP 11	2023-01-04	D13	WMS7878	12651344	56932	12333704	97.4893
mceA 1	2022-04-15	D0	WMS6337	16199030	4469060	15589424	96.2368
mceA 2	2022-04-15	D0	WMS6338	12813534	2073462	12312780	96.092
mceA 3	2022-04-15	D0	WMS6339	9702600	948224	9440170	97.2953
mceA 4	2022-04-15	D0	WMS6340	11255202	405572	10897574	96.8226
mceA 5	2022-04-15	D0	WMS6341	11199014	313764	10892896	97.2666
mceA 6	2022-04-15	D0	WMS6342	10978370	1056220	10602048	96.5722
mceA 7	2022-05-15	D0	WMS6343	11009054	1231174	10747044	97.62
mceA 8	2022-05-15	D0	WMS6344	12959794	1045474	12684566	97.8763
mceA 1	2022-04-25	D11	WMS6358	14626174	273822	14266578	97.5414
mceA 2	2022-04-25	D11	WMS6359	13291428	337332	12506532	94.0947
mceA 3	2022-04-25	D11	WMS6360	14460472	377834	14012956	96.9052
mceA 4	2022-04-25	D11	WMS6361	17924802	155886	17317840	96.6138
mceA 5	2022-04-25	D11	WMS6362	10012054	752424	9192182	91.8112
mceA 6	2022-04-25	D11	WMS6363	12612604	521698	12278316	97.3496
mceA 7	2022-05-26	D11	WMS6364	13782166	5278714	12937610	93.8721
mceA 8	2022-05-26	D11	WMS6365	10252960	335232	9850190	96.0717
mceA 1	2022-04-27	D13	WMS6379	19013226	1235568	18188348	95.6616
mceA 2	2022-04-27	D13	WMS6380	13980784	316482	12967158	92.7499
mceA 3	2022-04-27	D13	WMS6381	15261828	833612	14649836	95.99
mceA 4	2022-04-27	D13	WMS6382	13783038	1014486	13336716	96.7618
mceA 5	2022-04-27	D13	WMS6383	10991834	1530176	10156418	92.3997
mceA 6	2022-04-27	D13	WMS6384	18763332	3903484	18035382	96.1204
mceA 7	2022-05-28	D13	WMS6385	13626312	1662736	12340570	90.5643
mceA 8	2022-05-28	D13	WMS6386	17333478	2275410	16745344	96.6069
mceA + clbP 1	2022-04-15	D0	WMS6345	12083494	92318	11545518	95.5478
mceA + clbP 2	2022-04-15	D0	WMS6346	11463402	281466	11099956	96.8295
mceA + clbP 3	2022-04-15	D0	WMS6347	11943988	205026	11627222	97.3479
mceA + clbP 4	2022-04-15	D0	WMS6348	13894504	758218	13418168	96.5718
mceA + clbP 5	2022-04-15	D0	WMS6349	14288146	258384	13662132	95.6186
mceA + clbP 6	2022-04-15	D0	WMS6350	12398856	2307806	11998362	96.7699
mceA + clbP 7	2022-05-15	D0	WMS6351	16330218	1614484	15867476	97.1663
mceA + clbP 8	2022-05-15	D0	WMS6352	9719756	62276	9522706	97.9727
mceA + clbP 1	2022-04-25	D11	WMS6366	11350548	126252	10925722	96.2572
mceA + clbP 2	2022-04-25	D11	WMS6367	16160776	354076	15707802	97.1971
mceA + clbP 3	2022-04-25	D11	WMS6368	10427818	270184	10230876	98.1114
mceA + clbP 4	2022-04-25	D11	WMS6369	15419138	2006958	14428096	93.5726
mceA + clbP 5	2022-04-25	D11	WMS6370	14551070	281382	14043168	96.5095
mceA + clbP 6	2022-04-25	D11	WMS6371	12020654	569954	11728208	97.5671
mceA + clbP 7	2022-05-26	D11	WMS6372	15409932	842620	14887676	96.6109
mceA + clbP 8	2022-05-26	D11	WMS6373	15312848	799336	14916690	97.4129
mceA + clbP 1	2022-04-27	D13	WMS6387	12736890	3760812	9429582	74.0336
mceA + clbP 2	2022-04-27	D13	WMS6388	18085234	538554	17532392	96.9431
mceA + clbP 3	2022-04-27	D13	WMS6389	17493128	397130	16917244	96.7079
mceA + clbP 4	2022-04-27	D13	WMS6390	18480884	1094816	17125324	92.6651
mceA + clbP 5	2022-04-27	D13	WMS6391	18903714	998734	18337404	97.0042
mceA + clbP 6	2022-04-27	D13	WMS6392	15948010	403912	15570014	97.6298
mceA + clbP 7	2022-05-28	D13	WMS6393	13403148	1694976	13017784	97.1248
mceA + clbP 8	2022-05-28	D13	WMS6394	15147832	515278	14808274	97.7584
SGH10 6	2021-06-26	D0	WMS7816	16838000	75022	16449406	97.6922
SGH10 7	2021-06-26	D0	WMS7817	21769126	142058	21231004	97.528
SGH10 8	2021-06-26	D0	WMS7818	14028734	56224	13647308	97.2811
SGH10 9	2021-06-26	D0	WMS7819	15784770	169764	15405330	97.5962
SGH10 1	2022-04-15	D0	WMS6332	15464698	528804	14968070	96.7886
SGH10 2	2022-04-15	D0	WMS6333	14776180	1301958	14435070	97.6915
SGH10 3	2022-05-15	D0	WMS6334	10810240	789244	10552788	97.6184
SGH10 4	2022-05-15	D0	WMS6335	13114066	514030	12816180	97.7285
SGH10 5	2022-05-15	D0	WMS6336	12758274	1394598	12498746	97.9658
SGH10 10	2022-12-22	D0	WMS7820	15529386	284336	14911066	96.0184
SGH10 11	2022-12-22	D0	WMS7821	19144878	512328	18456716	96.4055
SGH10 12	2022-12-22	D0	WMS7822	14950208	896916	14472238	96.8029
SGH10 13	2022-12-22	D0	WMS7823	13890608	327200	13463936	96.9283
SGH10 14	2022-12-22	D0	WMS7824	15488732	1030782	14800056	95.5537
SGH10 15	2022-12-22	D0	WMS7825	11935554	750020	11477438	96.1618
SGH10 6	2021-07-07	D11	WMS7837	12933050	165072	12413574	95.9833
SGH10 7	2021-07-07	D11	WMS7838	14627374	338252	13475244	92.1235
SGH10 8	2021-07-07	D11	WMS7839	14344218	1939676	13120746	91.4706
SGH10 9	2021-07-07	D11	WMS7840	12518996	1011208	11512352	91.9591
SGH10 1	2022-04-25	D11	WMS6353	11058554	1188418	10581444	95.6856
SGH10 2	2022-04-25	D11	WMS6354	12476136	834532	11861102	95.0703
SGH10 3	2022-05-26	D11	WMS6355	13107594	896504	12809188	97.7234
SGH10 4	2022-05-26	D11	WMS6356	12284394	602374	11909858	96.9511
SGH10 5	2022-05-26	D11	WMS6357	11197628	1356452	10055830	89.8032
SGH10 10	2023-01-02	D11	WMS7841	11639228	584660	11435212	98.2472
SGH10 11	2023-01-02	D11	WMS7842	12662714	472204	12416024	98.0518
SGH10 12	2023-01-02	D11	WMS7843	14739142	518418	14356190	97.4018
SGH10 13	2023-01-02	D11	WMS7844	15603912	640924	14980766	96.0065
SGH10 14	2023-01-02	D11	WMS7845	12056896	437086	11623948	96.4091
SGH10 15	2023-01-02	D11	WMS7846	13973990	179060	13584226	97.2108
SGH10 6	2021-07-09	D13	WMS7858	16442662	142136	15952500	97.019
SGH10 7	2021-07-09	D13	WMS7859	12981892	303400	12257810	94.4224
SGH10 8	2021-07-09	D13	WMS7860	14052218	637568	13192524	93.8821
SGH10 9	2021-07-09	D13	WMS7861	12368316	521060	11842372	95.7477
SGH10 1	2022-04-27	D13	WMS6374	13937278	1787634	13101184	94.001
SGH10 2	2022-04-27	D13	WMS6375	10386078	795390	10044330	96.7096
SGH10 3	2022-05-28	D13	WMS6376	13358560	856094	13038680	97.6054
SGH10 4	2022-05-28	D13	WMS6377	12432446	1394156	12184416	98.005
SGH10 5	2022-05-28	D13	WMS6378	13611486	879994	13008658	95.5712
SGH10 10	2023-01-04	D13	WMS7862	11996612	611912	11725270	97.7382
SGH10 11	2023-01-04	D13	WMS7863	8115998	323984	7953938	98.0032
SGH10 12	2023-01-04	D13	WMS7864	14164772	1136416	13770412	97.2159
SGH10 13	2023-01-04	D13	WMS7865	18305460	1611344	17842288	97.4698
SGH10 14	2023-01-04	D13	WMS7866	17543516	567784	17187566	97.971
SGH10 15	2023-01-04	D13	WMS7867	13638294	503682	13333274	97.7635
