# Supplementary material for: Hypervirulent Klebsiella pneumoniae employs genomic island encoded toxins against bacterial competitors in the gut
Source: ISME J. 2024 Mar 28;18(1):wrae054. doi: 10.1093/ismejo/wrae054 (PMC11020217; doi:10.1093/ismejo/wrae054)
Supplement: Supplementary_Table_7_wrae054 [file supplementary_table_7_wrae054.xlsx]

## Sheet: Sheet1
Supplementary Table 7. Selection strategies used to differentiate between K. pneumoniae and competing bacterial strains
Predator	Prey	Ratio of Prey : Predator	Medium that strains are grown in	Agar medium during competition	Selection strategy
SGH10	E. coli MG1655	10 to 1	K. pneumoniae and E. coli strains were grown in DMEM + 10% FBS	DMEM agar	Use of carbenicillin. Predator is carbenicillin-resistant while prey is carbenicillin-sensitive.
SGH10ΔGIE492ΔICEKp10
SGH10ΔmceA
SGH10ΔclbP
SGH10ΔmceAΔclbP
SGH10	E. coli BW25113ΔlacY::kan	10 to 1	K. pneumoniae and E. coli strains were grown in DMEM + 10% FBS	DMEM agar	Use of kanamycin. Predator is kanamycin-sensitive while prey is kanamycin-resistant
SGH10ΔGIE492ΔICEKp10
SGH10ΔmceA
SGH10ΔclbP
SGH10ΔmceAΔclbP
SGH10-pMLBAD	E. coli MG1655	10 to 1	K. pneumoniae and E. coli strains were grown in DMEM + 10% FBS	DMEM agar	Use of carbenicillin. Predator is carbenicillin-resistant while prey is carbenicillin-sensitive
SGH10ΔmceA-pMLBAD
SGH10ΔclbP-pMLBAD
SGH10ΔmceAΔclbP-pMLBAD
SGH10ΔclbP-pMLBAD-clbP
SGH10ΔmceAΔclbP-pMLBAD-clbP
SGH10ΔclbP-pMLBAD-clbPS95A
SGH10ΔmceAΔclbP-pMLBAD-clbPS95A
SGH10	E. coli MG1655	10 to 1	K. pneumoniae and E. coli strains were grown in DMEM + 10% FBS	DMEM agar	Use of chloramphenicol. Predator is chloramphenicol-sensitive while prey is chloramphenicol-resistant
	- pUCP28T - pACYC184-catR,
	E. coli MG1655 - pUCP28T-clbS - pACYC184-catR
	E. coli MG1655 - pUCP28T - pACYC184-catR-mceB
	E. coli MG1655 - pUCP28T-clbS - pACYC184-catR-mceB
SGH10ΔmceA
SGH10ΔclbP
SGH10ΔmceAΔclbP
SGH10	E. coli BW25113-pACYC184-catR and	10 to 1	K. pneumoniae and E. coli strains were grown in DMEM + 10% FBS	DMEM agar	Use of chloramphenicol. Predator is chloramphenicol-sensitive while prey is chloramphenicol-resistant
SGH10ΔmceA	E. coli BW25113∆9-pACYC184-catR
SGH10ΔclbP
SGH10ΔmceAΔclbP
SGH10ΔlacZ	K. pneumoniae	1 to 1	Klebsiella strains were grown in DMEM + 10% FBS	DMEM agar	Blue-white screening. Predator Kp strains have a deletion in lacZ, and hence are unable to degrade X-gal. The predator strains hence produces white colonies, while the competing strain gives blue colonies
	NUH9
	NUH11
	NUH19
	NUH28
	NUH29
	NUH36
	NUH56
	SGH7
	TTSH5
	TTSH18
	TTSH47
	K. variicola NUH59
	K. quasipneumoniae TTSH4
	K. aerogenes KpGe
SGH10ΔmceAΔlacZ	K. oxytoca 380
SGH10ΔclbPΔlacZ	K. oxytoca 205
SGH10ΔmceAΔclbPΔlacZ	E. cloacae ATCC 13047
SGH10	C. difficile ATCC 9689	100 to 1	K. pneumoniae strains were grown in DMEM + 10% FBS and anaerobes in RCM	RCM agar	Discrimination between predator and prey based on colony morphology and size. C. difficile colonies are small, flat and appear dry on the surface, whereas K. pneumoniae colonies are larger in size, mucoid and convex.
SGH10ΔmceA
SGH10ΔclbP
SGH10ΔmceAΔclbP
SGH10	B. thetaiotaomicron ATCC 29148	100 to 1	K. pneumoniae strains were grown in DMEM + 10% FBS and anaerobes in RCM	RCM agar	Use of gentamicin and carbenicillin. K. pneumoniae is sensitive to gentamicin wherease the obligate anerobes are resistant to gentamicin. Carbenicillin is used to select for K. pneumoniae.
	B. adolescentis DSM 20083
	B. longum DSM 20219
	B. uniformis ATCC 8492
SGH10ΔmceA	Dorea longicatena DSM107518
SGH10ΔclbP	Lachnospiraceae DSM24430
SGH10ΔmceAΔclbP	Ocillibacter actigenes DSM108348
